# Supplementary material for: The methanol sesquisolvate of sodium naproxen
Source: Acta Crystallogr E Crystallogr Commun. 2018 Oct 19;74(Pt 11):1624–7. doi: 10.1107/S2056989018014652 (PMC6218915; doi:10.1107/S2056989018014652)
Supplement: Supplementary file 1 [file e-74-01624-sup1.cif]

##############################################################################
#                                                                            #
# This CIF contains the data in a paper accepted for publication in          #
# Acta Crystallographica Section E. It conforms to the requirements of       #
# Notes for Authors for Acta Crystallographica Section E, and has been       #
# peer reviewed under the auspices of the IUCr Commission on Journals.       #
#                                                                            #
# Full details of the Crystallographic Information File format               #
# are given in the paper "The Crystallographic Information File (CIF):       #
# a New Standard Archive File for Crystallography" by S. R. Hall, F. H.      #
# Allen and I. D. Brown [Acta Cryst. (1991), A47, 655-685].                  #
#                                                                            #
# The current version of the core CIF dictionary is obtainable from          #
# ftp://ftp.iucr.org/pub/cif_core.dic.                                       #
#                                                                            #
# Software is freely available for graphical display of the structure(s)     #
# in this CIF. For information consult the CIF software page                 #
# http://www.iucr.org/resources/cif/software.                                #
#                                                                            #
# This file may be used for bona fide research purposes within the           #
# scientific community so long as proper attribution is given to the journal # 
# article from which it was obtained.                                        #
#                                                                            #
##############################################################################
data_I
_audit_creation_method     'SHELXL-2017/1'
_chemical_name_systematic
;
Sodium (2<i>S</i>)-2-(6-methoxynaphthalen-2-yl)propanoate methanol
sesquisolvate
;
_chemical_name_common     ?
_chemical_formula_moiety     'Na +, C14 H13 O3 -, 1.5C1 H4 O1'
_chemical_formula_sum     'C15.5 H19 Na1 O4.5'
_chemical_formula_iupac     'Na +, C14 H13 O3 -, 1.5C1 H4 O1'
_chemical_formula_weight     300.295
_chemical_melting_point     ?
_chemical_absolute_configuration     ad
_space_group_crystal_system     monoclinic
_space_group_name_H-M_alt     'P 21'
_space_group_name_Hall     'P 2yb'
loop_
    _space_group_symop_operation_xyz
    'x, y, z'
    '-x, y+1/2, -z'
_cell_length_a     12.6776(9)
_cell_length_b     7.9675(6)
_cell_length_c     15.1932(11)
_cell_angle_alpha     90
_cell_angle_beta     95.7559(19)
_cell_angle_gamma     90
_cell_volume     1526.91(19)
_cell_formula_units_Z     4
_cell_measurement_reflns_used     9943
_cell_measurement_theta_min     2.506
_cell_measurement_theta_max     37.988
_cell_measurement_temperature     100(2)
_exptl_crystal_description     block
_exptl_crystal_colour     colourless
_exptl_crystal_size_max     0.45
_exptl_crystal_size_mid     0.45
_exptl_crystal_size_min     0.35
_exptl_crystal_density_diffrn     1.306
_exptl_crystal_density_meas     ?
_exptl_crystal_density_method     ?
_exptl_crystal_F_000     636
_exptl_absorpt_coefficient_mu     0.119
_exptl_absorpt_correction_type     multi-scan
_exptl_absorpt_process_details
;
(<i>SADABS</i>; Krause <i>et al.</i>, 2015)
;
_exptl_absorpt_correction_T_min     0.6749
_exptl_absorpt_correction_T_max     0.7465
_diffrn_ambient_temperature     100(2)
_diffrn_source     ?
_diffrn_radiation_type     MoK\a
_diffrn_radiation_wavelength     0.71073
_diffrn_measurement_device_type     'Bruker APEXII CCD'
_diffrn_measurement_method     '\w scans'
_diffrn_detector_area_resol_mean     ?
_diffrn_reflns_number     32667
_diffrn_reflns_av_R_equivalents     0.0286
_diffrn_reflns_av_unetI/netI     0.0304
_diffrn_reflns_theta_min     2.204
_diffrn_reflns_theta_max     33.023
_diffrn_reflns_theta_full     25.242
_diffrn_measured_fraction_theta_max     0.999
_diffrn_measured_fraction_theta_full     0.999
_diffrn_reflns_limit_h_min     -16
_diffrn_reflns_limit_h_max     19
_diffrn_reflns_limit_k_min     -12
_diffrn_reflns_limit_k_max     12
_diffrn_reflns_limit_l_min     -23
_diffrn_reflns_limit_l_max     22
_refine_special_details     ?
_reflns_number_total     11521
_reflns_number_gt     10262
_reflns_threshold_expression     'I > 2\s(I)'
_refine_ls_structure_factor_coef     Fsqd
_refine_ls_matrix_type     full
_refine_ls_R_factor_all     0.0474
_refine_ls_R_factor_gt     0.0388
_refine_ls_wR_factor_gt     0.0982
_refine_ls_wR_factor_ref     0.1047
_refine_ls_goodness_of_fit_ref     1.024
_refine_ls_restrained_S_all     1.024
_refine_ls_number_reflns     11521
_refine_ls_number_parameters     508
_refine_ls_number_restraints     4
_refine_ls_hydrogen_treatment     mixed
_refine_ls_weighting_scheme     calc
_refine_ls_weighting_details
              'w=1/[\s^2^(Fo^2^)+(0.0585P)^2^+0.2474P] where P=(Fo^2^+2Fc^2^)/3'
_atom_sites_solution_hydrogens     mixed
_atom_sites_solution_primary     ?
_atom_sites_solution_secondary     ?
_refine_ls_shift/su_max     0.001
_refine_ls_shift/su_mean     0.000
_refine_diff_density_max     0.433
_refine_diff_density_min     -0.238
_refine_ls_extinction_method     none
_refine_ls_extinction_coef     .
_refine_ls_abs_structure_details
;
Flack <i>x</i> determined using 4468 quotients
[(<i>I</i>^+^)-(<i>I</i>^-^)]/[(<i>I</i>^+^)+(<i>I</i>^-^)]
(Parsons <i>et al.</i>, 2013)
;
_refine_ls_abs_structure_Flack     -0.07(8)
loop_
    _atom_type_symbol
    _atom_type_description
    _atom_type_scat_dispersion_real
    _atom_type_scat_dispersion_imag
    _atom_type_scat_source
    'C' 'C' 0.0033 0.0016
                         'International Tables Vol C Tables 4.2.6.8 and 6.1.1.4'
    'H' 'H' 0.0000 0.0000
                         'International Tables Vol C Tables 4.2.6.8 and 6.1.1.4'
    'Na' 'Na' 0.0362 0.0249
                         'International Tables Vol C Tables 4.2.6.8 and 6.1.1.4'
    'O' 'O' 0.0106 0.0060
                         'International Tables Vol C Tables 4.2.6.8 and 6.1.1.4'
_computing_data_collection
;
APEX3 (Bruker, 2017)
;
_computing_cell_refinement
;
SAINT (Bruker, 2017)
;
_computing_data_reduction
;
SAINT (Bruker, 2017)
;
_computing_structure_solution
;
SHELXT (Sheldrick, 2015a)
;
_computing_structure_refinement
;
SHELXL2017 (Sheldrick, 2015b)
;
_computing_molecular_graphics
;
Mercury (Macrae <i>et al.</i>, 2008), ATOMS (Dowty, 2006) and XP
in SHELXTL
(Sheldrick, 2008)
;
_computing_publication_material
;
publCIF (Westrip, 2010)
;
loop_
    _atom_site_type_symbol
    _atom_site_label
    _atom_site_fract_x
    _atom_site_fract_y
    _atom_site_fract_z
    _atom_site_U_iso_or_equiv
    _atom_site_adp_type
    _atom_site_calc_flag
    _atom_site_occupancy
    _atom_site_disorder_assembly
    _atom_site_disorder_group
    Na Na1 0.35919(5) 0.41121(8) 0.55421(5) 0.01949(13) Uani d 1 . .
    Na Na2 0.53085(5) 0.27034(8) 0.43935(4) 0.01651(12) Uani d 1 . .
    O O1 0.30172(10) 0.93243(15) 0.58392(9) 0.0234(2) Uani d 1 . .
    O O2 0.27973(11) 0.66163(15) 0.55460(10) 0.0259(3) Uani d 1 . .
    O O3 0.09118(12) 0.70972(19) 1.09131(8) 0.0282(3) Uani d 1 . .
    O O4 0.46523(10) 0.79820(14) 0.39887(8) 0.0209(2) Uani d 1 . .
    O O5 0.44988(10) 0.53419(14) 0.44218(8) 0.0194(2) Uani d 1 . .
    C C1 0.09928(11) 0.80698(17) 0.67179(9) 0.0141(2) Uani d 1 . .
    C C2 0.16031(12) 0.71291(19) 0.73342(10) 0.0167(2) Uani d 1 . .
    H H2 0.218745 0.651509 0.715525 0.020 Uiso calc 1 . .
    C C3 0.13817(12) 0.7053(2) 0.82309(10) 0.0177(3) Uani d 1 . .
    C C4 0.20276(15) 0.6122(2) 0.88774(11) 0.0245(3) Uani d 1 . .
    H H4 0.259778 0.546767 0.870353 0.029 Uiso calc 1 . .
    C C5 0.18346(15) 0.6161(2) 0.97496(12) 0.0255(3) Uani d 1 . .
    H H5 0.227230 0.553456 1.017487 0.031 Uiso calc 1 . .
    C C6 0.09883(15) 0.7127(2) 1.00203(11) 0.0228(3) Uani d 1 . .
    C C7 0.03229(13) 0.7995(2) 0.94124(10) 0.0205(3) Uani d 1 . .
    H H7 -0.025886 0.860850 0.959611 0.025 Uiso calc 1 . .
    C C8 0.05126(12) 0.79659(19) 0.85034(10) 0.0173(3) Uani d 1 . .
    C C9 -0.01335(12) 0.8878(2) 0.78550(10) 0.0187(3) Uani d 1 . .
    H H9 -0.073439 0.946900 0.801972 0.022 Uiso calc 1 . .
    C C10 0.00991(12) 0.89198(19) 0.69887(10) 0.0171(3) Uani d 1 . .
    H H10 -0.034925 0.953119 0.656440 0.020 Uiso calc 1 . .
    C C11 0.12458(12) 0.82248(19) 0.57623(10) 0.0164(2) Uani d 1 . .
    H H11 0.104366 0.938450 0.555788 0.020 Uiso calc 1 . .
    C C12 0.24397(12) 0.80296(18) 0.57028(10) 0.0161(2) Uani d 1 . .
    C C13 0.05919(15) 0.6995(3) 0.51580(12) 0.0306(4) Uani d 1 . .
    H H13A 0.077854 0.584172 0.533647 0.046 Uiso calc 1 . .
    H H13B 0.074224 0.717156 0.454462 0.046 Uiso calc 1 . .
    H H13C -0.016427 0.718215 0.520568 0.046 Uiso calc 1 . .
    C C14 0.0128(2) 0.8144(3) 1.12363(13) 0.0371(5) Uani d 1 . .
    H H14A 0.025640 0.931340 1.107814 0.056 Uiso calc 1 . .
    H H14B 0.016201 0.804060 1.188131 0.056 Uiso calc 1 . .
    H H14C -0.057606 0.779923 1.097220 0.056 Uiso calc 1 . .
    C C27 0.43419(12) 0.64886(19) 0.38570(10) 0.0168(3) Uani d 1 . .
    C C26 0.2643(2) 0.6973(4) 0.29275(16) 0.0477(6) Uani d 1 . .
    H H26A 0.275881 0.818801 0.290702 0.072 Uiso calc 1 . .
    H H26B 0.228868 0.669292 0.345285 0.072 Uiso calc 1 . .
    H H26C 0.219732 0.661993 0.239531 0.072 Uiso calc 1 . .
    C C25 0.37115(15) 0.6064(2) 0.29702(11) 0.0256(3) Uani d 1 . .
    H H25A 0.357320 0.482859 0.295488 0.031 Uiso calc 0.723(3) A 1
    H H25B 0.352875 0.484963 0.302090 0.031 Uiso calc 0.277(3) A 2
    C C15A 0.4275(3) 0.6512(5) 0.2181(2) 0.0216(6) Uani d 0.723(3) A 1
    C C16A 0.5293(2) 0.5923(4) 0.21714(16) 0.0245(5) Uani d 0.723(3) A 1
    H H16A 0.561067 0.532294 0.266975 0.029 Uiso calc 0.723(3) A 1
    C C17A 0.5886(2) 0.6187(3) 0.14351(18) 0.0227(5) Uani d 0.723(3) A 1
    C C18A 0.6929(2) 0.5558(4) 0.14182(16) 0.0274(5) Uani d 0.723(3) A 1
    H H18A 0.725846 0.496607 0.191447 0.033 Uiso calc 0.723(3) A 1
    C C19A 0.7463(2) 0.5801(4) 0.06897(16) 0.0265(5) Uani d 0.723(3) A 1
    H H19A 0.815841 0.535976 0.068427 0.032 Uiso calc 0.723(3) A 1
    C C20A 0.6998(2) 0.6698(4) -0.00588(19) 0.0205(5) Uani d 0.723(3) A 1
    C C21A 0.59938(19) 0.7341(3) -0.00630(14) 0.0218(5) Uani d 0.723(3) A 1
    H H21A 0.568545 0.795556 -0.055962 0.026 Uiso calc 0.723(3) A 1
    C C22A 0.5413(3) 0.7079(5) 0.0688(2) 0.0212(6) Uani d 0.723(3) A 1
    C C23A 0.43633(19) 0.7676(3) 0.07052(14) 0.0231(5) Uani d 0.723(3) A 1
    H H23A 0.403419 0.827833 0.021220 0.028 Uiso calc 0.723(3) A 1
    C C24A 0.3816(2) 0.7395(3) 0.14262(16) 0.0241(5) Uani d 0.723(3) A 1
    H H24A 0.311058 0.780256 0.141984 0.029 Uiso calc 0.723(3) A 1
    C C28A 0.7197(2) 0.7553(5) -0.1545(2) 0.0315(6) Uani d 0.723(3) A 1
    H H28A 0.656366 0.692641 -0.177536 0.047 Uiso calc 0.723(3) A 1
    H H28B 0.772161 0.751836 -0.197667 0.047 Uiso calc 0.723(3) A 1
    H H28C 0.700449 0.872125 -0.143910 0.047 Uiso calc 0.723(3) A 1
    O O6A 0.76404(16) 0.6807(3) -0.07288(12) 0.0237(4) Uani d 0.723(3) A 1
    O O1S 0.50266(14) 0.08627(18) 0.31699(10) 0.0341(3) Uani d 1 . .
    C C1S 0.55409(18) 0.0686(3) 0.24025(14) 0.0322(4) Uani d 1 . .
    H H1S1 0.587260 0.175409 0.226716 0.048 Uiso calc 1 . .
    H H1S2 0.502388 0.036587 0.190801 0.048 Uiso calc 1 . .
    H H1S3 0.608648 -0.018496 0.249473 0.048 Uiso calc 1 . .
    O O2S 0.34838(10) 0.17528(15) 0.45724(8) 0.0205(2) Uani d 1 . .
    C C2S 0.25390(17) 0.1708(3) 0.39960(16) 0.0391(5) Uani d 1 . .
    H H2S1 0.195993 0.128143 0.431475 0.059 Uiso calc 1 . .
    H H2S2 0.263523 0.096897 0.349473 0.059 Uiso calc 1 . .
    H H2S3 0.236603 0.284294 0.377843 0.059 Uiso calc 1 . .
    O O3S 0.24271(15) 0.24954(18) 0.62435(13) 0.0412(4) Uani d 1 . .
    C C3S 0.16678(18) 0.2742(3) 0.68361(15) 0.0337(4) Uani d 1 . .
    H H3S1 0.202144 0.285994 0.743672 0.051 Uiso calc 1 . .
    H H3S2 0.118646 0.177752 0.681302 0.051 Uiso calc 1 . .
    H H3S3 0.126265 0.376335 0.667452 0.051 Uiso calc 1 . .
    O O6B 0.7222(7) 0.7340(10) -0.1082(7) 0.050(2) Uani d 0.277(3) A 2
    C C15B 0.4588(7) 0.6105(10) 0.2265(5) 0.0158(13) Uani d 0.277(3) A 2
    C C24B 0.5534(7) 0.5183(10) 0.2415(5) 0.0313(16) Uani d 0.277(3) A 2
    H H24B 0.566878 0.454601 0.294247 0.038 Uiso calc 0.277(3) A 2
    C C23B 0.6268(7) 0.5193(10) 0.1806(6) 0.0365(18) Uani d 0.277(3) A 2
    H H23B 0.689893 0.454986 0.191046 0.044 Uiso calc 0.277(3) A 2
    C C22B 0.6085(6) 0.6161(9) 0.1022(5) 0.0292(15) Uani d 0.277(3) A 2
    C C21B 0.6837(7) 0.6204(10) 0.0362(6) 0.0324(17) Uani d 0.277(3) A 2
    H H21B 0.747181 0.556454 0.043704 0.039 Uiso calc 0.277(3) A 2
    C C20B 0.6611(8) 0.7178(12) -0.0363(6) 0.0355(19) Uani d 0.277(3) A 2
    C C19B 0.5698(8) 0.8163(13) -0.0498(5) 0.045(2) Uani d 0.277(3) A 2
    H H19B 0.558921 0.887368 -0.100039 0.054 Uiso calc 0.277(3) A 2
    C C18B 0.4966(7) 0.8096(12) 0.0097(5) 0.0380(18) Uani d 0.277(3) A 2
    H H18B 0.432892 0.872406 -0.001075 0.046 Uiso calc 0.277(3) A 2
    C C16B 0.4398(6) 0.7027(8) 0.1519(4) 0.0204(11) Uani d 0.277(3) A 2
    H H16B 0.375346 0.763864 0.142336 0.024 Uiso calc 0.277(3) A 2
    C C17B 0.5134(9) 0.7109(14) 0.0874(7) 0.027(2) Uani d 0.277(3) A 2
    C C28B 0.7973(8) 0.6136(14) -0.1092(8) 0.049(2) Uani d 0.277(3) A 2
    H H28D 0.854049 0.635146 -0.061943 0.073 Uiso calc 0.277(3) A 2
    H H28E 0.826577 0.614705 -0.166515 0.073 Uiso calc 0.277(3) A 2
    H H28F 0.765540 0.503621 -0.099974 0.073 Uiso calc 0.277(3) A 2
    H H3S 0.256(3) 0.155(3) 0.615(2) 0.049(9) Uiso d 1 B 4
    H H1S 0.478(2) -0.009(3) 0.3271(18) 0.033(7) Uiso d 1 C 4
    H H2S 0.350(2) 0.090(3) 0.4883(18) 0.039(8) Uiso d 1 D 4
loop_
    _atom_site_aniso_label
    _atom_site_aniso_U_11
    _atom_site_aniso_U_22
    _atom_site_aniso_U_33
    _atom_site_aniso_U_12
    _atom_site_aniso_U_13
    _atom_site_aniso_U_23
    Na1 0.0218(3) 0.0118(3) 0.0264(3) 0.0010(2) 0.0102(2) 0.0011(2)
    Na2 0.0174(3) 0.0133(3) 0.0193(3) 0.0021(2) 0.0045(2) -0.0010(2)
    O1 0.0205(5) 0.0154(5) 0.0356(7) -0.0030(4) 0.0100(5) 0.0017(4)
    O2 0.0260(6) 0.0152(5) 0.0384(7) 0.0048(4) 0.0118(5) -0.0042(5)
    O3 0.0387(7) 0.0308(6) 0.0159(5) 0.0053(6) 0.0077(5) 0.0033(5)
    O4 0.0310(6) 0.0131(4) 0.0182(5) -0.0021(4) 0.0003(4) 0.0015(4)
    O5 0.0235(5) 0.0130(4) 0.0231(5) 0.0036(4) 0.0089(4) 0.0029(4)
    C1 0.0133(6) 0.0129(5) 0.0164(6) -0.0020(4) 0.0033(4) -0.0023(5)
    C2 0.0167(6) 0.0164(6) 0.0173(6) 0.0027(5) 0.0033(5) -0.0008(5)
    C3 0.0188(6) 0.0177(6) 0.0168(6) 0.0021(5) 0.0028(5) 0.0000(5)
    C4 0.0274(8) 0.0264(8) 0.0201(7) 0.0093(6) 0.0042(6) 0.0024(6)
    C5 0.0299(9) 0.0273(8) 0.0195(7) 0.0075(7) 0.0030(6) 0.0048(6)
    C6 0.0290(8) 0.0232(7) 0.0169(6) 0.0001(6) 0.0053(6) 0.0010(6)
    C7 0.0231(7) 0.0215(7) 0.0177(6) 0.0012(5) 0.0062(5) -0.0010(5)
    C8 0.0184(6) 0.0174(6) 0.0166(6) -0.0002(5) 0.0042(5) -0.0015(5)
    C9 0.0176(6) 0.0201(6) 0.0189(6) 0.0026(5) 0.0045(5) -0.0015(5)
    C10 0.0148(6) 0.0184(6) 0.0180(6) 0.0006(5) 0.0019(5) -0.0010(5)
    C11 0.0154(6) 0.0184(6) 0.0156(6) 0.0014(5) 0.0028(5) -0.0012(5)
    C12 0.0177(6) 0.0145(6) 0.0170(6) 0.0016(5) 0.0061(5) 0.0011(5)
    C13 0.0248(8) 0.0434(10) 0.0236(8) -0.0100(8) 0.0023(6) -0.0124(7)
    C14 0.0542(13) 0.0394(11) 0.0200(8) 0.0117(10) 0.0146(8) 0.0036(7)
    C27 0.0203(7) 0.0154(6) 0.0156(6) 0.0000(5) 0.0053(5) -0.0014(5)
    C26 0.0367(12) 0.0679(17) 0.0352(11) 0.0031(12) -0.0127(9) -0.0064(11)
    C25 0.0326(9) 0.0282(8) 0.0162(7) -0.0105(7) 0.0036(6) -0.0049(6)
    C15A 0.0222(16) 0.0255(15) 0.0171(11) 0.0012(11) 0.0022(10) -0.0058(11)
    C16A 0.0302(14) 0.0296(13) 0.0134(9) 0.0069(10) 0.0002(8) -0.0005(9)
    C17A 0.0248(11) 0.0295(12) 0.0133(10) 0.0081(9) -0.0008(8) 0.0013(8)
    C18A 0.0286(12) 0.0351(13) 0.0178(10) 0.0134(10) -0.0007(8) 0.0027(9)
    C19A 0.0256(12) 0.0337(13) 0.0201(10) 0.0108(10) 0.0019(9) 0.0002(9)
    C20A 0.0186(11) 0.0251(11) 0.0181(11) 0.0053(9) 0.0029(9) 0.0005(9)
    C21A 0.0214(10) 0.0288(11) 0.0145(9) 0.0053(8) -0.0010(8) -0.0008(8)
    C22A 0.0202(15) 0.0287(13) 0.0138(14) 0.0072(12) -0.0026(10) -0.0001(11)
    C23A 0.0207(10) 0.0309(11) 0.0169(9) 0.0081(9) -0.0025(7) 0.0006(8)
    C24A 0.0232(12) 0.0299(12) 0.0187(9) 0.0040(10) -0.0004(8) -0.0030(8)
    C28A 0.0321(14) 0.0450(16) 0.0169(10) -0.0077(11) -0.0006(10) 0.0056(11)
    O6A 0.0191(8) 0.0346(10) 0.0178(8) 0.0078(7) 0.0040(6) 0.0033(7)
    O1S 0.0552(9) 0.0230(6) 0.0274(6) -0.0187(6) 0.0211(6) -0.0076(5)
    C1S 0.0385(11) 0.0342(10) 0.0251(8) -0.0100(8) 0.0094(7) -0.0034(7)
    O2S 0.0200(5) 0.0151(5) 0.0267(6) -0.0003(4) 0.0033(4) 0.0007(4)
    C2S 0.0284(10) 0.0434(12) 0.0436(11) -0.0081(9) -0.0065(8) 0.0083(10)
    O3S 0.0528(10) 0.0150(6) 0.0630(11) -0.0036(6) 0.0417(8) -0.0020(6)
    C3S 0.0402(10) 0.0241(8) 0.0405(10) -0.0074(8) 0.0214(8) -0.0073(8)
    O6B 0.051(5) 0.037(4) 0.064(6) -0.009(3) 0.025(4) -0.009(4)
    C15B 0.018(4) 0.014(3) 0.016(3) 0.003(2) 0.006(3) -0.002(2)
    C24B 0.037(4) 0.030(3) 0.029(3) 0.015(3) 0.012(3) 0.012(3)
    C23B 0.037(4) 0.033(4) 0.043(4) 0.016(3) 0.021(3) 0.009(3)
    C22B 0.045(4) 0.024(3) 0.022(3) -0.011(3) 0.017(3) -0.009(2)
    C21B 0.039(4) 0.024(3) 0.036(4) -0.007(3) 0.015(3) -0.009(3)
    C20B 0.044(5) 0.030(4) 0.035(4) -0.016(4) 0.016(4) -0.015(3)
    C19B 0.056(5) 0.059(6) 0.019(3) -0.025(5) 0.001(3) 0.006(3)
    C18B 0.044(4) 0.050(5) 0.020(3) -0.008(4) -0.001(3) 0.012(3)
    C16B 0.023(3) 0.019(2) 0.018(2) 0.003(2) -0.006(2) 0.0044(19)
    C17B 0.040(6) 0.022(3) 0.021(4) -0.009(4) 0.008(3) -0.004(3)
    C28B 0.031(4) 0.051(5) 0.063(6) -0.006(4) -0.002(4) 0.013(5)
_geom_special_details
;
 All esds (except the esd in the dihedral angle between two l.s. planes)
 are estimated using the full covariance matrix.  The cell esds are taken
 into account individually in the estimation of esds in distances, angles
 and torsion angles; correlations between esds in cell parameters are only
 used when they are defined by crystal symmetry.  An approximate (isotropic)
 treatment of cell esds is used for estimating esds involving l.s. planes.
;
loop_
    _geom_bond_atom_site_label_1
    _geom_bond_atom_site_label_2
    _geom_bond_site_symmetry_2
    _geom_bond_distance
    _geom_bond_publ_flag
    Na1 O2 . 2.2355(14) y
    Na1 O3S . 2.3003(15) y
    Na1 O5 . 2.3604(13) y
    Na1 O2S . 2.3838(14) y
    Na1 O4 2_646 2.4403(14) y
    Na1 O1S 2_656 2.856(2) y
    Na2 O5 . 2.3418(13) y
    Na2 O1S . 2.3667(15) y
    Na2 O4 2_646 2.4635(13) y
    Na2 O2S . 2.4748(14) y
    Na2 O1 2_646 2.5394(14) y
    Na2 O2 2_646 2.5459(15) y
    Na2 O5 2_646 2.5983(14) y
    O1 C12 . 1.2700(19) ?
    O2 C12 . 1.2457(18) ?
    O3 C6 . 1.3698(19) ?
    O3 C14 . 1.422(3) ?
    O4 C27 . 1.2629(18) ?
    O5 C27 . 1.2555(19) ?
    C1 C2 . 1.375(2) ?
    C1 C10 . 1.416(2) ?
    C1 C11 . 1.523(2) ?
    C2 C3 . 1.420(2) ?
    C2 H2 . 0.9500 ?
    C3 C8 . 1.416(2) ?
    C3 C4 . 1.423(2) ?
    C4 C5 . 1.372(2) ?
    C4 H4 . 0.9500 ?
    C5 C6 . 1.415(2) ?
    C5 H5 . 0.9500 ?
    C6 C7 . 1.373(2) ?
    C7 C8 . 1.426(2) ?
    C7 H7 . 0.9500 ?
    C8 C9 . 1.417(2) ?
    C9 C10 . 1.378(2) ?
    C9 H9 . 0.9500 ?
    C10 H10 . 0.9500 ?
    C11 C13 . 1.529(2) ?
    C11 C12 . 1.533(2) ?
    C11 H11 . 1.0000 ?
    C13 H13A . 0.9800 ?
    C13 H13B . 0.9800 ?
    C13 H13C . 0.9800 ?
    C14 H14A . 0.9800 ?
    C14 H14B . 0.9800 ?
    C14 H14C . 0.9800 ?
    C27 C25 . 1.534(2) ?
    C26 C25 . 1.532(3) ?
    C26 H26A . 0.9800 ?
    C26 H26B . 0.9800 ?
    C26 H26C . 0.9800 ?
    C25 C15A . 1.499(4) ?
    C25 C15B . 1.620(8) ?
    C25 H25A . 1.0000 ?
    C25 H25B . 1.0000 ?
    C15A C16A . 1.375(4) ?
    C15A C24A . 1.420(4) ?
    C16A C17A . 1.424(4) ?
    C16A H16A . 0.9500 ?
    C17A C18A . 1.417(4) ?
    C17A C22A . 1.420(4) ?
    C18A C19A . 1.368(4) ?
    C18A H18A . 0.9500 ?
    C19A C20A . 1.420(4) ?
    C19A H19A . 0.9500 ?
    C20A O6A . 1.368(3) ?
    C20A C21A . 1.372(3) ?
    C21A C22A . 1.434(4) ?
    C21A H21A . 0.9500 ?
    C22A C23A . 1.416(4) ?
    C23A C24A . 1.373(3) ?
    C23A H23A . 0.9500 ?
    C24A H24A . 0.9500 ?
    C28A O6A . 1.437(3) ?
    C28A H28A . 0.9800 ?
    C28A H28B . 0.9800 ?
    C28A H28C . 0.9800 ?
    O1S C1S . 1.399(2) ?
    O1S H1S . 0.84(2) ?
    C1S H1S1 . 0.9800 ?
    C1S H1S2 . 0.9800 ?
    C1S H1S3 . 0.9800 ?
    O2S C2S . 1.411(2) ?
    O2S H2S . 0.83(2) ?
    C2S H2S1 . 0.9800 ?
    C2S H2S2 . 0.9800 ?
    C2S H2S3 . 0.9800 ?
    O3S C3S . 1.396(2) ?
    O3S H3S . 0.79(2) ?
    C3S H3S1 . 0.9800 ?
    C3S H3S2 . 0.9800 ?
    C3S H3S3 . 0.9800 ?
    O6B C28B . 1.352(13) ?
    O6B C20B . 1.408(11) ?
    C15B C16B . 1.352(10) ?
    C15B C24B . 1.405(11) ?
    C24B C23B . 1.376(10) ?
    C24B H24B . 0.9500 ?
    C23B C22B . 1.417(11) ?
    C23B H23B . 0.9500 ?
    C22B C17B . 1.421(15) ?
    C22B C21B . 1.452(11) ?
    C21B C20B . 1.355(14) ?
    C21B H21B . 0.9500 ?
    C20B C19B . 1.396(16) ?
    C19B C18B . 1.359(12) ?
    C19B H19B . 0.9500 ?
    C18B C17B . 1.417(13) ?
    C18B H18B . 0.9500 ?
    C16B C17B . 1.421(11) ?
    C16B H16B . 0.9500 ?
    C28B H28D . 0.9800 ?
    C28B H28E . 0.9800 ?
    C28B H28F . 0.9800 ?
loop_
    _geom_angle_atom_site_label_1
    _geom_angle_atom_site_label_2
    _geom_angle_atom_site_label_3
    _geom_angle_site_symmetry_1
    _geom_angle_site_symmetry_3
    _geom_angle
    _geom_angle_publ_flag
    O2 Na1 O3S . . 100.84(6) ?
    O2 Na1 O5 . . 83.32(5) ?
    O3S Na1 O5 . . 161.49(7) ?
    O2 Na1 O2S . . 135.03(6) ?
    O3S Na1 O2S . . 81.08(5) ?
    O5 Na1 O2S . . 83.32(5) ?
    O2 Na1 O4 . 2_646 136.61(6) ?
    O3S Na1 O4 . 2_646 105.50(6) ?
    O5 Na1 O4 . 2_646 82.41(5) ?
    O2S Na1 O4 . 2_646 83.33(4) ?
    O2 Na1 O1S . 2_656 78.92(5) ?
    O3S Na1 O1S . 2_656 109.52(6) ?
    O5 Na1 O1S . 2_656 88.96(5) ?
    O2S Na1 O1S . 2_656 143.32(5) ?
    O4 Na1 O1S 2_646 2_656 60.08(4) ?
    O5 Na2 O1S . . 122.60(6) ?
    O5 Na2 O4 . 2_646 82.29(4) ?
    O1S Na2 O4 . 2_646 145.68(5) ?
    O5 Na2 O2S . . 81.75(4) ?
    O1S Na2 O2S . . 80.06(5) ?
    O4 Na2 O2S 2_646 . 81.00(5) ?
    O5 Na2 O1 . 2_646 85.41(4) ?
    O1S Na2 O1 . 2_646 105.56(5) ?
    O4 Na2 O1 2_646 2_646 99.18(5) ?
    O2S Na2 O1 . 2_646 167.02(5) ?
    O5 Na2 O2 . 2_646 135.92(5) ?
    O1S Na2 O2 . 2_646 83.41(6) ?
    O4 Na2 O2 2_646 2_646 94.01(5) ?
    O2S Na2 O2 . 2_646 141.32(5) ?
    O1 Na2 O2 2_646 2_646 51.64(4) ?
    O5 Na2 O5 . 2_646 130.41(3) ?
    O1S Na2 O5 . 2_646 95.26(5) ?
    O4 Na2 O5 2_646 2_646 51.90(4) ?
    O2S Na2 O5 . 2_646 74.12(4) ?
    O1 Na2 O5 2_646 2_646 116.29(5) ?
    O2 Na2 O5 2_646 2_646 72.89(4) ?
    C12 O1 Na2 . 2_656 92.32(9) ?
    C12 O2 Na1 . . 168.53(13) ?
    C12 O2 Na2 . 2_656 92.62(10) ?
    Na1 O2 Na2 . 2_656 83.11(5) ?
    C6 O3 C14 . . 116.94(15) ?
    C27 O4 Na1 . 2_656 130.88(11) ?
    C27 O4 Na2 . 2_656 92.75(9) ?
    Na1 O4 Na2 2_656 2_656 79.35(4) ?
    C27 O5 Na2 . . 132.87(10) ?
    C27 O5 Na1 . . 137.71(10) ?
    Na2 O5 Na1 . . 83.49(4) ?
    C27 O5 Na2 . 2_656 86.79(9) ?
    Na2 O5 Na2 . 2_656 130.68(5) ?
    Na1 O5 Na2 . 2_656 79.62(4) ?
    C2 C1 C10 . . 118.34(13) ?
    C2 C1 C11 . . 122.36(13) ?
    C10 C1 C11 . . 119.30(13) ?
    C1 C2 C3 . . 121.66(13) ?
    C1 C2 H2 . . 119.2 ?
    C3 C2 H2 . . 119.2 ?
    C8 C3 C2 . . 119.54(14) ?
    C8 C3 C4 . . 118.47(14) ?
    C2 C3 C4 . . 121.97(14) ?
    C5 C4 C3 . . 120.60(15) ?
    C5 C4 H4 . . 119.7 ?
    C3 C4 H4 . . 119.7 ?
    C4 C5 C6 . . 120.47(16) ?
    C4 C5 H5 . . 119.8 ?
    C6 C5 H5 . . 119.8 ?
    O3 C6 C7 . . 125.10(16) ?
    O3 C6 C5 . . 114.18(15) ?
    C7 C6 C5 . . 120.73(15) ?
    C6 C7 C8 . . 119.44(15) ?
    C6 C7 H7 . . 120.3 ?
    C8 C7 H7 . . 120.3 ?
    C3 C8 C9 . . 118.21(13) ?
    C3 C8 C7 . . 120.21(14) ?
    C9 C8 C7 . . 121.56(14) ?
    C10 C9 C8 . . 120.81(14) ?
    C10 C9 H9 . . 119.6 ?
    C8 C9 H9 . . 119.6 ?
    C9 C10 C1 . . 121.35(14) ?
    C9 C10 H10 . . 119.3 ?
    C1 C10 H10 . . 119.3 ?
    C1 C11 C13 . . 111.54(13) ?
    C1 C11 C12 . . 110.58(12) ?
    C13 C11 C12 . . 112.24(13) ?
    C1 C11 H11 . . 107.4 ?
    C13 C11 H11 . . 107.4 ?
    C12 C11 H11 . . 107.4 ?
    O2 C12 O1 . . 123.40(14) ?
    O2 C12 C11 . . 118.90(14) ?
    O1 C12 C11 . . 117.67(13) ?
    O2 C12 Na2 . 2_656 61.83(9) ?
    O1 C12 Na2 . 2_656 61.59(8) ?
    C11 C12 Na2 . 2_656 179.19(11) ?
    C11 C13 H13A . . 109.5 ?
    C11 C13 H13B . . 109.5 ?
    H13A C13 H13B . . 109.5 ?
    C11 C13 H13C . . 109.5 ?
    H13A C13 H13C . . 109.5 ?
    H13B C13 H13C . . 109.5 ?
    O3 C14 H14A . . 109.5 ?
    O3 C14 H14B . . 109.5 ?
    H14A C14 H14B . . 109.5 ?
    O3 C14 H14C . . 109.5 ?
    H14A C14 H14C . . 109.5 ?
    H14B C14 H14C . . 109.5 ?
    O5 C27 O4 . . 123.49(14) ?
    O5 C27 C25 . . 118.22(14) ?
    O4 C27 C25 . . 118.26(14) ?
    C25 C26 H26A . . 109.5 ?
    C25 C26 H26B . . 109.5 ?
    H26A C26 H26B . . 109.5 ?
    C25 C26 H26C . . 109.5 ?
    H26A C26 H26C . . 109.5 ?
    H26B C26 H26C . . 109.5 ?
    C15A C25 C26 . . 110.1(2) ?
    C15A C25 C27 . . 113.69(18) ?
    C26 C25 C27 . . 108.29(15) ?
    C26 C25 C15B . . 128.7(3) ?
    C27 C25 C15B . . 104.2(3) ?
    C15A C25 H25A . . 108.2 ?
    C26 C25 H25A . . 108.2 ?
    C27 C25 H25A . . 108.2 ?
    C26 C25 H25B . . 104.5 ?
    C27 C25 H25B . . 104.5 ?
    C15B C25 H25B . . 104.5 ?
    C16A C15A C24A . . 118.0(3) ?
    C16A C15A C25 . . 116.8(3) ?
    C24A C15A C25 . . 125.0(3) ?
    C15A C16A C17A . . 121.9(3) ?
    C15A C16A H16A . . 119.1 ?
    C17A C16A H16A . . 119.1 ?
    C18A C17A C22A . . 118.8(3) ?
    C18A C17A C16A . . 121.9(2) ?
    C22A C17A C16A . . 119.2(3) ?
    C19A C18A C17A . . 120.2(2) ?
    C19A C18A H18A . . 119.9 ?
    C17A C18A H18A . . 119.9 ?
    C18A C19A C20A . . 121.3(2) ?
    C18A C19A H19A . . 119.3 ?
    C20A C19A H19A . . 119.3 ?
    O6A C20A C21A . . 126.4(3) ?
    O6A C20A C19A . . 113.4(2) ?
    C21A C20A C19A . . 120.1(2) ?
    C20A C21A C22A . . 119.5(3) ?
    C20A C21A H21A . . 120.3 ?
    C22A C21A H21A . . 120.3 ?
    C23A C22A C17A . . 118.4(3) ?
    C23A C22A C21A . . 121.6(3) ?
    C17A C22A C21A . . 120.0(3) ?
    C24A C23A C22A . . 120.8(2) ?
    C24A C23A H23A . . 119.6 ?
    C22A C23A H23A . . 119.6 ?
    C23A C24A C15A . . 121.7(3) ?
    C23A C24A H24A . . 119.1 ?
    C15A C24A H24A . . 119.1 ?
    O6A C28A H28A . . 109.5 ?
    O6A C28A H28B . . 109.5 ?
    H28A C28A H28B . . 109.5 ?
    O6A C28A H28C . . 109.5 ?
    H28A C28A H28C . . 109.5 ?
    H28B C28A H28C . . 109.5 ?
    C20A O6A C28A . . 117.2(2) ?
    C1S O1S Na2 . . 132.12(12) ?
    C1S O1S Na1 . 2_646 102.53(14) ?
    Na2 O1S Na1 . 2_646 74.36(5) ?
    C1S O1S H1S . . 105.9(19) ?
    Na2 O1S H1S . . 116.5(19) ?
    Na1 O1S H1S 2_646 . 69.3(19) ?
    O1S C1S H1S1 . . 109.5 ?
    O1S C1S H1S2 . . 109.5 ?
    H1S1 C1S H1S2 . . 109.5 ?
    O1S C1S H1S3 . . 109.5 ?
    H1S1 C1S H1S3 . . 109.5 ?
    H1S2 C1S H1S3 . . 109.5 ?
    C2S O2S Na1 . . 113.32(13) ?
    C2S O2S Na2 . . 133.15(13) ?
    Na1 O2S Na2 . . 80.22(4) ?
    C2S O2S H2S . . 107(2) ?
    Na1 O2S H2S . . 108(2) ?
    Na2 O2S H2S . . 110(2) ?
    O2S C2S H2S1 . . 109.5 ?
    O2S C2S H2S2 . . 109.5 ?
    H2S1 C2S H2S2 . . 109.5 ?
    O2S C2S H2S3 . . 109.5 ?
    H2S1 C2S H2S3 . . 109.5 ?
    H2S2 C2S H2S3 . . 109.5 ?
    C3S O3S Na1 . . 137.38(12) ?
    C3S O3S H3S . . 115(2) ?
    Na1 O3S H3S . . 108(2) ?
    O3S C3S H3S1 . . 109.5 ?
    O3S C3S H3S2 . . 109.5 ?
    H3S1 C3S H3S2 . . 109.5 ?
    O3S C3S H3S3 . . 109.5 ?
    H3S1 C3S H3S3 . . 109.5 ?
    H3S2 C3S H3S3 . . 109.5 ?
    C28B O6B C20B . . 112.7(10) ?
    C16B C15B C24B . . 119.8(7) ?
    C16B C15B C25 . . 119.3(6) ?
    C24B C15B C25 . . 120.9(6) ?
    C23B C24B C15B . . 120.8(7) ?
    C23B C24B H24B . . 119.6 ?
    C15B C24B H24B . . 119.6 ?
    C24B C23B C22B . . 120.2(7) ?
    C24B C23B H23B . . 119.9 ?
    C22B C23B H23B . . 119.9 ?
    C23B C22B C17B . . 119.1(7) ?
    C23B C22B C21B . . 122.0(8) ?
    C17B C22B C21B . . 118.9(8) ?
    C20B C21B C22B . . 118.4(8) ?
    C20B C21B H21B . . 120.8 ?
    C22B C21B H21B . . 120.8 ?
    C21B C20B C19B . . 123.1(7) ?
    C21B C20B O6B . . 126.6(10) ?
    C19B C20B O6B . . 110.4(9) ?
    C18B C19B C20B . . 119.5(8) ?
    C18B C19B H19B . . 120.3 ?
    C20B C19B H19B . . 120.3 ?
    C19B C18B C17B . . 121.3(10) ?
    C19B C18B H18B . . 119.3 ?
    C17B C18B H18B . . 119.3 ?
    C15B C16B C17B . . 121.9(8) ?
    C15B C16B H16B . . 119.0 ?
    C17B C16B H16B . . 119.0 ?
    C18B C17B C16B . . 123.1(10) ?
    C18B C17B C22B . . 118.8(9) ?
    C16B C17B C22B . . 118.1(9) ?
    O6B C28B H28D . . 109.5 ?
    O6B C28B H28E . . 109.5 ?
    H28D C28B H28E . . 109.5 ?
    O6B C28B H28F . . 109.5 ?
    H28D C28B H28F . . 109.5 ?
    H28E C28B H28F . . 109.5 ?
loop_
    _geom_hbond_atom_site_label_D
    _geom_hbond_atom_site_label_H
    _geom_hbond_atom_site_label_A
    _geom_hbond_site_symmetry_A
    _geom_hbond_distance_DH
    _geom_hbond_distance_HA
    _geom_hbond_distance_DA
    _geom_hbond_angle_DHA
    _geom_hbond_publ_flag
    O1S H1S O4 1_545 0.84(2) 1.90(2) 2.6756(18) 153(3) yes
    O2S H2S O1 1_545 0.83(2) 2.06(2) 2.8331(18) 156(3) yes
    O3S H3S O1 1_545 0.79(2) 1.94(2) 2.7226(19) 172(3) yes
_shelx_space_group_comment
;
The symmetry employed for this shelxl refinement is uniquely defined
by the following loop, which should always be used as a source of
symmetry information in preference to the above space-group names.
They are only intended as comments.
;
_shelx_estimated_absorpt_T_min     ?
_shelx_estimated_absorpt_T_max     ?
_shelx_hkl_file
;
  -1   0   0    0.00    0.00
  -1   0   0    0.00    0.00
   1   0   0    0.00    0.00
   2   0   0   26.92    0.82
   2   0   0   26.36    0.82
  -2   0   0   25.47    0.82
  -2   0   0   26.29    0.82
   3   0   0    1.12    0.06
   3   0   0    1.27    0.06
   3   0   0    1.25    0.05
  -3   0   0    1.24    0.05
  -3   0   0    1.26    0.05
   3   0   0    1.22    0.06
  -3   0   0    1.29    0.06
   4   0   0  126.29    3.86
   4   0   0  127.77    3.86
   4   0   0  121.51    3.87
   4   0   0  123.18    3.87
  -4   0   0  120.86    3.86
  -4   0   0  123.77    3.86
  -5   0   0   10.90    0.35
   5   0   0   10.78    0.35
  -5   0   0   10.43    0.35
   5   0   0   11.00    0.35
   5   0   0   10.94    0.36
   5   0   0   10.51    0.36
  -6   0   0    6.73    0.23
   6   0   0    6.90    0.25
   6   0   0    6.86    0.23
   6   0   0    6.39    0.24
  -7   0   0    3.82    0.15
   7   0   0    4.00    0.15
   7   0   0    4.31    0.16
   7   0   0    3.89    0.17
   8   0   0    5.35    0.22
  -8   0   0    5.65    0.20
   8   0   0    5.65    0.21
   9   0   0    4.77    0.20
   9   0   0    4.74    0.21
  -9   0   0    4.93    0.18
  10   0   0   11.60    0.43
 -10   0   0   11.87    0.40
  10   0   0   12.16    0.42
 -11   0   0   23.14    0.75
  11   0   0   22.32    0.79
  11   0   0   23.84    0.78
 -12   0   0    1.85    0.11
  12   0   0    1.79    0.16
  12   0   0    1.69    0.14
  13   0   0    0.87    0.11
  13   0   0    0.81    0.12
  14   0   0    0.07    0.09
  14   0   0    0.10    0.10
  15   0   0    0.94    0.12
  15   0   0    0.82    0.14
  16   0   0    0.02    0.10
  16   0   0    0.10    0.12
  17   0   0    1.54    0.19
  17   0   0    1.72    0.19
  18   0   0    0.75    0.15
  18   0   0    1.34    0.19
  19   0   0   -0.12    0.14
  19   0   0    0.04    0.15
   0  -1   0    0.62    0.02
   0  -1   0    0.48    0.03
   0  -1   0    0.60    0.03
   1  -1   0   20.61    0.69
   1  -1   0   21.23    0.69
  -1  -1   0   23.25    0.69
  -1  -1   0   22.41    0.69
   1   1   0   22.93    0.70
   1   1   0   21.25    0.69
  -2  -1   0  149.27    4.41
   2  -1   0  139.17    4.41
   2  -1   0  131.56    4.40
  -2  -1   0  142.55    4.41
  -2  -1   0  136.94    4.40
  -2  -1   0  148.53    4.41
   2   1   0  143.81    4.28
   2   1   0  137.33    4.28
  -2   1   0  134.28    4.28
   2   1   0  133.24    4.28
   2   1   0  136.04    4.28
  -2   1   0  138.85    4.28
  -3  -1   0  327.40   10.45
  -3  -1   0  347.00   10.44
   3  -1   0  334.10   10.44
  -3  -1   0  325.78   10.44
  -3  -1   0  333.93   10.44
   3  -1   0  344.71   10.44
  -3  -1   0  355.77   10.44
   3  -1   0  313.21   10.43
   3   1   0  344.25   10.27
  -3   1   0  305.82   10.27
  -3   1   0  336.88   10.27
   3   1   0  358.68   10.27
   3   1   0  320.60   10.28
  -3   1   0  325.31   10.26
  -3   1   0  317.92   10.28
   3   1   0  328.44   10.27
  -4  -1   0   41.76    1.37
   4  -1   0   42.08    1.36
   4  -1   0   44.25    1.36
  -4  -1   0   45.43    1.37
  -4   1   0   42.67    1.37
   4   1   0   42.91    1.39
   4   1   0   43.55    1.37
   4   1   0   44.60    1.39
  -4   1   0   44.67    1.38
   4   1   0   45.21    1.38
  -4   1   0   43.76    1.37
   5  -1   0   59.62    1.90
   5  -1   0   61.96    1.89
  -5  -1   0   59.81    1.90
   5   1   0   62.10    1.92
   5   1   0   61.03    1.91
  -5   1   0   61.69    1.92
  -5   1   0   60.82    1.90
   5   1   0   59.42    1.92
   6  -1   0   53.47    1.71
   6  -1   0   56.71    1.70
  -6  -1   0   53.30    1.71
   6  -1   0   53.43    1.72
  -6   1   0   56.31    1.75
   6   1   0   54.34    1.75
   6   1   0   53.87    1.75
   6   1   0   56.81    1.73
   7  -1   0   12.37    0.44
   7  -1   0   13.19    0.43
   7  -1   0   12.84    0.41
  -7  -1   0   12.53    0.42
   7   1   0   12.95    0.42
   7   1   0   12.69    0.44
   7   1   0   12.47    0.43
  -7   1   0   13.19    0.43
   8  -1   0    2.10    0.09
   8  -1   0    2.26    0.12
   8  -1   0    2.00    0.13
  -8  -1   0    1.90    0.10
   8   1   0    2.21    0.12
   8   1   0    2.04    0.13
  -8   1   0    2.15    0.11
   9  -1   0    0.10    0.05
   9  -1   0    0.11    0.07
  -9  -1   0    0.08    0.04
   9  -1   0    0.16    0.04
  -9   1   0    0.10    0.05
   9   1   0    0.15    0.06
   9   1   0    0.00    0.06
  10  -1   0    4.80    0.18
 -10  -1   0    4.61    0.18
  10  -1   0    4.80    0.21
  10  -1   0    4.50    0.22
  10   1   0    4.95    0.22
  10   1   0    4.67    0.22
  11  -1   0    9.04    0.37
 -11  -1   0    9.25    0.34
  11  -1   0   10.14    0.35
  11   1   0    8.90    0.36
  11   1   0    9.79    0.36
  12  -1   0    9.15    0.34
 -12  -1   0    8.64    0.32
  12  -1   0    8.49    0.36
  12   1   0    8.62    0.34
  12   1   0    8.81    0.36
 -13  -1   0    6.40    0.25
  13  -1   0    6.29    0.29
  13  -1   0    6.26    0.28
  13   1   0    6.14    0.29
  13   1   0    6.43    0.29
  14  -1   0    0.20    0.09
  14  -1   0    0.08    0.10
  14   1   0    0.22    0.10
  14   1   0    0.27    0.11
  15  -1   0    0.92    0.13
  15  -1   0    1.02    0.14
  15   1   0    0.86    0.14
  15   1   0    1.07    0.15
  16  -1   0    0.48    0.12
  16  -1   0    0.41    0.13
  16   1   0    0.36    0.12
  16   1   0    0.43    0.13
  17  -1   0    0.04    0.13
  17  -1   0   -0.09    0.10
  17   1   0   -0.07    0.12
  17   1   0    0.08    0.13
  18  -1   0    2.73    0.25
  18  -1   0    2.24    0.24
  18   1   0    2.99    0.28
  18   1   0    2.60    0.23
  19  -1   0    0.95    0.18
  19  -1   0    0.52    0.15
  19   1   0    0.49    0.15
  19   1   0    1.06    0.19
   0  -2   0  933.96   28.71
   0  -2   0  936.88   28.71
   0  -2   0  929.09   28.70
   0  -2   0  850.43   28.66
   0  -2   0  881.38   28.68
   0  -2   0  993.18   28.72
   0   2   0 1000.00   29.13
   0   2   0  899.87   29.13
   0   2   0  913.29   29.11
   0   2   0  923.78   29.13
  -1  -2   0  218.26    6.80
  -1  -2   0  222.54    6.81
  -1  -2   0  215.44    6.80
   1  -2   0  218.99    6.80
  -1  -2   0  212.29    6.80
   1  -2   0  222.47    6.80
   1  -2   0  215.72    6.79
   1  -2   0  219.82    6.79
  -1   2   0  211.08    6.80
   1   2   0  221.14    6.81
   1   2   0  220.61    6.80
   1   2   0  222.07    6.80
   1   2   0  221.63    6.80
  -1   2   0  208.66    6.80
  -1   2   0  218.32    6.80
   1   2   0  223.14    6.80
  -2  -2   0   85.66    2.60
   2  -2   0   82.89    2.60
  -2  -2   0   80.51    2.60
  -2  -2   0   85.15    2.60
   2  -2   0   82.26    2.59
  -2  -2   0   82.24    2.60
  -2   2   0   82.52    2.66
   2   2   0   85.32    2.66
  -2   2   0   81.18    2.65
   2   2   0   89.29    2.65
   2   2   0   86.67    2.65
  -3  -2   0  102.11    3.15
   3  -2   0  100.80    3.14
  -3  -2   0  103.41    3.15
  -3  -2   0   96.92    3.15
   3   2   0  104.68    3.18
  -3   2   0  100.24    3.18
  -3   2   0   98.90    3.17
   3   2   0  102.19    3.17
  -4  -2   0    7.45    0.27
  -4  -2   0    7.72    0.27
   4  -2   0    8.07    0.25
  -4   2   0    7.81    0.26
   4   2   0    7.85    0.27
   4   2   0    7.72    0.27
  -4   2   0    8.02    0.27
  -5  -2   0    9.03    0.31
  -5  -2   0    8.69    0.30
   5  -2   0    8.74    0.28
  -5   2   0    8.68    0.30
  -5   2   0    8.42    0.30
   5   2   0    9.28    0.31
   5   2   0    8.79    0.30
  -6  -2   0   54.18    1.72
  -6  -2   0   53.60    1.72
   6  -2   0   53.92    1.71
   6  -2   0   55.67    1.70
   6   2   0   55.57    1.74
  -6   2   0   54.77    1.73
   6   2   0   53.48    1.73
   6   2   0   55.10    1.71
  -7  -2   0    0.48    0.06
   7  -2   0    0.65    0.06
   7  -2   0    0.60    0.07
  -7  -2   0    0.71    0.07
   7  -2   0    0.62    0.04
   7   2   0    0.67    0.07
   7   2   0    0.60    0.07
  -7   2   0    0.65    0.07
   7   2   0    0.74    0.04
  -8  -2   0   13.04    0.44
   8  -2   0   12.53    0.42
   8  -2   0   13.00    0.45
   8  -2   0   13.49    0.44
   8   2   0   13.24    0.42
   8   2   0   12.67    0.45
   8   2   0   12.85    0.45
  -8   2   0   13.73    0.45
   9  -2   0    2.80    0.14
  -9  -2   0    2.73    0.13
   9  -2   0    2.69    0.15
   9  -2   0    2.83    0.11
   9   2   0    2.75    0.16
  -9   2   0    2.85    0.09
  -9   2   0    2.76    0.14
   9   2   0    2.76    0.15
   9   2   0    2.78    0.11
 -10  -2   0    5.21    0.21
  10  -2   0    5.39    0.22
  10  -2   0    5.14    0.24
  10  -2   0    5.24    0.21
 -10   2   0    5.20    0.17
 -10   2   0    5.47    0.22
  10   2   0    5.22    0.24
  10   2   0    5.02    0.24
  11  -2   0   -0.15    0.08
 -11  -2   0   -0.08    0.05
  11  -2   0    0.05    0.07
 -11   2   0   -0.08    0.06
  11   2   0   -0.04    0.08
  11   2   0   -0.14    0.08
  12  -2   0    1.40    0.12
 -12  -2   0    0.96    0.10
  12  -2   0    0.91    0.12
  12   2   0    1.45    0.16
  12   2   0    1.02    0.12
 -13  -2   0    1.03    0.10
  13  -2   0    0.89    0.10
  13  -2   0    0.86    0.12
  13   2   0    0.89    0.12
  13   2   0    0.91    0.12
  14  -2   0    3.02    0.18
  14  -2   0    3.04    0.21
  14   2   0    3.18    0.22
  14   2   0    3.42    0.21
  15  -2   0    0.19    0.10
  15  -2   0    0.25    0.12
  15   2   0    0.40    0.13
  15   2   0    0.29    0.11
  16  -2   0    2.85    0.21
  16  -2   0    2.68    0.23
  16   2   0    3.19    0.24
  16   2   0    2.97    0.22
  17  -2   0    1.57    0.19
  17  -2   0    1.68    0.17
  17   2   0    2.10    0.25
  17   2   0    1.87    0.21
  18  -2   0   -0.08    0.12
  18  -2   0    0.28    0.15
  18   2   0    0.09    0.13
  18   2   0    0.17    0.13
  19  -2   0    0.13    0.15
  19   2   0    0.00    0.14
  19   2   0    0.18    0.15
   0  -3   0    0.03    0.03
   0  -3   0   -0.03    0.02
   0  -3   0    0.05    0.03
   0  -3   0   -0.01    0.02
   0  -3   0   -0.04    0.02
   0   3   0    0.02    0.03
   0   3   0    0.05    0.02
   0   3   0   -0.01    0.03
  -1  -3   0    0.19    0.04
  -1  -3   0    0.17    0.03
  -1  -3   0    0.13    0.03
   1  -3   0    0.10    0.03
   1  -3   0    0.15    0.03
   1  -3   0    0.18    0.03
   1  -3   0    0.19    0.03
   1  -3   0    0.17    0.02
  -1  -3   0    0.20    0.02
   1   3   0    0.18    0.04
  -1   3   0    0.12    0.04
   1   3   0    0.19    0.02
  -1   3   0    0.14    0.03
   1   3   0    0.23    0.03
   1   3   0    0.18    0.04
   2  -3   0   16.07    0.51
   2  -3   0   15.73    0.50
  -2  -3   0   16.24    0.50
  -2  -3   0   15.05    0.51
  -2  -3   0   15.55    0.51
  -2   3   0   15.41    0.52
   2   3   0   16.98    0.52
   2   3   0   16.31    0.53
   2   3   0   16.55    0.52
  -2   3   0   15.73    0.53
  -3  -3   0   95.09    2.75
  -3  -3   0   87.53    2.75
   3  -3   0   84.76    2.75
   3  -3   0   86.86    2.73
  -3  -3   0   84.30    2.75
   3   3   0   89.33    2.74
   3   3   0   89.60    2.75
  -3   3   0   80.69    2.74
   3   3   0   92.51    2.74
  -3   3   0   86.05    2.75
  -4  -3   0   12.32    0.42
  -4  -3   0   12.33    0.42
   4  -3   0   12.71    0.39
   4   3   0   13.65    0.41
  -4   3   0   12.48    0.43
   4   3   0   12.70    0.43
   4   3   0   12.50    0.42
  -4   3   0   12.59    0.42
  -5  -3   0   14.26    0.48
  -5  -3   0   14.12    0.48
   5  -3   0   14.47    0.45
   5   3   0   15.05    0.50
  -5   3   0   14.44    0.49
   5   3   0   14.99    0.49
  -5   3   0   14.07    0.48
  -6  -3   0   -0.04    0.05
  -6  -3   0    0.01    0.04
   6  -3   0    0.02    0.01
  -6   3   0   -0.01    0.04
   6   3   0    0.12    0.05
   6   3   0    0.10    0.05
  -6   3   0   -0.03    0.05
  -7  -3   0    2.07    0.12
   7  -3   0    2.54    0.11
   7  -3   0    2.31    0.08
  -7  -3   0    2.33    0.12
  -7   3   0    2.37    0.13
  -7   3   0    2.53    0.12
   7   3   0    2.38    0.14
   7   3   0    2.44    0.13
  -8  -3   0   19.69    0.68
  -8  -3   0   20.68    0.68
   8  -3   0   21.23    0.67
   8  -3   0   19.76    0.68
   8  -3   0   20.03    0.64
   8   3   0   20.20    0.65
   8   3   0   21.77    0.70
  -8   3   0   20.52    0.69
   8   3   0   20.81    0.70
  -9  -3   0   40.39    1.27
   9  -3   0   39.52    1.27
   9  -3   0   38.64    1.24
   9  -3   0   39.36    1.28
   9   3   0   38.77    1.23
  -9   3   0   40.00    1.27
   9   3   0   39.59    1.27
   9   3   0   38.40    1.27
 -10  -3   0    4.18    0.19
  10  -3   0    3.96    0.21
  10  -3   0    4.53    0.19
 -10   3   0    4.42    0.21
  10   3   0    4.34    0.22
  10   3   0    4.12    0.21
  11  -3   0    0.88    0.09
 -11  -3   0    0.76    0.09
  11  -3   0    0.83    0.12
  11   3   0    0.85    0.11
  11   3   0    0.80    0.11
 -11   3   0    0.83    0.10
  12  -3   0    1.08    0.12
 -12  -3   0    1.01    0.10
  12  -3   0    1.00    0.10
  12   3   0    0.86    0.11
  12   3   0    0.87    0.12
 -12   3   0    1.10    0.11
  13  -3   0    3.99    0.20
  13  -3   0    3.93    0.23
 -13  -3   0    4.30    0.20
  13   3   0    4.06    0.23
  13   3   0    3.81    0.22
  14  -3   0    0.43    0.12
 -14  -3   0    0.59    0.09
  14  -3   0    0.34    0.10
  14   3   0    0.30    0.11
  14   3   0    0.56    0.12
  15  -3   0    2.02    0.20
  15  -3   0    1.51    0.14
  15   3   0    1.65    0.17
  15   3   0    1.83    0.19
  16  -3   0    0.77    0.15
  16  -3   0    0.55    0.11
  16   3   0    0.57    0.15
  16   3   0    0.61    0.14
  17  -3   0    0.34    0.14
  17  -3   0    0.28    0.12
  17   3   0    0.54    0.15
  17   3   0    0.36    0.14
  18  -3   0    3.06    0.26
  18   3   0    2.52    0.24
  18   3   0    3.18    0.26
   0  -4   0    2.94    0.12
   0  -4   0    2.81    0.12
   0  -4   0    2.97    0.11
   0  -4   0    3.03    0.12
   0   4   0    3.21    0.13
   0   4   0    3.04    0.12
   1  -4   0    6.27    0.22
   1  -4   0    6.15    0.22
   1  -4   0    6.71    0.23
  -1  -4   0    6.49    0.23
   1  -4   0    6.57    0.21
  -1  -4   0    6.70    0.21
  -1  -4   0    6.06    0.23
   1   4   0    6.60    0.23
   1   4   0    6.86    0.24
   1   4   0    6.73    0.25
  -1   4   0    6.67    0.25
   1   4   0    6.87    0.22
  -1   4   0    6.57    0.23
   2  -4   0   91.47    2.90
  -2  -4   0   91.64    2.91
  -2  -4   0   96.58    2.90
   2  -4   0   91.92    2.90
  -2  -4   0   94.19    2.91
   2  -4   0   90.95    2.91
  -2   4   0   93.94    3.00
   2   4   0   98.91    2.99
   2   4   0   96.67    2.99
   2   4   0   97.26    2.98
  -2   4   0   91.52    2.99
   2   4   0   94.79    3.00
   3  -4   0   87.84    2.78
  -3  -4   0   92.93    2.80
   3  -4   0   86.21    2.78
  -3  -4   0   87.90    2.80
   3  -4   0   90.51    2.80
  -3   4   0   86.73    2.93
   3   4   0   97.17    2.93
   3   4   0   95.56    2.95
   3   4   0   97.67    2.93
  -3   4   0   90.75    2.95
   4  -4   0   27.89    0.91
   4  -4   0   28.11    0.89
  -4  -4   0   28.28    0.91
  -4  -4   0   28.69    0.91
   4  -4   0   28.16    0.89
  -4   4   0   28.72    0.97
   4   4   0   29.65    0.97
   4   4   0   30.43    0.95
  -4   4   0   29.18    0.95
   4   4   0   31.00    0.95
  -5  -4   0   14.44    0.48
  -5  -4   0   13.95    0.48
   5  -4   0   13.64    0.44
  -5   4   0   13.68    0.49
   5   4   0   15.43    0.48
   5   4   0   14.78    0.47
   5   4   0   14.59    0.50
  -5   4   0   13.73    0.48
   6  -4   0    9.56    0.30
  -6  -4   0   10.05    0.35
  -6  -4   0    9.07    0.34
  -6   4   0    9.53    0.37
   6   4   0   10.24    0.35
   6   4   0   10.34    0.33
  -6   4   0   10.07    0.35
   6   4   0    9.91    0.36
  -7  -4   0   -0.07    0.06
  -7  -4   0    0.14    0.06
   7   4   0    0.12    0.06
   7   4   0    0.11    0.02
  -7   4   0    0.07    0.06
   7   4   0    0.04    0.06
  -7   4   0    0.09    0.05
   8  -4   0    0.89    0.10
  -8  -4   0    1.05    0.10
   8  -4   0    0.87    0.08
  -8  -4   0    1.11    0.10
  -8   4   0    1.05    0.11
   8   4   0    1.10    0.05
   8   4   0    1.11    0.12
  -8   4   0    1.14    0.10
   8   4   0    1.09    0.11
   9  -4   0    1.00    0.11
  -9  -4   0    0.95    0.10
   9  -4   0    0.95    0.09
  -9  -4   0    1.19    0.12
   9   4   0    1.01    0.11
   9   4   0    0.98    0.11
  -9   4   0    0.90    0.10
 -10  -4   0    4.06    0.20
  10  -4   0    3.81    0.20
 -10  -4   0    3.87    0.20
  10  -4   0    4.10    0.18
  10   4   0    3.99    0.21
 -10   4   0    3.96    0.20
  10   4   0    3.98    0.21
 -11  -4   0    0.53    0.09
  11  -4   0    0.36    0.07
  11  -4   0    0.39    0.09
  11   4   0    0.37    0.09
  11   4   0    0.45    0.10
 -11   4   0    0.43    0.09
  12  -4   0    2.89    0.20
 -12  -4   0    2.80    0.17
  12  -4   0    2.70    0.17
 -12   4   0    2.83    0.17
  12   4   0    2.64    0.18
  12   4   0    2.63    0.19
  13  -4   0    4.41    0.26
 -13  -4   0    4.20    0.22
  13  -4   0    4.29    0.22
  13   4   0    3.87    0.24
  13   4   0    4.21    0.24
 -13   4   0    4.43    0.22
 -14  -4   0   14.47    0.53
  14  -4   0   14.66    0.56
  14  -4   0   14.39    0.53
  14   4   0   13.73    0.55
  14   4   0   15.21    0.56
  15  -4   0    0.13    0.09
  15  -4   0    0.24    0.12
  15   4   0    0.28    0.12
  15   4   0    0.31    0.12
  16  -4   0    1.88    0.21
  16  -4   0    1.71    0.18
  16   4   0    1.85    0.21
  16   4   0    1.93    0.23
  17  -4   0    0.31    0.14
  17   4   0    0.20    0.14
  17   4   0    0.21    0.13
  18  -4   0    0.49    0.15
  18   4   0    0.28    0.15
  18   4   0    0.38    0.15
   0  -5   0    0.01    0.04
   0  -5   0   -0.05    0.02
   0  -5   0   -0.06    0.04
   0   5   0   -0.08    0.05
   0   5   0   -0.05    0.03
  -1  -5   0   10.90    0.35
   1  -5   0    9.68    0.32
   1  -5   0   10.53    0.34
  -1  -5   0    9.00    0.32
   1  -5   0    9.57    0.33
  -1  -5   0    9.60    0.34
   1  -5   0    9.93    0.33
   1   5   0   10.51    0.35
  -1   5   0   10.18    0.37
   1   5   0   10.54    0.37
  -1   5   0   10.63    0.35
   1   5   0   10.43    0.36
  -2  -5   0   18.38    0.60
  -2  -5   0   18.22    0.58
   2  -5   0   17.85    0.59
   2  -5   0   18.56    0.60
   2  -5   0   18.15    0.58
   2  -5   0   17.86    0.59
  -2  -5   0   18.44    0.60
  -2   5   0   18.33    0.64
  -2   5   0   19.19    0.62
   2   5   0   19.71    0.63
   2   5   0   19.97    0.63
   2   5   0   19.39    0.61
   2   5   0   18.74    0.64
   3  -5   0   12.54    0.41
  -3  -5   0   12.32    0.41
   3  -5   0   11.42    0.39
  -3  -5   0   11.55    0.41
   3  -5   0   11.62    0.39
  -3   5   0   12.41    0.42
   3   5   0   13.30    0.43
   3   5   0   12.75    0.42
  -3   5   0   12.24    0.44
   3   5   0   12.81    0.44
   3   5   0   12.66    0.43
   4  -5   0    1.59    0.09
   4  -5   0    1.47    0.07
   4  -5   0    1.45    0.07
  -4  -5   0    1.51    0.10
  -4  -5   0    1.46    0.11
  -4   5   0    1.70    0.09
   4   5   0    1.70    0.12
  -4   5   0    1.47    0.12
   4   5   0    1.87    0.09
   4   5   0    1.85    0.10
   5  -5   0    2.04    0.08
  -5  -5   0    1.97    0.12
   5  -5   0    2.20    0.12
   5  -5   0    2.02    0.08
  -5  -5   0    2.03    0.13
  -5   5   0    2.15    0.11
   5   5   0    2.28    0.14
   5   5   0    2.41    0.12
  -5   5   0    1.91    0.14
   5   5   0    2.20    0.10
   6  -5   0   13.12    0.43
  -6  -5   0   14.41    0.48
   6  -5   0   14.01    0.47
  -6  -5   0   13.60    0.48
   6  -5   0   13.46    0.43
  -6   5   0   13.72    0.48
   6   5   0   14.39    0.46
   6   5   0   14.47    0.51
   6   5   0   15.01    0.48
  -6   5   0   13.61    0.50
  -7  -5   0   11.48    0.40
  -7  -5   0   10.45    0.40
   7   5   0   12.11    0.39
   7   5   0   11.42    0.44
  -7   5   0   12.15    0.42
   7   5   0   12.56    0.42
  -7   5   0   11.76    0.44
   8  -5   0   21.62    0.71
  -8  -5   0   21.07    0.71
  -8  -5   0   20.54    0.71
   8   5   0   22.83    0.74
  -8   5   0   22.50    0.74
  -8   5   0   21.73    0.76
   8   5   0   22.15    0.76
   8   5   0   22.19    0.71
  -9  -5   0   19.84    0.67
  -9  -5   0   18.65    0.66
   9  -5   0   19.91    0.65
   9  -5   0   18.98    0.66
  -9   5   0   19.11    0.68
   9   5   0   19.47    0.68
   9   5   0   20.13    0.67
 -10  -5   0    0.30    0.08
  10  -5   0    0.27    0.07
  10  -5   0    0.23    0.08
 -10  -5   0    0.24    0.09
  10   5   0    0.26    0.08
 -10   5   0    0.19    0.09
  10   5   0    0.18    0.10
  11  -5   0    2.21    0.14
 -11  -5   0    2.52    0.18
 -11  -5   0    2.13    0.16
  11  -5   0    2.26    0.17
  11   5   0    2.31    0.17
  11   5   0    2.37    0.18
 -11   5   0    2.33    0.18
 -12  -5   0    3.51    0.20
  12  -5   0    3.64    0.19
  12  -5   0    3.59    0.21
  12   5   0    3.68    0.22
  12   5   0    3.38    0.22
 -12   5   0    3.80    0.21
  13  -5   0    0.54    0.12
 -13  -5   0    0.42    0.11
  13  -5   0    0.33    0.09
 -13   5   0    0.74    0.12
  13   5   0    0.28    0.10
  13   5   0    0.39    0.11
  14  -5   0    0.79    0.11
  14  -5   0    0.84    0.14
 -14  -5   0    0.92    0.12
  14   5   0    1.07    0.14
 -14   5   0    1.02    0.13
  14   5   0    0.83    0.14
  15  -5   0    0.75    0.15
 -15  -5   0    0.87    0.13
  15  -5   0    0.71    0.12
  15   5   0    0.80    0.14
  15   5   0    0.82    0.16
  16  -5   0    0.48    0.15
  16   5   0    0.49    0.14
  16   5   0    0.48    0.14
  17  -5   0    0.17    0.15
  17   5   0   -0.02    0.13
  17   5   0    0.06    0.13
   0  -6   0   14.66    0.50
   0  -6   0   14.09    0.48
   0  -6   0   15.93    0.51
   0   6   0   15.02    0.53
   0   6   0   15.76    0.51
  -1  -6   0   15.23    0.48
   1  -6   0   14.97    0.50
   1  -6   0   14.89    0.51
  -1  -6   0   15.37    0.51
  -1  -6   0   14.63    0.50
   1  -6   0   14.27    0.48
   1   6   0   16.34    0.54
  -1   6   0   15.74    0.53
  -1   6   0   15.89    0.55
   1   6   0   16.17    0.53
   2  -6   0    1.92    0.10
  -2  -6   0    1.85    0.09
  -2  -6   0    1.95    0.12
   2  -6   0    1.96    0.12
   2  -6   0    1.78    0.10
  -2  -6   0    2.02    0.12
   2   6   0    2.08    0.11
   2   6   0    1.89    0.12
   2   6   0    2.01    0.12
   2   6   0    1.99    0.08
  -2   6   0    1.85    0.13
  -2   6   0    1.94    0.10
  -3  -6   0    3.26    0.16
  -3  -6   0    3.68    0.16
   3  -6   0    3.70    0.16
   3  -6   0    3.11    0.13
   3  -6   0    3.30    0.14
   3   6   0    3.58    0.13
   3   6   0    3.48    0.15
  -3   6   0    3.17    0.17
   3   6   0    3.58    0.16
   3   6   0    3.64    0.17
  -3   6   0    3.21    0.14
  -4  -6   0    4.17    0.20
  -4  -6   0    4.58    0.20
   4  -6   0    4.33    0.16
   4  -6   0    4.33    0.16
   4  -6   0    4.61    0.19
   4   6   0    4.42    0.21
  -4   6   0    4.39    0.18
  -4   6   0    4.35    0.21
   4   6   0    4.63    0.17
   4   6   0    4.80    0.19
   4   6   0    4.69    0.18
   5  -6   0    0.80    0.06
  -5  -6   0    0.61    0.09
  -5  -6   0    0.73    0.09
   5  -6   0    0.88    0.06
   5  -6   0    0.80    0.08
  -5   6   0    0.95    0.09
   5   6   0    0.92    0.10
   5   6   0    1.00    0.08
   5   6   0    0.81    0.08
  -5   6   0    0.91    0.11
   5   6   0    0.86    0.08
  -6  -6   0    7.11    0.29
  -6  -6   0    7.46    0.30
   6  -6   0    7.22    0.24
   6  -6   0    7.44    0.25
   6  -6   0    7.16    0.28
   6   6   0    7.60    0.28
  -6   6   0    7.17    0.27
   6   6   0    7.79    0.26
   6   6   0    7.33    0.31
  -6   6   0    7.38    0.31
   7  -6   0    4.51    0.21
   7  -6   0    4.67    0.20
  -7  -6   0    4.44    0.21
   7  -6   0    4.68    0.15
   7  -6   0    4.30    0.15
  -7  -6   0    4.22    0.21
  -7   6   0    4.73    0.20
  -7   6   0    4.65    0.23
   7   6   0    4.80    0.18
   7   6   0    4.91    0.21
   7   6   0    4.61    0.23
  -8  -6   0    2.36    0.16
   8  -6   0    2.36    0.15
   8  -6   0    2.33    0.15
  -8  -6   0    2.56    0.17
   8   6   0    2.41    0.17
  -8   6   0    2.22    0.17
   8   6   0    2.59    0.15
  -8   6   0    2.47    0.14
   9  -6   0    1.90    0.15
  -9  -6   0    2.33    0.17
   9  -6   0    2.22    0.15
  -9  -6   0    2.30    0.16
  -9   6   0    2.44    0.14
  -9   6   0    2.27    0.17
   9   6   0    2.35    0.15
   9   6   0    2.22    0.18
 -10  -6   0    0.92    0.11
  10  -6   0    1.15    0.11
 -10  -6   0    0.91    0.12
  10  -6   0    1.13    0.13
  10   6   0    1.11    0.11
 -10   6   0    1.13    0.14
  10   6   0    0.87    0.13
 -11  -6   0    1.81    0.16
  11  -6   0    1.91    0.16
 -11  -6   0    1.78    0.16
  11  -6   0    1.89    0.14
 -11   6   0    1.83    0.17
  11   6   0    1.72    0.18
  11   6   0    1.70    0.16
  12  -6   0    1.54    0.14
  12  -6   0    1.33    0.14
 -12  -6   0    1.41    0.15
  12   6   0    1.24    0.15
  12   6   0    1.58    0.17
 -12   6   0    2.03    0.19
  13  -6   0    2.79    0.22
 -13  -6   0    2.76    0.20
  13  -6   0    2.88    0.18
  13   6   0    2.72    0.22
 -13   6   0    3.03    0.21
  13   6   0    2.39    0.20
 -14  -6   0    1.75    0.17
  14  -6   0    1.65    0.17
  14   6   0    1.47    0.16
 -14   6   0    2.03    0.19
  14   6   0    1.60    0.18
 -15  -6   0    0.04    0.10
  15  -6   0   -0.01    0.13
  15   6   0    0.19    0.13
  15   6   0   -0.11    0.11
  16  -6   0   -0.09    0.13
  16   6   0   -0.22    0.11
  16   6   0    0.08    0.13
   0  -7   0   -0.06    0.06
   0  -7   0    0.00    0.06
   0   7   0   -0.01    0.05
   0   7   0    0.02    0.08
  -1  -7   0    4.63    0.20
  -1  -7   0    4.81    0.21
   1  -7   0    4.44    0.20
   1  -7   0    4.68    0.21
   1   7   0    5.05    0.22
  -1   7   0    4.85    0.23
   1   7   0    5.06    0.20
  -1   7   0    4.99    0.20
   2  -7   0    4.71    0.21
  -2  -7   0    4.75    0.22
   2  -7   0    4.95    0.20
  -2  -7   0    4.89    0.21
   2   7   0    4.95    0.20
  -2   7   0    5.06    0.23
  -2   7   0    5.11    0.20
   2   7   0    5.00    0.23
   2   7   0    5.36    0.22
  -3  -7   0    2.12    0.14
   3  -7   0    2.41    0.14
  -3  -7   0    2.05    0.14
   3  -7   0    2.31    0.12
  -3   7   0    2.29    0.16
   3   7   0    2.56    0.13
  -3   7   0    2.45    0.12
   3   7   0    2.43    0.15
   3   7   0    2.48    0.10
   3   7   0    2.44    0.14
   4  -7   0    1.23    0.09
  -4  -7   0    1.21    0.12
   4  -7   0    1.19    0.12
  -4  -7   0    1.29    0.12
   4   7   0    1.31    0.11
  -4   7   0    1.27    0.10
  -4   7   0    1.26    0.14
   4   7   0    1.38    0.13
   4   7   0    1.38    0.08
   4   7   0    1.32    0.11
   5  -7   0   27.20    0.89
  -5  -7   0   28.06    0.90
  -5  -7   0   26.71    0.90
   5  -7   0   26.09    0.86
   5   7   0   28.45    0.91
   5   7   0   27.93    0.91
  -5   7   0   27.33    0.91
  -5   7   0   28.62    0.95
   5   7   0   28.29    0.95
   5   7   0   28.45    0.92
   6  -7   0    5.04    0.22
  -6  -7   0    5.79    0.26
  -6  -7   0    5.86    0.25
   6  -7   0    5.27    0.19
   6  -7   0    5.75    0.24
  -6   7   0    5.80    0.23
   6   7   0    6.26    0.25
   6   7   0    5.93    0.23
   6   7   0    6.31    0.23
   6   7   0    5.72    0.27
  -6   7   0    5.72    0.28
   7  -7   0    5.89    0.25
  -7  -7   0    5.91    0.26
   7  -7   0    5.75    0.24
  -7  -7   0    6.10    0.26
   7  -7   0    5.73    0.19
   7   7   0    6.15    0.28
  -7   7   0    6.06    0.29
   7   7   0    5.68    0.25
   7   7   0    6.43    0.25
  -7   7   0    6.51    0.25
   8  -7   0    1.35    0.12
  -8  -7   0    1.32    0.14
  -8  -7   0    1.27    0.13
   8  -7   0    1.48    0.13
   8   7   0    1.58    0.13
  -8   7   0    1.61    0.12
  -8   7   0    1.67    0.18
   8   7   0    1.28    0.14
  -9  -7   0    0.43    0.11
   9  -7   0    0.53    0.09
  -9  -7   0    0.46    0.10
   9  -7   0    0.53    0.09
  -9   7   0    0.62    0.09
   9   7   0    0.61    0.11
  -9   7   0    0.50    0.12
   9   7   0    0.58    0.09
 -10  -7   0    0.68    0.11
 -10  -7   0    0.85    0.12
  10  -7   0    0.60    0.10
  10  -7   0    0.75    0.10
  10   7   0    0.91    0.11
 -10   7   0    0.67    0.13
  10   7   0    0.79    0.13
  11  -7   0    1.85    0.17
  11  -7   0    2.07    0.14
 -11  -7   0    2.10    0.18
 -11  -7   0    2.17    0.18
  11  -7   0    1.81    0.16
 -11   7   0    2.23    0.19
  11   7   0    1.97    0.17
  11   7   0    1.88    0.19
  12  -7   0    0.16    0.10
 -12  -7   0    0.42    0.12
  12  -7   0    0.39    0.09
 -12  -7   0    0.21    0.11
 -12   7   0    0.59    0.14
  12   7   0    0.41    0.11
  12   7   0    0.20    0.12
  13  -7   0    0.32    0.11
 -13  -7   0    0.24    0.11
  13  -7   0    0.28    0.09
  13   7   0    0.10    0.10
  13   7   0    0.24    0.12
 -13   7   0    0.41    0.13
  14  -7   0    0.02    0.11
  14  -7   0    0.11    0.09
 -14  -7   0    0.30    0.13
 -14   7   0    0.23    0.13
  14   7   0   -0.01    0.11
  14   7   0    0.17    0.12
  15  -7   0    0.13    0.10
  15  -7   0    0.14    0.13
 -15  -7   0    0.28    0.11
  15   7   0   -0.02    0.12
 -15   7   0    0.32    0.13
  15   7   0    0.17    0.13
   0  -8   0   15.47    0.55
   0  -8   0   15.79    0.54
   0   8   0   16.66    0.56
   0   8   0   16.59    0.59
  -1  -8   0    6.45    0.27
   1  -8   0    6.79    0.28
  -1  -8   0    6.39    0.28
   1  -8   0    6.68    0.26
  -1   8   0    6.87    0.27
   1   8   0    6.68    0.28
   1   8   0    7.10    0.27
  -1   8   0    7.47    0.31
   2  -8   0    0.35    0.07
  -2  -8   0    0.22    0.09
   2  -8   0    0.34    0.08
  -2  -8   0    0.41    0.08
  -2   8   0    0.43    0.11
   2   8   0    0.32    0.08
   2   8   0    0.34    0.07
  -2   8   0    0.26    0.06
  -3  -8   0    6.87    0.27
  -3  -8   0    6.38    0.28
   3  -8   0    6.25    0.27
   3  -8   0    6.45    0.25
   3   8   0    7.25    0.28
  -3   8   0    7.16    0.31
  -3   8   0    6.82    0.26
   3   8   0    6.63    0.27
  -4  -8   0    2.83    0.18
  -4  -8   0    2.79    0.17
   4  -8   0    2.58    0.17
   4  -8   0    3.06    0.14
  -4   8   0    3.17    0.20
   4   8   0    3.07    0.16
   4   8   0    3.08    0.16
   4   8   0    3.10    0.19
  -4   8   0    2.82    0.15
  -5  -8   0   12.37    0.45
   5  -8   0   12.06    0.41
  -5  -8   0   12.30    0.45
   5  -8   0   11.88    0.45
   5   8   0   12.96    0.45
  -5   8   0   12.38    0.44
   5   8   0   13.28    0.45
  -5   8   0   13.09    0.49
   5   8   0   12.18    0.48
  -6  -8   0    0.19    0.10
   6  -8   0    0.17    0.08
  -6  -8   0    0.16    0.10
   6  -8   0    0.24    0.04
  -6   8   0    0.28    0.07
  -6   8   0    0.16    0.10
   6   8   0    0.15    0.09
   6   8   0    0.26    0.08
  -7  -8   0    0.57    0.10
  -7  -8   0    0.65    0.11
   7  -8   0    0.72    0.10
  -7   8   0    0.80    0.09
   7   8   0    0.75    0.12
  -7   8   0    0.77    0.13
   7   8   0    0.69    0.09
  -8  -8   0    0.49    0.12
  -8  -8   0    0.53    0.11
   8  -8   0    0.56    0.09
   8   8   0    0.59    0.11
   8   8   0    0.45    0.09
  -8   8   0    0.64    0.12
  -8   8   0    0.53    0.09
   9  -8   0    2.27    0.17
  -9  -8   0    2.64    0.20
  -9  -8   0    2.62    0.19
  -9   8   0    2.74    0.23
   9   8   0    2.36    0.20
   9   8   0    2.78    0.19
  -9   8   0    2.59    0.16
  10  -8   0    4.06    0.23
 -10  -8   0    4.61    0.25
 -10  -8   0    5.13    0.26
  10   8   0    4.70    0.25
  10   8   0    4.51    0.28
 -10   8   0    5.05    0.28
 -11  -8   0    2.68    0.22
  11  -8   0    2.30    0.18
 -11  -8   0    2.28    0.20
  11   8   0    2.44    0.21
 -11   8   0    2.71    0.22
  11   8   0    2.21    0.19
 -12  -8   0    0.61    0.13
  12  -8   0    0.58    0.11
 -12  -8   0    0.57    0.13
  12   8   0    0.68    0.14
 -12   8   0    0.65    0.15
  13  -8   0   -0.08    0.08
 -13  -8   0    0.07    0.11
  13   8   0    0.07    0.13
 -13   8   0    0.33    0.14
  14  -8   0    0.08    0.09
 -14  -8   0    0.19    0.12
  14   8   0    0.33    0.13
 -14   8   0    0.33    0.14
   0  -9   0    0.11    0.07
   0  -9   0   -0.15    0.07
   0   9   0    0.01    0.06
   0   9   0    0.13    0.09
   1  -9   0    5.34    0.23
  -1  -9   0    5.22    0.25
  -1  -9   0    5.48    0.23
   1  -9   0    4.79    0.25
  -1   9   0    6.01    0.28
   1   9   0    5.83    0.23
  -1   9   0    5.51    0.23
   1   9   0    5.80    0.27
  -2  -9   0   13.65    0.50
   2  -9   0   13.75    0.48
   2  -9   0   13.03    0.49
  -2  -9   0   14.12    0.50
  -2   9   0   14.30    0.50
   2   9   0   14.75    0.50
   2   9   0   14.28    0.52
  -2   9   0   14.87    0.54
  -3  -9   0    1.04    0.12
  -3  -9   0    1.65    0.14
   3  -9   0    1.61    0.12
   3  -9   0    1.41    0.13
   3   9   0    1.53    0.15
   3   9   0    1.84    0.13
  -3   9   0    1.52    0.12
  -3   9   0    1.77    0.17
  -4  -9   0    5.78    0.26
   4  -9   0    5.85    0.26
  -4  -9   0    5.84    0.27
   4  -9   0    5.74    0.23
   4   9   0    6.14    0.26
   4   9   0    6.11    0.26
  -4   9   0    6.33    0.25
  -4   9   0    6.15    0.31
   5  -9   0   13.77    0.51
  -5  -9   0   14.39    0.52
  -5  -9   0   14.60    0.52
   5  -9   0   13.40    0.47
   5   9   0   14.65    0.54
  -5   9   0   14.17    0.50
  -5   9   0   14.18    0.55
   5   9   0   15.11    0.51
   6  -9   0    2.00    0.11
  -6  -9   0    2.17    0.17
   6  -9   0    1.93    0.15
  -6  -9   0    2.16    0.17
  -6   9   0    2.03    0.14
   6   9   0    2.46    0.16
   6   9   0    2.24    0.19
  -6   9   0    2.17    0.20
  -7  -9   0    0.98    0.13
   7  -9   0    0.88    0.11
  -7  -9   0    1.04    0.13
  -7   9   0    1.15    0.11
  -7   9   0    0.99    0.15
   7   9   0    1.22    0.12
   7   9   0    1.34    0.15
   8  -9   0    1.41    0.14
  -8  -9   0    1.58    0.17
  -8  -9   0    1.43    0.16
   8   9   0    1.45    0.16
   8   9   0    1.60    0.15
  -8   9   0    1.40    0.17
  -8   9   0    1.48    0.14
  -9  -9   0    0.26    0.11
   9  -9   0    0.31    0.10
  -9  -9   0    0.17    0.11
  -9   9   0    0.20    0.09
  -9   9   0    0.22    0.13
   9   9   0    0.27    0.11
   9   9   0    0.33    0.10
 -10  -9   0    0.19    0.11
 -10  -9   0    0.27    0.12
  10  -9   0    0.26    0.10
  10   9   0    0.36    0.13
  10   9   0    0.30    0.11
 -10   9   0    0.62    0.15
  11  -9   0    0.36    0.11
 -11  -9   0    0.47    0.12
 -11  -9   0    0.26    0.13
 -11   9   0    0.49    0.14
  11   9   0    0.35    0.12
  11   9   0    0.55    0.14
  12  -9   0    0.83    0.12
 -12  -9   0    0.85    0.15
 -12  -9   0    0.98    0.15
 -12   9   0    1.13    0.17
  12   9   0    1.15    0.16
  12   9   0    0.93    0.14
 -13  -9   0    0.90    0.15
  13  -9   0    0.88    0.13
 -13   9   0    1.14    0.18
  13   9   0    1.01    0.15
  13   9   0    1.21    0.17
   0 -10   0    8.93    0.34
   0 -10   0    8.17    0.36
   0  10   0    9.58    0.39
   0  10   0    9.50    0.37
   1 -10   0    3.59    0.23
  -1 -10   0    3.48    0.23
   1 -10   0    4.14    0.20
  -1 -10   0    4.04    0.21
   1  10   0    4.30    0.19
  -1  10   0    4.36    0.25
   1  10   0    3.81    0.23
   2 -10   0    2.95    0.21
  -2 -10   0    3.28    0.20
  -2 -10   0    2.84    0.20
   2 -10   0    3.27    0.17
   2  10   0    3.52    0.18
   2  10   0    3.42    0.21
  -2  10   0    3.61    0.24
   3 -10   0   -0.01    0.08
   3 -10   0    0.14    0.07
  -3 -10   0    0.10    0.10
  -3 -10   0    0.07    0.09
   3  10   0    0.13    0.07
   3  10   0    0.27    0.09
  -3  10   0    0.22    0.11
   4 -10   0    5.85    0.29
  -4 -10   0    5.95    0.29
   4 -10   0    6.23    0.25
  -4 -10   0    6.60    0.30
  -4  10   0    6.98    0.33
   4  10   0    6.78    0.28
  -5 -10   0    0.40    0.12
  -5 -10   0    0.35    0.12
   5 -10   0    0.30    0.06
   5 -10   0    0.26    0.09
  -5  10   0    0.29    0.12
   5  10   0    0.43    0.09
  -6 -10   0    2.15    0.20
   6 -10   0    2.15    0.18
  -6 -10   0    2.02    0.20
   6  10   0    2.39    0.16
  -6  10   0    2.26    0.23
  -7 -10   0    2.29    0.19
  -7 -10   0    2.72    0.22
   7 -10   0    2.09    0.17
  -7  10   0    2.46    0.23
   7  10   0    2.60    0.21
   7  10   0    2.83    0.18
  -8 -10   0    2.26    0.21
   8 -10   0    1.71    0.18
  -8 -10   0    1.96    0.19
   8  10   0    2.36    0.21
  -8  10   0    1.87    0.20
   8  10   0    2.22    0.17
  -9 -10   0    0.23    0.11
  -9 -10   0    0.25    0.12
   9 -10   0    0.23    0.09
   9  10   0    0.34    0.13
  -9  10   0    0.36    0.14
   9  10   0    0.41    0.10
 -10 -10   0    0.24    0.14
  10 -10   0    0.41    0.11
 -10 -10   0    0.18    0.12
  10  10   0    0.38    0.13
 -10  10   0    0.50    0.16
  10  10   0    0.40    0.11
 -11 -10   0    0.20    0.13
 -11 -10   0    0.48    0.13
  11  10   0    0.23    0.10
  11  10   0    0.29    0.13
 -11  10   0    0.63    0.16
   0 -11   0    0.00    0.09
   0 -11   0    0.22    0.09
   0  11   0    0.00    0.10
   1 -11   0    2.88    0.18
   1 -11   0    2.26    0.20
  -1 -11   0    3.15    0.19
  -1 -11   0    2.24    0.21
  -1  11   0    2.80    0.22
   1  11   0    2.92    0.21
  -2 -11   0    4.16    0.25
  -2 -11   0    5.41    0.26
   2 -11   0    4.44    0.25
   2 -11   0    4.92    0.23
  -2  11   0    5.16    0.29
  -3 -11   0   -0.05    0.11
   3 -11   0    0.08    0.07
  -3 -11   0    0.14    0.11
   3 -11   0    0.00    0.10
  -3  11   0    0.14    0.11
   4 -11   0    0.05    0.10
  -4 -11   0    0.04    0.10
  -4 -11   0   -0.02    0.09
   4 -11   0    0.10    0.07
  -4  11   0    0.11    0.12
  -5 -11   0    0.16    0.12
  -5 -11   0    0.18    0.12
   5 -11   0    0.20    0.11
  -5  11   0    0.33    0.13
  -6 -11   0    0.83    0.14
   6 -11   0    0.81    0.13
  -6 -11   0    0.68    0.13
  -6  11   0    1.03    0.16
  -7 -11   0    0.06    0.12
  -7 -11   0    0.02    0.11
  -7  11   0    0.22    0.14
  -8 -11   0    0.64    0.14
  -8 -11   0    0.54    0.14
  -8  11   0    0.76    0.17
   0 -12   0    0.27    0.12
   0 -12   0    0.41    0.10
   0  12   0    0.26    0.12
  -1 -12   0    3.42    0.22
   1 -12   0    3.48    0.21
  -1 -12   0    2.83    0.23
  -1  12   0    3.61    0.25
  -2 -12   0    1.66    0.18
  -2 -12   0    2.81    0.20
   2 -12   0    2.52    0.17
  -2  12   0    2.77    0.22
   3 -12   0    2.17    0.16
  -3 -12   0    1.99    0.21
  -3 -12   0    2.24    0.20
  -3  12   0    2.18    0.23
  19   0  -1    0.10    0.15
  19   0  -1    0.08    0.13
  18   0  -1   -0.12    0.13
  18   0  -1   -0.24    0.12
  17   0  -1    2.04    0.22
  17   0  -1    2.34    0.23
  16   0  -1    0.74    0.12
  16   0  -1    0.63    0.14
  15   0  -1    0.15    0.11
  15   0  -1    0.10    0.10
  14   0  -1    0.29    0.11
  14   0  -1    0.30    0.10
  13   0  -1    0.29    0.10
  13   0  -1    0.20    0.09
 -12   0   1   11.76    0.40
  12   0  -1   11.58    0.45
  12   0  -1   12.07    0.44
  11   0  -1   14.70    0.54
 -11   0   1   14.94    0.50
  11   0  -1   16.23    0.54
 -10   0   1   35.12    1.11
  10   0  -1   33.71    1.14
  10   0  -1   35.73    1.13
   9   0  -1    3.59    0.18
   9   0  -1    3.78    0.16
  -9   0   1    3.54    0.14
   8   0  -1   11.22    0.41
   8   0  -1   12.26    0.40
  -8   0   1   11.45    0.39
   8   0  -1   11.80    0.40
   7   0  -1    0.35    0.06
   7   0  -1    0.42    0.04
  -7   0   1    0.38    0.04
   7   0  -1    0.66    0.07
   6   0  -1    0.21    0.04
   6   0  -1    0.21    0.04
  -6   0   1    0.19    0.03
   5   0  -1  116.42    3.39
   5   0  -1  107.08    3.39
   5   0  -1  107.16    3.38
  -5   0   1  102.19    3.38
   4   0  -1    0.00    0.02
   4   0  -1   -0.01    0.02
  -4   0   1   -0.03    0.02
   4   0  -1   -0.02    0.02
   4   0  -1   -0.07    0.02
   3   0  -1    0.84    0.05
   3   0  -1    0.65    0.04
   3   0  -1    0.70    0.04
  -3   0   1    0.71    0.04
   3   0  -1    0.67    0.04
  -3   0   1    0.65    0.04
   3   0  -1    0.64    0.04
   3   0  -1    0.69    0.04
   2   0  -1   55.99    1.74
   2   0  -1   56.71    1.74
  -2   0   1   54.45    1.74
  -2   0   1   55.05    1.73
   0   0  -1    0.00    0.00
   0   0   1    0.00    0.00
   0   0  -1    0.00    0.00
   0   0   1    0.00    0.00
  -1   0  -1  165.11    5.16
  -2   0  -1  114.96    3.70
   2   0   1  122.70    3.70
  -2   0  -1  105.39    3.69
  -2   0  -1  117.97    3.70
   2   0   1  125.38    3.69
   2   0   1  125.29    3.70
   3   0   1    2.26    0.09
   3   0   1    2.30    0.08
  -3   0  -1    2.06    0.08
  -3   0  -1    2.32    0.08
  -3   0  -1    2.15    0.09
   3   0   1    2.20    0.08
  -3   0  -1    2.31    0.08
   3   0   1    2.11    0.08
  -4   0  -1   13.58    0.43
   4   0   1   14.23    0.43
   4   0   1   13.52    0.44
  -4   0  -1   13.34    0.43
   4   0   1   13.47    0.43
   4   0   1   12.41    0.43
  -4   0  -1   13.87    0.44
  -5   0  -1   10.97    0.36
   5   0   1   10.86    0.37
   5   0   1   11.37    0.36
   5   0   1   11.36    0.38
   5   0   1   11.20    0.36
  -5   0  -1   10.99    0.36
   6   0   1   24.50    0.79
   6   0   1   23.92    0.79
   6   0   1   26.95    0.80
  -6   0  -1   25.09    0.78
  -6   0  -1   24.06    0.78
   6   0   1   23.47    0.80
   7   0   1   22.86    0.75
   7   0   1   22.40    0.76
  -7   0  -1   23.62    0.74
  -7   0  -1   23.24    0.74
   7   0   1   24.09    0.75
   8   0   1    5.79    0.24
  -8   0  -1    5.84    0.21
   8   0   1    6.22    0.23
  -8   0  -1    6.32    0.22
   9   0   1    0.19    0.06
   9   0   1    0.08    0.06
  -9   0  -1    0.12    0.04
 -10   0  -1   23.56    0.76
  10   0   1   24.19    0.78
  10   0   1   22.54    0.79
  11   0   1    4.42    0.23
 -11   0  -1    4.52    0.18
  11   0   1    4.98    0.21
 -12   0  -1    0.70    0.07
  12   0   1    0.77    0.10
  12   0   1    0.72    0.11
  13   0   1   -0.14    0.08
  13   0   1   -0.09    0.09
  14   0   1    1.02    0.12
  14   0   1    1.13    0.15
  15   0   1    0.40    0.11
  15   0   1    0.43    0.13
  16   0   1    0.62    0.12
  16   0   1    0.52    0.14
  17   0   1    4.99    0.28
  17   0   1    5.48    0.33
  18   0   1    0.41    0.15
  18   0   1    0.45    0.14
  19   0   1    2.63    0.26
  19   0   1    2.01    0.22
  19  -1  -1    0.31    0.17
  19  -1  -1   -0.26    0.13
  19   1  -1    0.05    0.14
  19   1  -1   -0.03    0.14
  18  -1  -1    1.68    0.19
  18  -1  -1    0.93    0.15
  18   1  -1    1.44    0.19
  18   1  -1    1.32    0.18
  17  -1  -1    0.20    0.14
  17  -1  -1    0.49    0.13
  17   1  -1    0.39    0.14
  17   1  -1    0.31    0.14
  16  -1  -1    0.25    0.11
  16  -1  -1    0.34    0.13
  16   1  -1    0.48    0.13
  16   1  -1    0.40    0.12
  15  -1  -1    0.95    0.14
  15  -1  -1    0.93    0.13
  15   1  -1    0.79    0.13
  15   1  -1    0.81    0.14
  14  -1  -1    0.56    0.12
  14  -1  -1    0.68    0.11
  14   1  -1    0.57    0.13
  14   1  -1    0.56    0.11
 -13  -1   1    0.21    0.06
  13  -1  -1    0.27    0.09
  13  -1  -1    0.25    0.10
  13   1  -1    0.34    0.10
  13   1  -1    0.34    0.10
  12  -1  -1    9.02    0.38
  12  -1  -1    9.68    0.36
 -12  -1   1    9.18    0.33
  12   1  -1    9.22    0.36
  12   1  -1    8.97    0.37
 -11  -1   1   13.31    0.45
  11  -1  -1   13.52    0.47
  11  -1  -1   12.91    0.48
  11   1  -1   12.67    0.47
  11   1  -1   13.02    0.46
 -10  -1   1    5.17    0.21
  10  -1  -1    5.77    0.23
  10  -1  -1    5.40    0.24
  10   1  -1    5.35    0.23
  10   1  -1    5.10    0.24
   9  -1  -1   12.33    0.42
   9  -1  -1   11.75    0.43
  -9  -1   1   11.93    0.40
   9  -1  -1   11.71    0.40
   9   1  -1   11.80    0.42
   9   1  -1   11.70    0.41
  -8  -1   1    0.74    0.07
   8  -1  -1    0.88    0.09
   8  -1  -1    0.98    0.06
   8  -1  -1    1.17    0.08
   8   1  -1    0.93    0.09
   8   1  -1    0.76    0.09
   7  -1  -1   13.94    0.45
  -7  -1   1   13.39    0.46
   7  -1  -1   14.65    0.47
  -7   1   1   14.41    0.47
   7   1  -1   14.39    0.48
   7   1  -1   13.76    0.48
   6  -1  -1  172.35    5.44
   6  -1  -1  178.12    5.43
  -6  -1   1  172.22    5.44
   6   1  -1  170.63    5.25
  -6   1   1  155.18    5.23
   6   1  -1  169.94    5.24
  -6   1   1  172.29    5.25
   6   1  -1  172.03    5.26
  -5  -1   1  142.44    4.48
   5  -1  -1  141.47    4.48
   5  -1  -1  146.21    4.47
  -5  -1   1  143.63    4.48
   5   1  -1  145.25    4.50
  -5   1   1  145.05    4.48
  -5   1   1  143.32    4.48
   5   1  -1  147.83    4.50
  -5   1   1  140.58    4.50
  -5   1   1  141.36    4.49
  -4  -1   1   29.34    0.92
  -4  -1   1   27.58    0.91
   4  -1  -1   29.98    0.90
   4  -1  -1   27.86    0.91
   4  -1  -1   29.42    0.90
  -4   1   1   28.67    0.93
  -4   1   1   29.63    0.92
   4   1  -1   30.19    0.94
  -4   1   1   28.30    0.92
  -4   1   1   30.45    0.94
   4   1  -1   30.42    0.94
   4   1  -1   29.00    0.94
  -3  -1   1  100.12    3.08
   3  -1  -1   95.57    3.06
   3  -1  -1   97.99    3.07
  -3  -1   1   99.96    3.07
   3  -1  -1   99.87    3.07
  -3  -1   1   97.13    3.07
  -3  -1   1   97.78    3.08
  -3   1   1   96.24    3.04
  -3   1   1   93.02    3.04
  -3   1   1   96.18    3.03
  -3   1   1   95.37    3.03
   3   1  -1   97.81    3.04
   3   1  -1  104.22    3.05
   3   1  -1   98.72    3.04
   2  -1  -1   45.14    1.43
  -2  -1   1   49.16    1.43
  -2  -1   1   47.27    1.43
   2  -1  -1   44.38    1.43
  -2  -1   1   45.09    1.43
  -2  -1   1   43.38    1.43
   2  -1  -1   45.42    1.42
   2   1  -1   43.90    1.42
   2   1  -1   48.24    1.42
  -2   1   1   43.91    1.42
   2   1  -1   44.53    1.42
  -2   1   1   45.78    1.42
  -1  -1   1   54.40    1.69
  -1  -1   1   56.73    1.69
   1  -1  -1   54.12    1.69
   1  -1  -1   51.36    1.69
  -1   1   1   52.78    1.65
   1   1  -1   53.12    1.66
   0  -1  -1   45.03    1.40
   0  -1   1   42.73    1.40
   0  -1   1   44.91    1.40
   0  -1  -1   45.49    1.40
   0  -1  -1   44.65    1.40
   0  -1  -1   45.54    1.40
   0   1  -1   44.96    1.33
   0   1   1   44.39    1.33
   0   1   1   38.26    1.33
   1  -1   1  150.26    4.75
  -1  -1  -1  160.98    4.75
  -1  -1  -1  161.89    4.75
  -1  -1  -1  161.33    4.75
  -1  -1  -1  133.34    4.75
   1  -1   1  149.16    4.76
   1  -1   1  150.19    4.76
   1   1   1  164.11    4.78
  -1   1  -1  142.82    4.78
   1   1   1  150.16    4.78
   1   1   1  156.76    4.78
  -2  -1  -1  185.12    5.72
  -2  -1  -1  188.54    5.72
   2  -1   1  187.42    5.72
  -2  -1  -1  182.31    5.72
   2  -1   1  180.83    5.72
   2  -1   1  179.57    5.71
  -2  -1  -1  191.46    5.72
   2  -1   1  173.17    5.72
   2   1   1  193.68    5.76
  -2   1  -1  180.68    5.76
   2   1   1  185.00    5.76
   2   1   1  187.13    5.76
  -2   1  -1  173.59    5.77
   2   1   1  188.79    5.76
  -3  -1  -1   14.62    0.48
  -3  -1  -1   15.05    0.48
   3  -1   1   15.51    0.47
   3  -1   1   14.14    0.47
   3  -1   1   13.98    0.48
  -3  -1  -1   15.73    0.49
  -3  -1  -1   15.93    0.49
   3  -1   1   14.84    0.48
   3  -1   1   14.81    0.48
   3   1   1   14.95    0.49
   3   1   1   15.87    0.49
   3   1   1   14.68    0.49
   3   1   1   15.00    0.49
  -3   1  -1   15.07    0.48
  -3   1  -1   15.13    0.49
   4  -1   1    0.82    0.05
   4  -1   1    0.59    0.06
  -4  -1  -1    0.66    0.05
   4  -1   1    0.73    0.04
   4   1   1    0.70    0.05
   4   1   1    0.74    0.06
  -4   1  -1    0.63    0.03
  -4   1  -1    0.75    0.06
   4   1   1    0.78    0.06
   4   1   1    0.75    0.03
   5  -1   1   33.34    1.04
  -5  -1  -1   32.49    1.04
   5  -1   1   33.37    1.03
   5  -1   1   31.88    1.05
   5   1   1   33.87    1.03
   5   1   1   31.72    1.04
  -5   1  -1   33.41    1.04
   5   1   1   31.90    1.05
   6  -1   1   49.46    1.51
   6  -1   1   47.21    1.53
  -6  -1  -1   47.72    1.52
   6  -1   1   47.64    1.52
   6   1   1   48.80    1.49
  -6   1  -1   47.18    1.51
   6   1   1   46.81    1.51
   6   1   1   47.67    1.51
   7  -1   1   16.81    0.54
   7  -1   1   16.71    0.53
   7  -1   1   15.40    0.55
  -7  -1  -1   16.38    0.54
   7   1   1   17.00    0.53
  -7   1  -1   17.00    0.55
   7   1   1   16.42    0.56
   7   1   1   16.41    0.55
   8  -1   1    3.36    0.13
   8  -1   1    3.54    0.15
   8  -1   1    3.26    0.16
  -8  -1  -1    3.34    0.14
   8   1   1    3.35    0.16
  -8   1  -1    3.42    0.14
   8   1   1    3.55    0.15
  -8   1  -1    2.84    0.12
   8   1   1    3.73    0.13
   9  -1   1    0.19    0.05
  -9  -1  -1    0.20    0.05
   9  -1   1    0.23    0.04
   9  -1   1    0.21    0.07
  -9   1  -1    0.15    0.05
   9   1   1    0.18    0.07
  -9   1  -1    0.23    0.03
   9   1   1    0.23    0.07
  10  -1   1    3.72    0.17
  10  -1   1    3.24    0.18
 -10  -1  -1    3.12    0.15
  10   1   1    3.40    0.17
 -10   1  -1    3.28    0.15
 -10   1  -1    3.11    0.12
  10   1   1    3.04    0.18
 -11  -1  -1    3.91    0.18
  11  -1   1    4.42    0.19
  11  -1   1    4.19    0.22
  11   1   1    3.90    0.22
 -11   1  -1    3.94    0.15
  11   1   1    4.23    0.20
 -12  -1  -1   12.85    0.44
  12  -1   1   12.05    0.48
  12  -1   1   13.28    0.46
  12   1   1   12.59    0.46
  12   1   1   12.49    0.48
  13  -1   1    5.28    0.24
  13  -1   1    5.37    0.27
 -13  -1  -1    5.27    0.22
  13   1   1    5.22    0.27
  13   1   1    5.74    0.27
  14  -1   1    1.12    0.15
  14  -1   1    0.83    0.11
  14   1   1    0.95    0.13
  14   1   1    0.88    0.12
  15  -1   1   -0.20    0.09
  15  -1   1   -0.08    0.11
  15   1   1    0.15    0.12
  15   1   1    0.06    0.11
  16  -1   1    0.60    0.14
  16  -1   1    0.42    0.12
  16   1   1    0.50    0.14
  16   1   1    0.65    0.13
  17  -1   1    0.35    0.14
  17  -1   1    0.15    0.11
  17   1   1    0.29    0.15
  17   1   1    0.03    0.13
  18  -1   1    2.20    0.20
  18  -1   1    2.82    0.28
  18   1   1    2.25    0.25
  18   1   1    3.15    0.26
  19  -1   1    0.16    0.14
  19   1   1    0.12    0.15
  19   1   1    0.06    0.14
  19  -2  -1    0.13    0.16
  19  -2  -1    0.03    0.13
  19   2  -1    0.20    0.16
  19   2  -1   -0.03    0.15
  18  -2  -1    4.20    0.28
  18  -2  -1    4.34    0.30
  18   2  -1    4.52    0.31
  18   2  -1    4.59    0.31
  17  -2  -1    2.46    0.23
  17  -2  -1    2.29    0.22
  17   2  -1    2.45    0.22
  17   2  -1    2.66    0.23
  16  -2  -1    0.58    0.14
  16  -2  -1    0.71    0.12
  16   2  -1    0.61    0.13
  16   2  -1    0.86    0.15
  15  -2  -1    3.39    0.21
  15  -2  -1    3.33    0.25
  15   2  -1    3.29    0.22
  15   2  -1    3.78    0.25
  14  -2  -1    2.38    0.21
  14  -2  -1    2.54    0.17
  14   2  -1    2.54    0.20
  14   2  -1    2.42    0.20
  13  -2  -1    1.49    0.16
 -13  -2   1    1.70    0.13
  13  -2  -1    1.92    0.15
  13   2  -1    1.98    0.18
  13   2  -1    1.87    0.16
  12  -2  -1    0.59    0.09
 -12  -2   1    0.63    0.08
  12  -2  -1    0.51    0.11
  12   2  -1    0.66    0.11
  12   2  -1    0.66    0.11
  11  -2  -1    0.47    0.09
 -11  -2   1    0.30    0.07
  11  -2  -1    0.58    0.08
  11   2  -1    0.37    0.09
  11   2  -1    0.41    0.10
  10  -2  -1    7.27    0.27
  10  -2  -1    6.53    0.28
 -10  -2   1    6.78    0.26
 -10   2   1    7.09    0.26
  10   2  -1    6.28    0.27
  10   2  -1    6.31    0.27
  -9  -2   1    6.30    0.24
   9  -2  -1    6.32    0.24
   9  -2  -1    5.84    0.25
   9   2  -1    6.30    0.25
  -9   2   1    6.35    0.24
   9   2  -1    6.21    0.25
  -8  -2   1    4.14    0.18
   8  -2  -1    4.33    0.17
  -8  -2   1    4.21    0.17
   8   2  -1    4.38    0.19
   8   2  -1    4.04    0.18
  -8   2   1    4.33    0.18
  -7  -2   1   17.97    0.58
   7  -2  -1   17.59    0.57
  -7  -2   1   16.74    0.58
   7   2  -1   17.03    0.56
   7   2  -1   18.24    0.59
  -7   2   1   17.89    0.59
   7   2  -1   17.39    0.59
  -6  -2   1    8.14    0.28
  -6  -2   1    7.65    0.28
   6  -2  -1    8.06    0.28
  -6   2   1    7.93    0.28
  -6   2   1    7.81    0.28
   6   2  -1    7.84    0.28
   6   2  -1    8.25    0.29
  -5  -2   1   13.13    0.43
  -5  -2   1   12.88    0.43
   5   2  -1   13.47    0.44
  -5   2   1   13.31    0.45
  -5   2   1   13.07    0.44
   5   2  -1   13.51    0.45
  -4  -2   1   10.77    0.36
  -4  -2   1   10.49    0.35
   4  -2  -1   10.62    0.33
  -4   2   1   10.48    0.36
  -4   2   1   10.79    0.37
   4   2  -1   11.06    0.37
   4   2  -1   11.06    0.36
  -3  -2   1   20.90    0.67
   3  -2  -1   21.15    0.65
  -3  -2   1   20.78    0.67
   3   2  -1   21.93    0.69
   3   2  -1   21.83    0.69
  -3   2   1   21.80    0.69
  -3   2   1   20.75    0.69
  -2  -2   1   77.42    2.36
   2  -2  -1   74.15    2.35
  -2  -2   1   76.56    2.36
   2  -2  -1   73.92    2.35
  -2  -2   1   74.33    2.36
   2   2  -1   77.02    2.36
   2   2  -1   76.26    2.36
   2   2  -1   74.60    2.35
  -2   2   1   75.29    2.36
  -2   2   1   73.06    2.35
   1  -2  -1    6.17    0.20
  -1  -2   1    6.53    0.21
   1  -2  -1    6.30    0.21
   1  -2  -1    6.05    0.20
  -1  -2   1    6.23    0.21
   1  -2  -1    5.86    0.20
  -1  -2   1    5.91    0.21
  -1   2   1    6.19    0.21
   1   2  -1    5.97    0.21
   1   2  -1    6.17    0.20
  -1   2   1    6.01    0.20
  -1   2   1    5.94    0.20
   1   2  -1    5.99    0.21
  -1   2   1    6.23    0.20
   0  -2   1   66.43    2.13
   0  -2  -1   69.02    2.14
   0  -2  -1   69.83    2.14
   0  -2   1   68.86    2.13
   0  -2   1   68.81    2.13
   0  -2   1   67.14    2.14
   0  -2  -1   64.86    2.13
   0  -2  -1   67.77    2.13
   0  -2  -1   70.53    2.13
   0  -2  -1   69.50    2.13
   0   2  -1   66.47    2.12
   0   2   1   66.53    2.11
   0   2   1   66.15    2.11
   0   2  -1   69.91    2.12
   0   2   1   67.84    2.11
   0   2   1   68.63    2.11
   0   2   1   67.96    2.12
   0   2  -1   67.94    2.11
   0   2  -1   68.54    2.11
   0   2  -1   66.10    2.11
  -1  -2  -1   22.20    0.68
   1  -2   1   20.75    0.66
  -1  -2  -1   21.58    0.66
   1  -2   1   20.67    0.67
   1  -2   1   19.56    0.66
  -1  -2  -1   21.30    0.67
  -1  -2  -1   20.56    0.67
   1  -2   1   22.15    0.68
   1  -2   1   20.92    0.66
  -1  -2  -1   20.54    0.67
   1   2   1   21.60    0.68
   1   2   1   22.34    0.69
  -1   2  -1   20.66    0.67
   1   2   1   21.45    0.68
   1   2   1   21.89    0.68
  -1   2  -1   19.97    0.68
   1   2   1   21.62    0.68
   1   2   1   22.06    0.68
   2  -2   1  277.09    8.56
  -2  -2  -1  284.76    8.56
  -2  -2  -1  274.30    8.56
  -2  -2  -1  263.66    8.56
   2  -2   1  274.74    8.57
   2   2   1  295.36    8.81
  -2   2  -1  267.51    8.81
   2   2   1  281.24    8.80
   2   2   1  292.36    8.81
   2   2   1  282.15    8.82
  -2   2  -1  288.41    8.81
  -2   2  -1  271.11    8.80
   3  -2   1   64.21    1.91
   3  -2   1   58.87    1.92
  -3  -2  -1   62.65    1.93
  -3  -2  -1   59.84    1.93
   3  -2   1   61.00    1.92
   3   2   1   68.19    2.01
  -3   2  -1   62.44    2.02
   3   2   1   64.95    2.03
  -3   2  -1   65.77    2.03
   3   2   1   63.18    2.03
  -3   2  -1   62.89    2.01
  -4  -2  -1   79.36    2.47
   4  -2   1   80.25    2.46
   4  -2   1   76.96    2.47
  -4  -2  -1   78.71    2.47
   4   2   1   83.50    2.55
  -4   2  -1   79.11    2.53
   4   2   1   80.06    2.54
  -4   2  -1   81.25    2.54
  -5  -2  -1    2.11    0.10
   5  -2   1    2.06    0.07
   5  -2   1    2.12    0.09
  -5  -2  -1    2.03    0.10
   5  -2   1    1.77    0.10
   5   2   1    1.90    0.11
  -5   2  -1    2.12    0.11
   5   2   1    1.95    0.11
   6  -2   1    0.59    0.07
  -6  -2  -1    0.63    0.06
  -6  -2  -1    0.51    0.06
   6  -2   1    0.72    0.04
   6  -2   1    0.61    0.06
   6   2   1    0.74    0.08
   6   2   1    0.74    0.03
  -6   2  -1    0.54    0.06
   6   2   1    0.71    0.08
  -6   2  -1    0.74    0.03
   7  -2   1    6.33    0.24
   7  -2   1    6.54    0.22
   7  -2   1    6.40    0.23
  -7  -2  -1    6.41    0.24
   7   2   1    6.39    0.21
   7   2   1    6.41    0.25
  -7   2  -1    6.65    0.21
  -7   2  -1    6.49    0.24
   7   2   1    6.45    0.25
   8  -2   1    4.62    0.18
   8  -2   1    4.44    0.16
   8  -2   1    4.56    0.20
  -8  -2  -1    4.39    0.18
   8   2   1    4.35    0.19
  -8   2  -1    4.55    0.19
   8   2   1    4.36    0.19
  -8   2  -1    4.52    0.15
   8   2   1    4.56    0.15
   9  -2   1    4.86    0.22
  -9  -2  -1    4.95    0.20
   9  -2   1    5.24    0.20
   9  -2   1    4.63    0.18
  -9   2  -1    4.77    0.16
  -9   2  -1    4.93    0.20
   9   2   1    4.81    0.21
   9   2   1    4.89    0.16
   9   2   1    4.58    0.21
  10  -2   1    6.28    0.27
  10  -2   1    6.82    0.26
 -10  -2  -1    6.46    0.25
 -10   2  -1    6.65    0.21
  10   2   1    6.19    0.27
  10   2   1    6.06    0.27
 -10   2  -1    6.69    0.25
  11  -2   1    2.22    0.17
  11  -2   1    2.38    0.15
 -11  -2  -1    2.66    0.14
  11   2   1    2.73    0.17
  11   2   1    2.32    0.17
 -11   2  -1    2.55    0.15
 -12  -2  -1    7.31    0.29
  12  -2   1    7.34    0.32
  12  -2   1    7.96    0.30
  12   2   1    7.22    0.32
 -12   2  -1    7.61    0.29
  12   2   1    7.63    0.31
 -13  -2  -1    3.57    0.18
  13  -2   1    3.22    0.23
  13  -2   1    3.73    0.20
  13   2   1    3.57    0.21
  13   2   1    3.34    0.21
  14  -2   1    3.18    0.20
  14  -2   1    2.78    0.21
  14   2   1    3.19    0.21
  14   2   1    3.17    0.22
  15  -2   1    3.38    0.23
  15  -2   1    3.05    0.21
  15   2   1    3.08    0.22
  15   2   1    3.70    0.25
  16  -2   1    1.27    0.14
  16  -2   1    1.50    0.17
  16   2   1    1.75    0.20
  16   2   1    1.45    0.16
  17  -2   1    4.48    0.26
  17  -2   1    4.77    0.32
  17   2   1    4.75    0.29
  17   2   1    4.53    0.27
  18  -2   1    1.04    0.16
  18  -2   1    1.85    0.21
  18   2   1    1.47    0.20
  18   2   1    1.33    0.18
  18  -3  -1    2.45    0.27
  18  -3  -1    2.12    0.20
  18   3  -1    2.10    0.21
  18   3  -1    2.38    0.25
  17  -3  -1    1.16    0.17
  17  -3  -1    0.85    0.15
  17   3  -1    1.04    0.16
  17   3  -1    1.11    0.16
  16  -3  -1    0.37    0.13
  16  -3  -1    0.32    0.11
  16   3  -1    0.37    0.14
  16   3  -1    0.47    0.13
  15  -3  -1    0.47    0.10
  15  -3  -1    0.54    0.13
  15   3  -1    0.45    0.12
  15   3  -1    0.48    0.13
  14  -3  -1    1.95    0.17
 -14  -3   1    2.34    0.15
  14  -3  -1    2.21    0.21
  14   3  -1    2.39    0.19
  14   3  -1    2.01    0.18
  13  -3  -1    3.76    0.20
  13  -3  -1    3.97    0.23
 -13  -3   1    3.83    0.20
  13   3  -1    4.24    0.24
  13   3  -1    3.55    0.22
 -12  -3   1    1.76    0.14
  12  -3  -1    1.85    0.14
  12  -3  -1    1.74    0.16
  12   3  -1    1.79    0.16
  12   3  -1    1.87    0.17
 -11  -3   1    1.21    0.11
  11  -3  -1    1.23    0.14
  11  -3  -1    1.34    0.12
  11   3  -1    1.20    0.12
  11   3  -1    1.19    0.12
 -11   3   1    1.27    0.12
 -10  -3   1    1.19    0.13
  10  -3  -1    1.34    0.14
  10  -3  -1    1.56    0.11
  10   3  -1    1.28    0.13
 -10   3   1    1.59    0.13
  10   3  -1    1.31    0.14
  -9  -3   1   14.34    0.50
  -9  -3   1   13.91    0.50
   9  -3  -1   14.82    0.49
   9   3  -1   14.46    0.51
   9   3  -1   15.17    0.47
  -9   3   1   14.83    0.51
   9   3  -1   13.80    0.51
   8  -3  -1   33.22    1.07
  -8  -3   1   32.58    1.07
  -8  -3   1   33.44    1.07
  -8   3   1   33.62    1.09
  -8   3   1   33.22    1.09
   8   3  -1   33.45    1.10
   8   3  -1   34.52    1.09
  -7  -3   1    5.32    0.21
  -7  -3   1    5.17    0.21
   7   3  -1    5.64    0.21
   7   3  -1    5.56    0.22
  -7   3   1    5.10    0.20
  -7   3   1    5.12    0.21
  -6  -3   1    8.61    0.30
  -6  -3   1    8.36    0.30
   6   3  -1    8.70    0.32
   6   3  -1    8.91    0.31
  -6   3   1    8.92    0.32
  -6   3   1    8.33    0.30
  -5  -3   1    5.04    0.20
  -5  -3   1    5.28    0.20
   5   3  -1    5.50    0.21
   5   3  -1    5.63    0.20
  -5   3   1    5.15    0.19
  -5   3   1    5.04    0.21
  -4  -3   1   12.73    0.43
  -4  -3   1   13.45    0.43
   4  -3  -1   12.63    0.41
  -4   3   1   12.87    0.45
  -4   3   1   12.96    0.43
   4   3  -1   13.36    0.43
   4   3  -1   13.71    0.45
  -3  -3   1    7.27    0.26
   3  -3  -1    7.36    0.23
   3  -3  -1    7.44    0.25
  -3  -3   1    7.11    0.26
  -3   3   1    7.26    0.26
   3   3  -1    7.02    0.24
   3   3  -1    7.55    0.26
  -3   3   1    6.92    0.24
   2  -3  -1    9.95    0.32
   2  -3  -1    9.40    0.31
  -2  -3   1   10.08    0.33
  -2  -3   1    9.24    0.33
   2   3  -1    9.95    0.32
  -2   3   1    9.12    0.31
  -2   3   1    9.41    0.33
   2   3  -1    9.59    0.32
   2   3  -1    9.74    0.31
  -1  -3   1    1.59    0.06
   1  -3  -1    1.60    0.07
  -1  -3   1    1.50    0.08
   1  -3  -1    1.55    0.07
  -1  -3   1    1.41    0.07
  -1  -3   1    1.49    0.07
   1  -3  -1    1.47    0.07
   1   3  -1    1.65    0.08
   1   3  -1    1.65    0.07
  -1   3   1    1.57    0.07
  -1   3   1    1.56    0.08
   1   3  -1    1.56    0.08
   0  -3   1    4.41    0.15
   0  -3  -1    4.19    0.15
   0  -3   1    4.28    0.14
   0  -3  -1    4.37    0.15
   0  -3  -1    4.53    0.15
   0  -3   1    4.35    0.16
   0   3   1    4.49    0.16
   0   3   1    4.60    0.17
   0   3   1    4.37    0.16
   0   3  -1    4.42    0.16
   0   3  -1    4.53    0.15
   0   3  -1    4.89    0.17
  -1  -3  -1   11.15    0.38
  -1  -3  -1   11.38    0.37
   1  -3   1   11.63    0.38
   1  -3   1   11.04    0.37
  -1  -3  -1   11.91    0.38
  -1  -3  -1   11.22    0.37
   1  -3   1   11.40    0.37
   1   3   1   11.60    0.37
   1   3   1   11.55    0.38
   1   3   1   11.73    0.38
  -1   3  -1   11.44    0.37
  -1   3  -1   11.33    0.39
   1   3   1   11.51    0.38
   2  -3   1   68.69    2.19
   2  -3   1   70.84    2.18
  -2  -3  -1   73.08    2.18
  -2  -3  -1   67.86    2.19
   2  -3   1   68.63    2.18
  -2  -3  -1   68.53    2.18
  -2   3  -1   68.19    2.23
   2   3   1   71.52    2.22
  -2   3  -1   68.79    2.21
   2   3   1   71.95    2.23
   2   3   1   73.71    2.22
  -3  -3  -1   22.68    0.73
  -3  -3  -1   22.42    0.73
   3  -3   1   23.40    0.71
   3  -3   1   21.98    0.73
   3   3   1   25.33    0.75
  -3   3  -1   22.55    0.77
   3   3   1   23.91    0.76
  -3   3  -1   22.73    0.75
   3   3   1   23.58    0.77
   4  -3   1  101.77    3.12
  -4  -3  -1   98.26    3.14
  -4  -3  -1   99.89    3.14
   4   3   1  108.87    3.27
   4   3   1  105.15    3.29
  -4   3  -1   98.44    3.28
  -4   3  -1  103.66    3.29
   4   3   1  107.82    3.28
   5  -3   1    7.83    0.27
  -5  -3  -1    7.45    0.27
  -5  -3  -1    7.68    0.28
   5  -3   1    7.93    0.25
  -5   3  -1    8.02    0.28
   5   3   1    7.90    0.29
   5   3   1    8.49    0.26
   5   3   1    8.31    0.29
  -5   3  -1    7.88    0.29
  -6  -3  -1   26.68    0.88
   6  -3   1   27.44    0.88
   6  -3   1   26.83    0.85
  -6  -3  -1   27.27    0.88
  -6   3  -1   27.59    0.91
   6   3   1   28.75    0.91
   6   3   1   27.40    0.91
   7  -3   1    2.96    0.15
   7  -3   1    3.16    0.13
  -7  -3  -1    2.71    0.14
   7  -3   1    2.88    0.10
  -7  -3  -1    2.95    0.14
   7   3   1    3.07    0.15
  -7   3  -1    2.69    0.14
   7   3   1    3.01    0.15
   8  -3   1   31.15    1.00
  -8  -3  -1   32.29    1.03
   8  -3   1   32.18    1.04
   8  -3   1   31.93    1.02
   8   3   1   33.20    1.07
   8   3   1   32.00    1.07
  -8   3  -1   33.22    1.07
  -9  -3  -1   10.69    0.38
   9  -3   1   10.75    0.39
   9  -3   1   10.47    0.35
   9  -3   1   10.83    0.37
  -9   3  -1   11.11    0.40
   9   3   1   11.00    0.40
   9   3   1   10.77    0.40
  10  -3   1   28.84    0.92
 -10  -3  -1   27.70    0.93
  10  -3   1   28.26    0.94
  10   3   1   27.19    0.93
  10   3   1   27.46    0.93
 -10   3  -1   28.95    0.92
 -11  -3  -1   -0.02    0.07
  11  -3   1    0.07    0.06
  11  -3   1    0.06    0.09
  11   3   1    0.14    0.08
  11   3   1   -0.03    0.08
 -11   3  -1    0.05    0.07
  12  -3   1    3.77    0.22
 -12  -3  -1    4.00    0.20
  12  -3   1    3.84    0.19
  12   3   1    3.68    0.21
 -12   3  -1    4.00    0.20
  12   3   1    3.96    0.23
  13  -3   1    0.18    0.08
  13  -3   1    0.25    0.12
 -13  -3  -1    0.23    0.08
  13   3   1    0.19    0.10
 -13   3  -1    0.22    0.08
  13   3   1    0.26    0.10
  14  -3   1    5.23    0.25
 -14  -3  -1    5.76    0.24
  14  -3   1    5.73    0.30
  14   3   1    5.51    0.28
  14   3   1    5.25    0.27
  15  -3   1    0.48    0.11
  15  -3   1    0.61    0.14
  15   3   1    0.54    0.13
  15   3   1    0.44    0.13
  16  -3   1    2.21    0.19
  16  -3   1    2.69    0.23
  16   3   1    2.36    0.24
  16   3   1    2.50    0.23
  17  -3   1    0.16    0.14
  17   3   1    0.18    0.15
  17   3   1    0.01    0.12
  18  -3   1    0.08    0.14
  18   3   1    0.21    0.15
  18   3   1    0.04    0.13
  18  -4  -1    1.37    0.20
  18   4  -1    0.94    0.17
  18   4  -1    1.28    0.19
  17  -4  -1    0.65    0.13
  17  -4  -1    0.77    0.16
  17   4  -1    0.87    0.17
  17   4  -1    0.95    0.16
  16  -4  -1    1.58    0.18
  16  -4  -1    1.58    0.18
  16   4  -1    1.70    0.18
  16   4  -1    1.43    0.18
  15  -4  -1    0.45    0.10
  15  -4  -1    0.41    0.14
  15   4  -1    0.58    0.13
  15   4  -1    0.44    0.13
  14  -4  -1    7.68    0.33
  14  -4  -1    8.25    0.37
 -14  -4   1    7.73    0.32
  14   4  -1    8.11    0.36
  14   4  -1    7.46    0.35
  13  -4  -1   14.65    0.53
  13  -4  -1   14.29    0.55
 -13  -4   1   14.88    0.53
  13   4  -1   15.46    0.55
  13   4  -1   13.73    0.54
  12  -4  -1    1.03    0.10
 -12  -4   1    0.78    0.10
  12  -4  -1    0.94    0.13
  12   4  -1    0.84    0.11
  12   4  -1    0.84    0.12
 -12   4   1    1.01    0.11
  11  -4  -1    3.71    0.20
  11  -4  -1    3.90    0.18
 -11  -4   1    3.58    0.19
  11   4  -1    3.34    0.20
  11   4  -1    3.41    0.19
 -11   4   1    3.57    0.20
  10  -4  -1    1.86    0.16
 -10  -4   1    1.85    0.14
  10  -4  -1    2.13    0.12
 -10  -4   1    1.78    0.15
 -10   4   1    2.01    0.14
  10   4  -1    2.03    0.15
  10   4  -1    1.93    0.16
  -9  -4   1    9.81    0.36
  -9  -4   1    9.57    0.36
   9  -4  -1    9.39    0.34
  -9   4   1    9.31    0.36
   9   4  -1   10.01    0.36
   9   4  -1    9.21    0.37
  -9   4   1    9.92    0.35
  -8  -4   1    2.13    0.14
  -8  -4   1    2.05    0.13
   8   4  -1    2.20    0.13
  -8   4   1    1.94    0.15
  -8   4   1    2.29    0.13
   8   4  -1    2.13    0.15
  -7  -4   1    1.54    0.12
  -7  -4   1    1.72    0.12
   7   4  -1    1.68    0.11
  -7   4   1    1.64    0.12
   7   4  -1    1.60    0.12
  -7   4   1    1.59    0.10
  -6  -4   1    5.01    0.21
  -6  -4   1    5.02    0.21
  -6   4   1    5.28    0.22
   6   4  -1    5.26    0.22
  -6   4   1    5.27    0.20
   6   4  -1    5.32    0.20
  -5  -4   1    3.54    0.16
   5  -4  -1    3.52    0.11
   5  -4  -1    3.45    0.11
  -5  -4   1    3.42    0.16
  -5   4   1    3.52    0.17
  -5   4   1    3.45    0.15
   5   4  -1    3.83    0.17
   5   4  -1    3.88    0.15
   5   4  -1    3.72    0.14
   4  -4  -1   11.68    0.39
   4  -4  -1   11.83    0.37
  -4  -4   1   11.51    0.40
  -4  -4   1   11.82    0.40
   4  -4  -1   11.33    0.37
   4   4  -1   12.36    0.40
   4   4  -1   12.45    0.40
  -4   4   1   11.25    0.40
   4   4  -1   12.05    0.41
  -4   4   1   11.62    0.41
  -3  -4   1  107.86    3.45
   3  -4  -1  112.37    3.45
   3  -4  -1  108.52    3.43
   3  -4  -1  109.20    3.43
  -3  -4   1  112.22    3.46
  -3   4   1  111.05    3.56
  -3   4   1  108.22    3.55
   3   4  -1  112.71    3.56
   3   4  -1  118.78    3.54
   3   4  -1  116.35    3.55
   2  -4  -1   30.89    0.98
  -2  -4   1   30.43    0.99
  -2  -4   1   31.33    0.99
   2  -4  -1   30.68    0.97
  -2  -4   1   30.67    0.97
   2   4  -1   31.93    1.04
  -2   4   1   31.22    1.03
  -2   4   1   31.10    1.04
   2   4  -1   32.43    1.03
   2   4  -1   33.87    1.03
   2   4  -1   33.85    1.02
  -1  -4   1    1.16    0.08
   1  -4  -1    1.19    0.06
  -1  -4   1    1.12    0.08
   1  -4  -1    1.23    0.08
  -1  -4   1    1.30    0.05
   1  -4  -1    1.36    0.07
   1   4  -1    1.22    0.07
   1   4  -1    1.08    0.08
  -1   4   1    1.11    0.07
  -1   4   1    1.34    0.09
   1   4  -1    1.31    0.09
   0  -4   1    1.97    0.09
   0  -4  -1    1.88    0.09
   0  -4  -1    2.04    0.10
   0  -4  -1    1.79    0.08
   0  -4   1    2.00    0.10
   0  -4   1    1.92    0.07
   0  -4   1    1.91    0.09
   0   4  -1    2.14    0.09
   0   4  -1    2.09    0.11
   0   4   1    2.08    0.11
   0   4  -1    1.84    0.10
   0   4   1    1.95    0.09
   1  -4   1   16.79    0.54
   1  -4   1   17.13    0.53
  -1  -4  -1   17.28    0.55
  -1  -4  -1   16.78    0.54
   1  -4   1   16.82    0.55
  -1  -4  -1   16.57    0.55
  -1   4  -1   17.24    0.56
   1   4   1   17.85    0.57
   1   4   1   17.08    0.58
   1   4   1   18.26    0.57
   1   4   1   17.72    0.56
  -1   4  -1   17.25    0.58
  -2  -4  -1    8.88    0.31
   2  -4   1    8.78    0.30
   2  -4   1    9.23    0.31
  -2  -4  -1    9.07    0.31
   2   4   1    9.41    0.32
  -2   4  -1    9.01    0.33
   2   4   1    9.48    0.31
   2   4   1    9.11    0.33
   2   4   1    9.46    0.31
  -2   4  -1    9.02    0.31
   3  -4   1  153.43    4.84
   3  -4   1  155.93    4.86
  -3  -4  -1  154.51    4.86
  -3  -4  -1  157.49    4.86
   3   4   1  160.00    4.99
   3   4   1  163.01    4.97
  -3   4  -1  153.02    4.97
   3   4   1  170.07    4.97
  -3   4  -1  149.82    4.99
  -4  -4  -1   40.82    1.24
   4  -4   1   38.06    1.22
   4  -4   1   38.72    1.24
  -4  -4  -1   37.87    1.24
   4   4   1   42.11    1.30
  -4   4  -1   39.93    1.32
  -4   4  -1   38.69    1.30
   4   4   1   41.62    1.32
   4   4   1   42.92    1.29
  -5  -4  -1   37.79    1.24
   5  -4   1   39.73    1.23
   5  -4   1   38.87    1.21
  -5  -4  -1   37.96    1.24
   5   4   1   39.84    1.30
  -5   4  -1   39.86    1.30
  -5   4  -1   39.43    1.28
   5   4   1   41.55    1.27
   5   4   1   41.35    1.29
  -6  -4  -1    6.46    0.25
  -6  -4  -1    6.50    0.25
   6  -4   1    6.64    0.21
   6  -4   1    6.45    0.24
   6   4   1    6.98    0.26
  -6   4  -1    6.77    0.27
  -6   4  -1    6.79    0.24
   6   4   1    6.70    0.27
   6   4   1    6.98    0.22
  -7  -4  -1    2.52    0.14
  -7  -4  -1    2.76    0.14
   7  -4   1    2.87    0.10
   7  -4   1    2.81    0.14
  -7   4  -1    2.98    0.16
  -7   4  -1    2.87    0.13
   7   4   1    2.90    0.16
   7   4   1    3.05    0.15
   8  -4   1    9.05    0.32
  -8  -4  -1    8.62    0.32
  -8  -4  -1    8.42    0.32
   8  -4   1    8.24    0.30
   8  -4   1    8.14    0.27
   8   4   1    8.47    0.34
   8   4   1    9.13    0.33
  -8   4  -1    8.58    0.33
   9  -4   1    8.26    0.31
  -9  -4  -1    8.76    0.33
   9  -4   1    8.67    0.33
   9  -4   1    8.32    0.28
  -9  -4  -1    8.56    0.33
   9   4   1    8.15    0.34
   9   4   1    8.76    0.33
  -9   4  -1    8.81    0.33
  10  -4   1    0.46    0.09
 -10  -4  -1    0.36    0.08
  10  -4   1    0.34    0.07
  10   4   1    0.35    0.09
 -10   4  -1    0.51    0.10
  10   4   1    0.34    0.09
 -11  -4  -1    0.69    0.09
  11  -4   1    0.64    0.08
  11  -4   1    0.72    0.11
  11   4   1    0.68    0.11
 -11   4  -1    0.81    0.11
  11   4   1    0.71    0.10
  12  -4   1    0.75    0.09
  12  -4   1    1.00    0.13
 -12  -4  -1    0.95    0.11
  12   4   1    0.67    0.12
  12   4   1    0.92    0.12
 -12   4  -1    1.01    0.12
  13  -4   1    2.40    0.16
  13  -4   1    2.76    0.21
 -13  -4  -1    2.30    0.16
  13   4   1    2.79    0.21
 -13   4  -1    2.60    0.17
  13   4   1    2.34    0.19
 -14  -4  -1    8.34    0.35
  14  -4   1    8.36    0.34
  14  -4   1    9.03    0.39
 -14   4  -1    8.98    0.36
  14   4   1    8.16    0.38
  14   4   1    8.63    0.38
  15  -4   1    2.92    0.20
  15  -4   1    3.26    0.23
  15   4   1    3.47    0.24
  15   4   1    3.46    0.24
  16  -4   1    0.21    0.13
  16   4   1    0.05    0.12
  16   4   1   -0.08    0.11
  17  -4   1   -0.04    0.13
  17   4   1    0.10    0.13
  17   4   1    0.12    0.13
  18  -4   1    0.37    0.15
  18   4   1    0.32    0.14
  18   4   1    0.41    0.15
  17  -5  -1    1.11    0.18
  17   5  -1    1.20    0.17
  17   5  -1    0.90    0.16
  16  -5  -1    1.09    0.17
  16  -5  -1    0.91    0.13
  16   5  -1    1.00    0.16
  16   5  -1    1.03    0.16
  15  -5  -1    1.15    0.15
  15  -5  -1    1.03    0.12
 -15  -5   1    1.13    0.14
  15   5  -1    0.97    0.16
  15   5  -1    1.07    0.15
  14  -5  -1    1.40    0.16
 -14  -5   1    2.05    0.16
  14  -5  -1    1.33    0.14
  14   5  -1    1.37    0.15
  14   5  -1    1.82    0.19
 -13  -5   1    8.51    0.35
  13  -5  -1    8.12    0.34
  13  -5  -1    8.64    0.37
 -13   5   1    9.11    0.36
  13   5  -1    8.18    0.35
  13   5  -1    7.70    0.36
  12  -5  -1    2.37    0.16
  12  -5  -1    2.64    0.18
 -12  -5   1    2.62    0.19
 -12   5   1    2.56    0.18
  12   5  -1    2.53    0.19
  12   5  -1    2.52    0.21
  11  -5  -1    2.12    0.15
 -11  -5   1    2.11    0.16
 -11  -5   1    1.89    0.16
  11  -5  -1    2.13    0.17
  11   5  -1    1.86    0.17
  11   5  -1    2.06    0.16
 -11   5   1    2.18    0.16
  10  -5  -1    3.12    0.16
  10  -5  -1    3.23    0.19
 -10  -5   1    3.23    0.18
 -10  -5   1    2.74    0.18
 -10   5   1    3.24    0.19
  10   5  -1    2.93    0.18
  10   5  -1    3.08    0.19
  -9  -5   1    8.13    0.32
  -9  -5   1    8.15    0.33
   9   5  -1    8.50    0.32
   9   5  -1    8.28    0.34
  -9   5   1    8.27    0.31
  -9   5   1    8.13    0.33
  -8  -5   1   11.60    0.42
  -8  -5   1   11.29    0.42
   8   5  -1   11.65    0.41
  -8   5   1   12.18    0.41
   8   5  -1   11.78    0.38
   8   5  -1   11.42    0.43
  -8   5   1   11.29    0.43
  -7  -5   1    4.22    0.21
  -7  -5   1    4.28    0.20
  -7   5   1    4.61    0.19
   7   5  -1    4.33    0.21
  -7   5   1    3.78    0.21
   7   5  -1    4.82    0.19
   7   5  -1    4.46    0.17
   6  -5  -1    3.53    0.15
   6  -5  -1    3.24    0.11
  -6  -5   1    3.01    0.17
  -6  -5   1    3.63    0.17
   6  -5  -1    3.40    0.11
   6   5  -1    3.54    0.14
  -6   5   1    3.24    0.18
  -6   5   1    3.49    0.16
   6   5  -1    3.76    0.16
   6   5  -1    3.58    0.18
   5  -5  -1    2.40    0.09
  -5  -5   1    2.51    0.13
  -5  -5   1    2.29    0.14
   5  -5  -1    2.53    0.12
   5  -5  -1    2.34    0.09
   5   5  -1    2.84    0.12
   5   5  -1    2.62    0.12
  -5   5   1    2.50    0.12
  -5   5   1    2.40    0.15
   5   5  -1    2.67    0.16
   4  -5  -1    1.08    0.06
  -4  -5   1    1.20    0.10
   4  -5  -1    1.06    0.06
  -4  -5   1    1.39    0.10
   4  -5  -1    1.43    0.08
   4   5  -1    1.38    0.09
  -4   5   1    1.38    0.09
   4   5  -1    1.53    0.11
  -4   5   1    1.24    0.11
   4   5  -1    1.40    0.08
   3  -5  -1   27.98    0.86
   3  -5  -1   27.69    0.88
  -3  -5   1   26.68    0.88
   3  -5  -1   26.66    0.86
  -3  -5   1   26.70    0.88
   3   5  -1   29.01    0.92
   3   5  -1   28.26    0.91
  -3   5   1   27.85    0.93
   3   5  -1   28.55    0.93
  -3   5   1   28.13    0.91
   3   5  -1   28.93    0.90
  -2  -5   1   25.23    0.80
   2  -5  -1   25.21    0.78
   2  -5  -1   23.74    0.78
   2  -5  -1   24.85    0.79
  -2  -5   1   23.55    0.80
   2   5  -1   26.06    0.82
   2   5  -1   25.32    0.80
  -2   5   1   24.25    0.83
  -2   5   1   25.15    0.81
   2   5  -1   25.70    0.81
   2   5  -1   25.35    0.83
   1  -5  -1    9.15    0.32
  -1  -5   1    9.40    0.33
   1  -5  -1    9.37    0.32
  -1  -5   1   10.06    0.34
   1  -5  -1    9.86    0.33
  -1  -5   1    9.42    0.30
  -1   5   1    9.70    0.35
   1   5  -1   10.08    0.33
   1   5  -1    9.83    0.35
   1   5  -1    9.72    0.34
  -1   5   1    9.90    0.33
   0  -5  -1    0.71    0.07
   0  -5   1    0.68    0.03
   0  -5  -1    0.68    0.06
   0  -5  -1    0.71    0.07
   0  -5   1    0.69    0.07
   0  -5   1    0.72    0.07
   0   5  -1    0.78    0.08
   0   5  -1    0.82    0.06
   0   5   1    0.78    0.07
   0   5   1    0.62    0.07
  -1  -5  -1    7.45    0.27
   1  -5   1    7.52    0.26
   1  -5   1    7.97    0.28
   1  -5   1    7.42    0.26
  -1  -5  -1    8.00    0.27
   1  -5   1    7.22    0.24
   1   5   1    7.98    0.27
   1   5   1    7.95    0.28
  -1   5  -1    7.90    0.27
  -1   5  -1    7.50    0.29
   1   5   1    8.22    0.28
   1   5   1    7.83    0.29
  -2  -5  -1    2.16    0.11
   2  -5   1    1.81    0.11
   2  -5   1    1.99    0.08
   2  -5   1    1.73    0.09
   2  -5   1    1.99    0.09
  -2  -5  -1    1.92    0.11
   2   5   1    2.21    0.09
  -2   5  -1    2.00    0.13
  -2   5  -1    2.09    0.09
   2   5   1    2.20    0.11
   2   5   1    2.05    0.12
   2   5   1    2.10    0.11
  -3  -5  -1    2.80    0.13
   3  -5   1    2.54    0.13
   3  -5   1    2.53    0.11
   3  -5   1    2.55    0.11
  -3  -5  -1    2.60    0.13
   3   5   1    2.81    0.13
  -3   5  -1    2.50    0.15
   3   5   1    2.83    0.12
  -3   5  -1    2.74    0.12
   3   5   1    2.99    0.12
   3   5   1    2.90    0.15
   4  -5   1    1.91    0.11
   4  -5   1    1.53    0.07
  -4  -5  -1    1.49    0.11
  -4  -5  -1    1.86    0.11
   4   5   1    1.58    0.12
   4   5   1    1.68    0.10
   4   5   1    1.85    0.10
  -4   5  -1    1.85    0.09
   4   5   1    1.78    0.09
  -4   5  -1    1.37    0.12
  -5  -5  -1   24.12    0.78
   5  -5   1   23.60    0.75
   5  -5   1   23.94    0.77
  -5  -5  -1   23.82    0.79
   5  -5   1   23.43    0.78
   5   5   1   25.34    0.86
   5   5   1   26.93    0.84
   5   5   1   26.01    0.82
  -5   5  -1   24.78    0.83
  -5   5  -1   25.69    0.86
   6  -5   1   17.02    0.56
  -6  -5  -1   16.67    0.56
   6  -5   1   15.96    0.55
   6  -5   1   16.49    0.52
  -6  -5  -1   16.36    0.56
  -6   5  -1   17.20    0.60
   6   5   1   18.07    0.56
  -6   5  -1   16.73    0.57
   6   5   1   18.10    0.59
   6   5   1   17.21    0.60
  -7  -5  -1   59.94    1.86
   7  -5   1   59.22    1.85
  -7  -5  -1   57.17    1.86
   7  -5   1   56.24    1.81
  -7   5  -1   59.58    1.95
   7   5   1   59.87    1.90
   7   5   1   64.28    1.94
  -7   5  -1   61.12    1.93
   7   5   1   59.82    1.95
   8  -5   1   31.25    1.00
  -8  -5  -1   33.33    1.05
   8  -5   1   31.71    1.04
  -8  -5  -1   31.24    1.05
   8   5   1   31.98    1.08
   8   5   1   34.11    1.07
  -8   5  -1   31.47    1.08
   9  -5   1    6.51    0.25
  -9  -5  -1    6.38    0.27
  -9  -5  -1    6.40    0.27
   9  -5   1    6.52    0.27
   9   5   1    6.73    0.27
   9   5   1    6.54    0.29
  -9   5  -1    6.11    0.28
 -10  -5  -1    2.46    0.17
  10  -5   1    2.30    0.13
 -10  -5  -1    2.27    0.16
  10  -5   1    2.28    0.16
  10   5   1    2.29    0.17
 -10   5  -1    2.25    0.18
  10   5   1    2.25    0.18
  11  -5   1    0.40    0.10
 -11  -5  -1    0.30    0.09
  11  -5   1    0.37    0.07
  11   5   1    0.19    0.09
  11   5   1    0.44    0.11
 -11   5  -1    0.33    0.11
  12  -5   1    0.92    0.12
  12  -5   1    0.92    0.10
 -12  -5  -1    0.91    0.11
 -12   5  -1    0.95    0.13
  12   5   1    0.94    0.12
  12   5   1    0.89    0.13
  13  -5   1    1.30    0.13
  13  -5   1    1.31    0.14
 -13  -5  -1    1.38    0.14
 -13   5  -1    1.60    0.15
  13   5   1    1.35    0.15
  13   5   1    1.40    0.15
 -14  -5  -1    0.62    0.11
  14  -5   1    0.64    0.13
  14  -5   1    0.55    0.12
  14   5   1    0.57    0.12
 -14   5  -1    0.74    0.13
  14   5   1    0.56    0.13
  15  -5   1   -0.08    0.12
 -15  -5  -1   -0.18    0.10
  15   5   1    0.00    0.12
 -15   5  -1    0.04    0.11
  15   5   1   -0.07    0.11
  16  -5   1   -0.05    0.13
  16   5   1   -0.05    0.13
  16   5   1    0.09    0.13
  17  -5   1   -0.05    0.14
  17   5   1   -0.19    0.13
  17   5   1    0.13    0.14
  16  -6  -1    1.26    0.17
  16   6  -1    1.12    0.17
  16   6  -1    1.01    0.16
  15  -6  -1    0.69    0.14
 -15  -6   1    0.62    0.12
  15   6  -1    0.66    0.13
  15   6  -1    0.69    0.15
  14  -6  -1    1.34    0.16
  14  -6  -1    1.22    0.13
 -14  -6   1    1.72    0.16
  14   6  -1    1.60    0.16
  14   6  -1    1.52    0.17
  13  -6  -1    9.94    0.41
 -13  -6   1   10.68    0.41
  13  -6  -1    9.42    0.39
  13   6  -1    9.79    0.43
  13   6  -1   10.48    0.42
 -13   6   1   10.94    0.43
  12  -6  -1    0.33    0.10
 -12  -6   1    0.39    0.10
  12  -6  -1    0.37    0.08
 -12  -6   1    0.59    0.12
  12   6  -1    0.29    0.10
 -12   6   1    0.27    0.11
  12   6  -1    0.24    0.11
  11  -6  -1    3.92    0.21
  11  -6  -1    3.54    0.18
 -11  -6   1    3.50    0.21
 -11  -6   1    3.96    0.22
 -11   6   1    3.63    0.22
  11   6  -1    3.88    0.23
  11   6  -1    3.78    0.21
 -10  -6   1    0.25    0.09
  10  -6  -1    0.42    0.09
 -10  -6   1    0.41    0.10
  10   6  -1    0.14    0.10
  10   6  -1    0.44    0.09
 -10   6   1    0.46    0.09
 -10   6   1    0.41    0.11
  -9  -6   1    0.59    0.10
  -9  -6   1    0.57    0.10
   9  -6  -1    0.57    0.08
   9  -6  -1    0.46    0.09
   9   6  -1    0.60    0.09
   9   6  -1    0.50    0.11
  -9   6   1    0.50    0.10
  -9   6   1    0.73    0.09
  -8  -6   1    1.55    0.14
   8  -6  -1    1.55    0.12
  -8  -6   1    1.47    0.14
   8   6  -1    1.74    0.12
  -8   6   1    1.75    0.15
   8   6  -1    1.60    0.16
  -8   6   1    1.76    0.13
  -7  -6   1    0.35    0.09
   7  -6  -1    0.32    0.06
  -7  -6   1    0.11    0.08
   7   6  -1    0.47    0.07
   7   6  -1    0.39    0.05
   7   6  -1    0.32    0.09
  -7   6   1    0.23    0.09
  -7   6   1    0.28    0.07
  -6  -6   1    3.56    0.18
   6  -6  -1    3.53    0.12
   6  -6  -1    3.61    0.16
   6  -6  -1    3.43    0.12
  -6  -6   1    3.47    0.18
   6   6  -1    3.92    0.16
  -6   6   1    3.72    0.16
  -6   6   1    3.24    0.19
   6   6  -1    3.45    0.19
   6   6  -1    3.59    0.15
  -5  -6   1    7.51    0.28
  -5  -6   1    7.02    0.29
   5  -6  -1    7.09    0.24
   5  -6  -1    7.09    0.27
   5  -6  -1    7.09    0.24
   5   6  -1    7.44    0.30
   5   6  -1    7.40    0.28
   5   6  -1    7.82    0.27
  -5   6   1    7.78    0.28
  -5   6   1    7.20    0.30
   5   6  -1    7.68    0.27
   4  -6  -1    3.04    0.12
   4  -6  -1    3.45    0.15
   4  -6  -1    3.08    0.13
  -4  -6   1    3.23    0.16
  -4  -6   1    3.12    0.17
   4   6  -1    3.37    0.18
  -4   6   1    3.45    0.15
   4   6  -1    3.54    0.15
  -4   6   1    3.04    0.18
   4   6  -1    3.67    0.16
   4   6  -1    3.45    0.13
   3  -6  -1    8.47    0.31
   3  -6  -1    8.07    0.29
  -3  -6   1    8.51    0.32
   3  -6  -1    8.56    0.29
  -3  -6   1    8.39    0.31
   3   6  -1    8.57    0.33
   3   6  -1    8.64    0.31
  -3   6   1    8.87    0.31
   3   6  -1    9.31    0.32
   3   6  -1    8.73    0.29
  -3   6   1    8.40    0.33
   2  -6  -1    1.48    0.09
   2  -6  -1    1.02    0.08
   2  -6  -1    1.13    0.09
  -2  -6   1    1.22    0.11
  -2  -6   1    1.31    0.10
  -2   6   1    1.30    0.12
   2   6  -1    1.32    0.11
  -2   6   1    1.35    0.09
   2   6  -1    1.32    0.11
   2   6  -1    1.47    0.09
   1  -6  -1    1.52    0.10
  -1  -6   1    1.33    0.10
  -1  -6   1    1.45    0.11
   1  -6  -1    1.43    0.10
  -1   6   1    1.67    0.10
   1   6  -1    1.56    0.09
   1   6  -1    1.36    0.11
   1   6  -1    1.52    0.11
  -1   6   1    1.43    0.11
   0  -6  -1    5.23    0.20
   0  -6   1    4.52    0.19
   0  -6  -1    4.61    0.19
   0  -6   1    4.91    0.21
   0   6   1    5.32    0.22
   0   6   1    5.28    0.20
   0   6  -1    5.05    0.22
   0   6  -1    5.29    0.19
   1  -6   1   13.65    0.47
   1  -6   1   13.37    0.44
  -1  -6  -1   14.31    0.47
  -1  -6  -1   13.73    0.47
   1  -6   1   14.38    0.48
   1   6   1   14.61    0.50
  -1   6  -1   14.49    0.51
  -1   6  -1   14.45    0.48
   1   6   1   14.90    0.49
  -2  -6  -1    9.44    0.34
  -2  -6  -1   10.13    0.35
   2  -6   1    9.40    0.33
   2  -6   1    9.47    0.33
   2  -6   1    9.73    0.35
   2  -6   1    9.55    0.31
  -2   6  -1    9.70    0.37
   2   6   1   10.19    0.35
   2   6   1   10.05    0.34
   2   6   1    9.64    0.37
  -2   6  -1   10.04    0.34
   2   6   1   10.72    0.36
  -3  -6  -1    3.13    0.16
  -3  -6  -1    3.19    0.15
   3  -6   1    3.21    0.15
   3  -6   1    3.06    0.13
   3  -6   1    3.15    0.13
  -3   6  -1    3.13    0.18
   3   6   1    3.45    0.15
   3   6   1    3.43    0.15
  -3   6  -1    3.20    0.14
   3   6   1    3.53    0.14
   3   6   1    3.27    0.17
   4  -6   1    8.71    0.30
   4  -6   1    8.69    0.32
  -4  -6  -1    9.44    0.33
   4  -6   1    8.66    0.30
  -4  -6  -1    8.67    0.33
   4  -6   1    8.73    0.30
   4   6   1    9.26    0.32
  -4   6  -1    8.53    0.35
   4   6   1    9.36    0.33
  -4   6  -1    9.54    0.32
   4   6   1    9.16    0.35
   4   6   1    9.50    0.32
  -5  -6  -1   27.00    0.90
  -5  -6  -1   27.94    0.90
   5  -6   1   27.42    0.90
   5  -6   1   26.67    0.88
   5  -6   1   26.87    0.86
  -5   6  -1   27.85    0.93
  -5   6  -1   27.94    0.96
   5   6   1   29.36    0.93
   5   6   1   28.39    0.96
   5   6   1   29.38    0.94
   5   6   1   29.91    0.92
   6  -6   1   14.50    0.49
   6  -6   1   14.44    0.50
  -6  -6  -1   14.42    0.50
  -6  -6  -1   14.24    0.50
   6  -6   1   13.83    0.46
   6   6   1   15.86    0.52
  -6   6  -1   14.92    0.51
   6   6   1   15.40    0.50
   6   6   1   15.08    0.55
  -6   6  -1   15.20    0.55
   7  -6   1   14.64    0.50
  -7  -6  -1   15.16    0.51
   7  -6   1   13.78    0.49
   7  -6   1   13.66    0.46
  -7  -6  -1   14.51    0.51
  -7   6  -1   14.50    0.51
   7   6   1   15.42    0.55
  -7   6  -1   14.41    0.55
   7   6   1   16.28    0.52
  -8  -6  -1    5.56    0.25
  -8  -6  -1    5.66    0.25
   8  -6   1    5.85    0.24
   8  -6   1    5.49    0.23
   8   6   1    5.93    0.28
  -8   6  -1    5.81    0.24
   8   6   1    6.22    0.26
  -8   6  -1    6.28    0.28
   9  -6   1    3.09    0.17
  -9  -6  -1    2.90    0.18
  -9  -6  -1    2.82    0.18
   9  -6   1    2.92    0.17
   9   6   1    3.24    0.21
  -9   6  -1    2.47    0.19
   9   6   1    3.30    0.18
 -10  -6  -1    0.29    0.09
 -10  -6  -1    0.30    0.09
  10  -6   1    0.26    0.08
  10  -6   1    0.30    0.09
  10  -6   1    0.45    0.07
 -10   6  -1    0.42    0.12
  10   6   1    0.34    0.10
  10   6   1    0.42    0.09
 -11  -6  -1    0.31    0.10
  11  -6   1    0.32    0.07
  11  -6   1    0.27    0.09
 -11   6  -1    0.26    0.11
  11   6   1    0.17    0.09
  11   6   1    0.29    0.11
  12  -6   1    0.49    0.11
  12  -6   1    0.45    0.08
 -12  -6  -1    0.42    0.11
  12   6   1    0.40    0.12
 -12   6  -1    0.36    0.11
  12   6   1    0.44    0.10
 -13  -6  -1    0.84    0.12
  13  -6   1    1.00    0.14
  13   6   1    1.21    0.15
 -13   6  -1    1.16    0.15
  13   6   1    1.04    0.15
  14  -6   1    0.20    0.11
 -14  -6  -1    0.12    0.11
  14   6   1    0.36    0.12
 -14   6  -1    0.20    0.12
  14   6   1    0.15    0.13
  15  -6   1    1.16    0.16
 -15  -6  -1    1.08    0.14
  15   6   1    1.11    0.17
  15   6   1    0.92    0.15
 -15   6  -1    1.16    0.16
  16  -6   1    0.03    0.13
  16   6   1   -0.21    0.12
  16   6   1    0.34    0.15
  15  -7  -1    0.06    0.12
  15  -7  -1   -0.07    0.09
 -15  -7   1    0.25    0.12
  15   7  -1    0.14    0.13
 -14  -7   1    5.56    0.28
  14  -7  -1    4.85    0.26
  14  -7  -1    4.98    0.29
 -14   7   1    5.87    0.30
  14   7  -1    5.19    0.31
  14   7  -1    5.11    0.29
  13  -7  -1    1.68    0.19
  13  -7  -1    1.39    0.17
  13  -7  -1    1.61    0.15
 -13  -7   1    1.57    0.17
  13   7  -1    1.49    0.15
 -13   7   1    2.22    0.22
  13   7  -1    1.54    0.17
 -12  -7   1    0.67    0.13
  12  -7  -1    0.81    0.12
  12  -7  -1    0.72    0.10
  12  -7  -1    0.61    0.10
 -12  -7   1    0.71    0.12
  12   7  -1    0.63    0.11
 -12   7   1    0.75    0.14
  12   7  -1    0.63    0.13
  11  -7  -1    1.08    0.12
  11  -7  -1    1.05    0.12
  11  -7  -1    1.01    0.11
 -11  -7   1    0.87    0.13
 -11  -7   1    1.15    0.14
 -11   7   1    1.11    0.14
  11   7  -1    1.15    0.15
  11   7  -1    1.09    0.12
 -10  -7   1    3.07    0.21
  10  -7  -1    3.32    0.19
  10  -7  -1    3.33    0.19
 -10  -7   1    3.47    0.22
 -10   7   1    3.41    0.22
 -10   7   1    3.46    0.19
  10   7  -1    3.29    0.18
  10   7  -1    3.26    0.23
   9  -7  -1    0.45    0.08
  -9  -7   1    0.42    0.10
   9  -7  -1    0.67    0.09
  -9  -7   1    0.34    0.11
  -9   7   1    0.77    0.13
  -9   7   1    0.72    0.09
   9   7  -1    0.54    0.08
   9   7  -1    0.65    0.11
  -8  -7   1    3.24    0.21
   8  -7  -1    2.73    0.17
  -8  -7   1    3.14    0.19
   8   7  -1    3.10    0.20
  -8   7   1    3.22    0.17
   8   7  -1    3.25    0.16
  -8   7   1    2.98    0.20
   7  -7  -1    0.80    0.09
  -7  -7   1    0.70    0.12
   7  -7  -1    0.85    0.04
  -7  -7   1    0.70    0.11
   7   7  -1    0.86    0.12
   7   7  -1    0.90    0.10
   7   7  -1    1.00    0.10
   7   7  -1    0.94    0.12
  -7   7   1    0.80    0.12
  -7   7   1    0.87    0.09
   6  -7  -1    5.49    0.20
   6  -7  -1    5.84    0.24
  -6  -7   1    5.82    0.27
  -6  -7   1    5.94    0.26
  -6   7   1    5.77    0.28
   6   7  -1    6.16    0.25
  -6   7   1    6.28    0.25
   6   7  -1    6.23    0.24
   6   7  -1    6.34    0.23
   6   7  -1    6.25    0.28
  -5  -7   1   10.46    0.38
   5  -7  -1    9.47    0.33
   5  -7  -1   10.20    0.37
  -5  -7   1    9.88    0.38
   5   7  -1   11.00    0.38
  -5   7   1   10.49    0.41
  -5   7   1   10.61    0.37
   5   7  -1   10.42    0.40
   5   7  -1   10.58    0.38
   5   7  -1   10.24    0.35
   4  -7  -1    5.34    0.22
  -4  -7   1    5.44    0.24
   4  -7  -1    5.47    0.20
  -4  -7   1    5.68    0.25
  -4   7   1    5.96    0.23
   4   7  -1    5.78    0.23
  -4   7   1    5.42    0.26
   4   7  -1    6.08    0.23
   4   7  -1    5.81    0.20
   4   7  -1    5.48    0.25
   3  -7  -1    3.05    0.16
  -3  -7   1    3.07    0.17
   3  -7  -1    2.91    0.14
  -3  -7   1    2.89    0.17
   3   7  -1    3.44    0.17
   3   7  -1    3.23    0.18
  -3   7   1    3.36    0.16
  -3   7   1    3.35    0.20
   3   7  -1    3.21    0.15
   2  -7  -1    8.64    0.30
  -2  -7   1    8.00    0.32
  -2  -7   1    8.60    0.33
   2  -7  -1    8.79    0.32
  -2   7   1    9.07    0.32
   2   7  -1    8.82    0.32
   2   7  -1    9.47    0.34
   2   7  -1    8.91    0.34
  -2   7   1    8.84    0.35
   1  -7  -1    8.46    0.31
  -1  -7   1    8.33    0.33
   1  -7  -1    8.31    0.30
  -1  -7   1    8.22    0.31
  -1   7   1    8.75    0.32
   1   7  -1    8.80    0.34
   1   7  -1    8.77    0.31
  -1   7   1    8.77    0.34
   0  -7  -1    1.36    0.11
   0  -7   1    1.15    0.12
   0  -7   1    1.23    0.11
   0  -7  -1    1.24    0.11
   0   7   1    1.31    0.10
   0   7   1    1.55    0.13
   0   7  -1    1.48    0.14
   0   7  -1    1.15    0.09
   1  -7   1    9.24    0.34
  -1  -7  -1    9.84    0.35
  -1  -7  -1    9.17    0.35
   1  -7   1    9.88    0.36
  -1   7  -1    9.91    0.34
  -1   7  -1    9.85    0.38
   1   7   1   10.03    0.36
   1   7   1   10.19    0.35
  -2  -7  -1    4.64    0.21
  -2  -7  -1    4.50    0.20
   2  -7   1    4.50    0.20
   2  -7   1    4.42    0.19
  -2   7  -1    4.98    0.24
   2   7   1    4.99    0.21
  -2   7  -1    4.90    0.19
   2   7   1    4.75    0.20
  -3  -7  -1    4.65    0.21
   3  -7   1    4.36    0.21
   3  -7   1    4.62    0.17
   3  -7   1    4.69    0.18
  -3  -7  -1    4.47    0.21
  -3   7  -1    4.77    0.23
  -3   7  -1    4.63    0.19
   3   7   1    4.90    0.20
   3   7   1    4.78    0.18
   3   7   1    5.18    0.21
   3   7   1    4.77    0.22
  -4  -7  -1   13.22    0.46
   4  -7   1   13.10    0.46
   4  -7   1   13.04    0.44
  -4  -7  -1   13.08    0.46
   4  -7   1   12.64    0.43
   4   7   1   14.05    0.47
   4   7   1   13.38    0.50
  -4   7  -1   13.95    0.50
   4   7   1   13.92    0.46
   4   7   1   13.50    0.47
  -4   7  -1   13.58    0.46
   5  -7   1    0.17    0.05
  -5  -7  -1    0.29    0.08
  -5  -7  -1    0.18    0.08
   5  -7   1    0.15    0.05
   5  -7   1    0.16    0.07
  -5   7  -1    0.22    0.06
  -5   7  -1    0.18    0.09
   5   7   1    0.24    0.08
   5   7   1    0.30    0.09
   5   7   1    0.25    0.06
   5   7   1    0.17    0.05
   6  -7   1   32.13    1.04
  -6  -7  -1   32.32    1.05
   6  -7   1   30.90    1.02
   6  -7   1   30.31    1.00
  -6  -7  -1   32.84    1.05
  -6   7  -1   32.36    1.08
   6   7   1   32.85    1.12
  -6   7  -1   33.15    1.12
   6   7   1   35.06    1.10
   6   7   1   33.61    1.08
   6   7   1   34.45    1.08
  -7  -7  -1    4.70    0.23
   7  -7   1    4.63    0.20
  -7  -7  -1    5.00    0.23
   7  -7   1    4.60    0.17
   7  -7   1    4.76    0.23
   7   7   1    5.08    0.22
  -7   7  -1    4.58    0.20
  -7   7  -1    4.75    0.25
   7   7   1    5.16    0.23
   7   7   1    5.09    0.25
  -8  -7  -1    0.78    0.11
   8  -7   1    0.58    0.09
  -8  -7  -1    0.67    0.10
   8  -7   1    0.78    0.10
  -8   7  -1    0.87    0.13
  -8   7  -1    0.77    0.09
   8   7   1    0.86    0.09
   8   7   1    0.81    0.12
   8   7   1    0.71    0.11
  -9  -7  -1    2.84    0.19
   9  -7   1    2.59    0.16
  -9  -7  -1    2.66    0.18
   9  -7   1    2.41    0.16
  -9   7  -1    2.95    0.20
   9   7   1    2.53    0.19
   9   7   1    2.85    0.18
 -10  -7  -1    2.59    0.19
  10  -7   1    2.61    0.17
  10  -7   1    2.75    0.15
  10  -7   1    2.32    0.17
 -10  -7  -1    2.71    0.18
 -10   7  -1    2.60    0.20
  10   7   1    2.62    0.17
  10   7   1    2.67    0.22
  11  -7   1    1.75    0.17
  11  -7   1    1.82    0.17
 -11  -7  -1    1.83    0.17
 -11  -7  -1    1.87    0.18
  11   7   1    1.57    0.17
 -11   7  -1    2.40    0.21
  11   7   1    1.93    0.18
 -12  -7  -1    1.65    0.18
  12  -7   1    1.58    0.17
  12  -7   1    1.86    0.16
  12   7   1    1.60    0.18
  12   7   1    1.45    0.17
 -12   7  -1    1.55    0.17
  13  -7   1    2.33    0.20
  13  -7   1    2.51    0.19
 -13  -7  -1    2.58    0.20
 -13   7  -1    3.09    0.24
  13   7   1    2.41    0.21
  13   7   1    2.68    0.23
  14  -7   1    0.06    0.10
 -14  -7  -1    0.18    0.12
  14  -7   1    0.17    0.12
  14   7   1    0.13    0.11
 -14   7  -1    0.43    0.14
  14   7   1    0.23    0.14
 -15  -7  -1    3.94    0.25
  15  -7   1    2.83    0.22
 -15   7  -1    3.64    0.25
  15   7   1    2.67    0.24
  15   7   1    3.45    0.26
  14  -8  -1    0.18    0.10
 -14  -8   1    0.55    0.15
 -14   8   1    0.52    0.15
  14   8  -1    0.33    0.13
 -13  -8   1    1.37    0.16
 -13  -8   1    1.52    0.16
  13  -8  -1    0.98    0.13
  13   8  -1    1.28    0.17
 -13   8   1    1.55    0.18
  12  -8  -1    0.02    0.09
 -12  -8   1    0.01    0.11
 -12  -8   1   -0.14    0.10
 -12   8   1    0.07    0.13
  12   8  -1    0.06    0.12
  11  -8  -1   10.62    0.41
 -11  -8   1   11.57    0.44
 -11  -8   1   10.63    0.45
  11  -8  -1   10.11    0.41
  11   8  -1   11.18    0.48
 -11   8   1   12.04    0.48
 -10  -8   1    3.85    0.23
  10  -8  -1    3.43    0.19
 -10  -8   1    3.31    0.22
 -10   8   1    3.58    0.20
  10   8  -1    3.73    0.22
 -10   8   1    3.68    0.24
  10   8  -1    3.54    0.24
   9  -8  -1    1.41    0.14
  -9  -8   1    1.34    0.14
  -9  -8   1    1.35    0.15
   9   8  -1    1.89    0.18
   9   8  -1    1.61    0.14
  -9   8   1    1.55    0.14
  -9   8   1    1.61    0.17
   8  -8  -1    0.09    0.07
  -8  -8   1    0.07    0.09
  -8  -8   1    0.16    0.10
  -8   8   1    0.15    0.11
  -8   8   1    0.11    0.08
   8   8  -1    0.11    0.08
   8   8  -1    0.22    0.11
  -7  -8   1    0.62    0.11
  -7  -8   1    0.49    0.11
   7  -8  -1    0.69    0.09
  -7   8   1    0.62    0.12
   7   8  -1    0.61    0.09
   7   8  -1    0.65    0.12
  -7   8   1    0.70    0.09
   6  -8  -1    2.20    0.14
  -6  -8   1    2.20    0.17
  -6  -8   1    2.12    0.16
   6  -8  -1    2.05    0.10
   6   8  -1    2.17    0.17
   6   8  -1    2.22    0.14
  -6   8   1    2.00    0.18
   6   8  -1    2.47    0.18
  -6   8   1    2.30    0.14
   5  -8  -1    1.20    0.09
  -5  -8   1    1.10    0.13
  -5  -8   1    1.45    0.14
   5  -8  -1    1.36    0.12
   5   8  -1    1.34    0.12
   5   8  -1    1.43    0.14
  -5   8   1    1.37    0.14
   5   8  -1    1.39    0.12
  -5   8   1    1.45    0.12
   4  -8  -1    2.64    0.16
  -4  -8   1    2.85    0.19
   4  -8  -1    2.63    0.13
  -4  -8   1    2.73    0.17
   4   8  -1    2.64    0.16
  -4   8   1    2.98    0.20
   4   8  -1    3.12    0.15
  -4   8   1    2.84    0.15
   4   8  -1    2.93    0.19
   3  -8  -1    3.73    0.18
   3  -8  -1    3.82    0.17
  -3  -8   1    4.09    0.21
  -3  -8   1    3.85    0.20
   3   8  -1    4.25    0.21
  -3   8   1    4.09    0.23
   3   8  -1    4.32    0.18
   3   8  -1    3.98    0.20
  -3   8   1    4.03    0.18
  -2  -8   1    1.60    0.14
  -2  -8   1    1.74    0.14
   2  -8  -1    1.64    0.12
   2  -8  -1    1.68    0.13
  -2   8   1    1.59    0.16
   2   8  -1    1.85    0.14
   2   8  -1    1.82    0.12
  -2   8   1    1.78    0.12
  -1  -8   1    7.47    0.29
  -1  -8   1    7.11    0.30
   1  -8  -1    7.46    0.28
   1  -8  -1    7.11    0.29
   1   8  -1    8.06    0.32
  -1   8   1    7.50    0.29
  -1   8   1    8.06    0.33
   1   8  -1    7.72    0.29
   0  -8  -1   29.86    0.99
   0  -8  -1   30.53    1.00
   0  -8   1   31.03    1.01
   0  -8   1   29.56    0.99
   0   8  -1   31.29    1.01
   0   8  -1   32.05    1.05
   0   8   1   31.42    1.02
   0   8   1   31.07    1.04
   1  -8   1   12.29    0.45
   1  -8   1   12.74    0.44
  -1  -8  -1   11.73    0.44
  -1  -8  -1   12.45    0.44
  -1   8  -1   13.03    0.45
   1   8   1   13.48    0.47
   1   8   1   12.99    0.46
  -1   8  -1   13.69    0.49
   2  -8   1    2.66    0.16
  -2  -8  -1    2.48    0.16
   2  -8   1    2.59    0.14
  -2  -8  -1    2.49    0.16
   2   8   1    2.82    0.14
  -2   8  -1    2.65    0.14
   2   8   1    2.64    0.16
  -2   8  -1    3.01    0.20
   3  -8   1    1.06    0.10
  -3  -8  -1    0.86    0.10
  -3  -8  -1    0.83    0.10
   3  -8   1    0.82    0.11
  -3   8  -1    0.84    0.09
   3   8   1    1.03    0.11
  -3   8  -1    0.95    0.12
   3   8   1    1.12    0.11
   4  -8   1   11.91    0.41
   4  -8   1   11.33    0.44
  -4  -8  -1   12.25    0.44
  -4  -8  -1   12.43    0.45
   4   8   1   12.20    0.46
  -4   8  -1   12.26    0.43
  -4   8  -1   12.27    0.48
   4   8   1   12.61    0.44
   4   8   1   12.53    0.44
   5  -8   1    0.33    0.08
   5  -8   1    0.21    0.05
  -5  -8  -1    0.32    0.09
  -5  -8  -1    0.23    0.09
   5   8   1    0.46    0.07
   5   8   1    0.23    0.07
   5   8   1    0.31    0.10
  -5   8  -1    0.32    0.10
  -5   8  -1    0.42    0.07
   6  -8   1    2.74    0.18
   6  -8   1    2.76    0.12
  -6  -8  -1    2.93    0.18
  -6  -8  -1    3.04    0.18
   6   8   1    3.02    0.20
  -6   8  -1    2.80    0.20
  -6   8  -1    2.71    0.15
   6   8   1    2.90    0.16
   7  -8   1   -0.06    0.08
   7  -8   1    0.08    0.04
  -7  -8  -1    0.04    0.08
  -7  -8  -1    0.10    0.10
  -7   8  -1    0.00    0.06
   7   8   1    0.14    0.10
   7   8   1    0.16    0.08
  -7   8  -1   -0.08    0.10
  -8  -8  -1    0.74    0.11
  -8  -8  -1    0.90    0.12
   8  -8   1    0.67    0.10
   8   8   1    0.80    0.11
   8   8   1    0.99    0.13
  -8   8  -1    0.85    0.14
  -8   8  -1    0.84    0.10
   9  -8   1    0.71    0.10
  -9  -8  -1    0.81    0.13
  -9  -8  -1    0.69    0.12
   9   8   1    0.97    0.13
   9   8   1    0.86    0.13
  -9   8  -1    0.80    0.14
 -10  -8  -1    0.19    0.11
 -10  -8  -1    0.12    0.11
  10  -8   1    0.18    0.09
  10   8   1    0.35    0.12
 -10   8  -1    0.26    0.12
  10   8   1    0.03    0.10
 -11  -8  -1    2.57    0.20
  11  -8   1    2.75    0.20
 -11  -8  -1    3.10    0.22
  11   8   1    2.90    0.21
  11   8   1    3.31    0.25
 -11   8  -1    3.40    0.26
  12  -8   1    0.24    0.09
 -12  -8  -1    0.20    0.11
  12   8   1    0.21    0.12
 -12   8  -1    0.15    0.13
  12   8   1    0.00    0.11
  13  -8   1    0.05    0.09
 -13  -8  -1    0.08    0.11
 -13   8  -1    0.01    0.12
  13   8   1    0.19    0.12
 -14  -8  -1    0.20    0.12
  14  -8   1    0.05    0.09
  14   8   1    0.27    0.13
 -14   8  -1    0.37    0.15
 -13  -9   1    0.71    0.15
 -13  -9   1    0.92    0.16
  13   9  -1    0.74    0.15
  13   9  -1    0.59    0.13
 -13   9   1    0.78    0.16
 -12  -9   1    2.84    0.25
 -12  -9   1    3.15    0.25
  12  -9  -1    2.73    0.20
 -12   9   1    2.99    0.25
  12   9  -1    2.85    0.24
  12   9  -1    2.69    0.22
 -11  -9   1    1.21    0.15
 -11  -9   1    1.39    0.16
  11  -9  -1    1.25    0.13
  11   9  -1    1.45    0.17
 -11   9   1    1.42    0.18
  11   9  -1    1.26    0.15
 -10  -9   1    1.40    0.16
  10  -9  -1    1.17    0.13
 -10  -9   1    1.60    0.16
 -10   9   1    1.33    0.13
  10   9  -1    1.69    0.15
 -10   9   1    1.52    0.19
  10   9  -1    1.86    0.20
  -9  -9   1    1.12    0.14
  -9  -9   1    0.99    0.14
   9  -9  -1    1.13    0.12
  -9   9   1    1.01    0.15
   9   9  -1    0.90    0.14
  -9   9   1    1.03    0.11
   9   9  -1    0.94    0.12
   8  -9  -1    2.52    0.18
  -8  -9   1    2.81    0.22
  -8  -9   1    2.69    0.22
   8   9  -1    2.78    0.21
  -8   9   1    2.93    0.17
  -8   9   1    2.88    0.23
   8   9  -1    2.78    0.18
  -7  -9   1    2.32    0.19
  -7  -9   1    2.22    0.18
   7  -9  -1    2.25    0.16
  -7   9   1    2.39    0.15
   7   9  -1    2.57    0.16
   7   9  -1    2.59    0.20
  -7   9   1    2.39    0.22
   6  -9  -1    0.78    0.11
  -6  -9   1    0.90    0.12
  -6  -9   1    0.95    0.13
   6  -9  -1    0.80    0.08
  -6   9   1    0.84    0.14
   6   9  -1    0.92    0.10
  -6   9   1    1.01    0.10
   6   9  -1    0.76    0.12
  -5  -9   1    2.01    0.17
   5  -9  -1    2.02    0.14
   5  -9  -1    1.88    0.11
  -5  -9   1    1.88    0.16
  -5   9   1    2.05    0.19
  -5   9   1    1.88    0.14
   5   9  -1    2.30    0.14
   5   9  -1    2.35    0.19
  -4  -9   1    4.00    0.22
   4  -9  -1    4.08    0.18
  -4  -9   1    4.00    0.21
   4  -9  -1    3.90    0.21
  -4   9   1    4.34    0.20
   4   9  -1    4.26    0.19
  -4   9   1    4.17    0.24
   4   9  -1    4.43    0.21
   3  -9  -1    6.04    0.24
   3  -9  -1    5.76    0.26
  -3  -9   1    6.11    0.26
  -3  -9   1    5.68    0.28
   3   9  -1    5.96    0.27
  -3   9   1    6.08    0.25
  -3   9   1    6.05    0.29
   3   9  -1    6.34    0.25
  -2  -9   1    1.88    0.16
   2  -9  -1    1.96    0.16
   2  -9  -1    1.75    0.13
  -2  -9   1    2.10    0.18
   2   9  -1    1.98    0.16
  -2   9   1    2.13    0.17
  -2   9   1    1.87    0.14
   2   9  -1    2.24    0.13
   1  -9  -1    0.28    0.08
   1  -9  -1    0.39    0.09
  -1  -9   1    0.44    0.09
  -1  -9   1    0.18    0.09
  -1   9   1    0.37    0.07
  -1   9   1    0.39    0.11
   1   9  -1    0.51    0.07
   1   9  -1    0.46    0.10
   0  -9  -1    3.92    0.19
   0  -9  -1    3.66    0.20
   0  -9   1    3.74    0.21
   0  -9   1    3.93    0.20
   0   9   1    3.91    0.19
   0   9  -1    4.20    0.18
   0   9  -1    4.01    0.22
   0   9   1    4.05    0.22
  -1  -9  -1    0.13    0.09
   1  -9   1    0.21    0.08
   1  -9   1    0.27    0.10
  -1  -9  -1    0.34    0.09
  -1   9  -1    0.46    0.10
  -1   9  -1    0.32    0.06
   1   9   1    0.33    0.09
   1   9   1    0.26    0.07
  -2  -9  -1    8.05    0.33
   2  -9   1    8.24    0.32
   2  -9   1    8.32    0.34
  -2  -9  -1    8.27    0.33
  -2   9  -1    8.58    0.31
   2   9   1    8.80    0.34
   2   9   1    8.53    0.33
  -2   9  -1    8.86    0.36
  -3  -9  -1    8.76    0.37
   3  -9   1    9.32    0.33
   3  -9   1    8.69    0.36
  -3  -9  -1    9.23    0.36
   3   9   1    9.56    0.37
   3   9   1    9.97    0.38
  -3   9  -1   10.22    0.40
  -3   9  -1    9.71    0.35
   4  -9   1    0.59    0.10
   4  -9   1    0.81    0.08
  -4  -9  -1    0.81    0.12
  -4  -9  -1    0.69    0.11
  -4   9  -1    0.77    0.08
   4   9   1    0.87    0.10
   4   9   1    0.80    0.10
  -4   9  -1    0.89    0.13
   5  -9   1    5.50    0.25
  -5  -9  -1    5.46    0.26
   5  -9   1    5.24    0.21
  -5  -9  -1    5.65    0.27
   5   9   1    6.09    0.29
   5   9   1    5.80    0.25
  -5   9  -1    5.76    0.23
  -5   9  -1    5.90    0.29
  -6  -9  -1    4.31    0.24
  -6  -9  -1    4.26    0.23
   6  -9   1    4.36    0.17
   6  -9   1    4.29    0.23
  -6   9  -1    4.75    0.26
   6   9   1    4.79    0.26
   6   9   1    4.56    0.22
  -6   9  -1    4.49    0.21
   7  -9   1    0.23    0.09
  -7  -9  -1    0.43    0.12
  -7  -9  -1    0.18    0.11
  -7   9  -1    0.31    0.12
   7   9   1    0.46    0.10
   7   9   1    0.39    0.11
  -8  -9  -1    0.19    0.10
   8  -9   1    0.11    0.08
  -8  -9  -1    0.04    0.11
   8   9   1    0.20    0.11
   8   9   1    0.12    0.09
  -8   9  -1    0.13    0.12
  -9  -9  -1    0.20    0.11
  -9  -9  -1   -0.01    0.11
   9  -9   1    0.15    0.09
  -9   9  -1    0.13    0.13
   9   9   1    0.37    0.12
   9   9   1    0.02    0.09
  10  -9   1    0.81    0.13
 -10  -9  -1    0.95    0.14
 -10  -9  -1    1.14    0.16
  10   9   1    1.06    0.15
 -10   9  -1    1.13    0.17
  10   9   1    1.09    0.13
  11  -9   1    4.24    0.24
 -11  -9  -1    4.52    0.28
 -11  -9  -1    5.01    0.27
  11   9   1    4.48    0.26
 -11   9  -1    4.90    0.31
  11   9   1    5.02    0.29
  12  -9   1    0.51    0.12
 -12  -9  -1    0.68    0.14
 -12   9  -1    0.72    0.15
  12   9   1    0.83    0.16
  12   9   1    0.44    0.13
 -11 -10   1    0.36    0.15
 -11 -10   1    0.41    0.14
  11  10  -1    0.77    0.15
 -11  10   1    0.82    0.17
 -10 -10   1    0.04    0.12
 -10 -10   1    0.20    0.12
  10  10  -1    0.33    0.12
 -10  10   1    0.04    0.13
  -9 -10   1   -0.07    0.11
  -9 -10   1   -0.05    0.12
   9  10  -1    0.18    0.11
  -9  10   1    0.05    0.12
  -8 -10   1    2.38    0.20
   8 -10  -1    1.79    0.17
  -8 -10   1    2.32    0.21
  -8  10   1    2.12    0.22
   8  10  -1    2.26    0.20
  -7 -10   1    0.85    0.13
  -7 -10   1    0.93    0.14
   7 -10  -1    0.71    0.11
  -7  10   1    1.03    0.17
   7  10  -1    1.00    0.14
  -6 -10   1    0.17    0.11
   6 -10  -1    0.29    0.09
  -6 -10   1    0.16    0.12
  -6  10   1    0.28    0.13
   6  10  -1    0.14    0.10
   5 -10  -1    0.59    0.10
   5 -10  -1    0.67    0.07
  -5 -10   1    0.49    0.12
  -5 -10   1    0.71    0.13
  -5  10   1    0.80    0.14
  -5  10   1    0.55    0.13
  -4 -10   1    1.65    0.15
   4 -10  -1    1.47    0.12
   4 -10  -1    1.66    0.16
  -4 -10   1    1.41    0.15
  -4  10   1    1.60    0.14
  -4  10   1    1.72    0.18
  -3 -10   1    3.71    0.22
  -3 -10   1    3.46    0.22
   3 -10  -1    3.75    0.18
   3 -10  -1    3.52    0.21
  -3  10   1    3.96    0.20
  -3  10   1    4.65    0.26
   3  10  -1    3.66    0.21
  -2 -10   1    0.22    0.10
   2 -10  -1    0.37    0.08
   2 -10  -1    0.34    0.10
  -2 -10   1    0.20    0.09
  -2  10   1    0.43    0.08
  -2  10   1    0.25    0.11
   2  10  -1    0.21    0.10
   1 -10  -1    0.95    0.10
   1 -10  -1    0.97    0.12
  -1 -10   1    0.93    0.12
  -1 -10   1    0.83    0.12
  -1  10   1    1.10    0.10
  -1  10   1    0.98    0.13
   1  10  -1    1.12    0.14
   0 -10   1    1.74    0.18
   0 -10  -1    1.70    0.15
   0 -10  -1    1.39    0.14
   0 -10   1    1.77    0.15
   0  10  -1    2.00    0.18
   0  10   1    1.69    0.17
   0  10   1    1.90    0.14
  -1 -10  -1    1.55    0.15
   1 -10   1    1.53    0.15
  -1 -10  -1    1.15    0.13
   1 -10   1    1.30    0.14
   1  10   1    1.71    0.13
   1  10   1    1.63    0.16
  -1  10  -1    1.77    0.19
  -2 -10  -1    1.60    0.15
   2 -10   1    1.52    0.15
  -2 -10  -1    1.83    0.16
   2 -10   1    1.72    0.14
   2  10   1    1.82    0.17
  -2  10  -1    1.93    0.18
   2  10   1    1.84    0.14
  -3 -10  -1    1.54    0.16
   3 -10   1    1.16    0.14
   3 -10   1    1.34    0.13
  -3 -10  -1    1.15    0.14
   3  10   1    1.44    0.14
  -3  10  -1    1.62    0.18
   4 -10   1    1.10    0.11
  -4 -10  -1    1.11    0.13
   4 -10   1    1.15    0.13
  -4 -10  -1    1.28    0.14
  -4  10  -1    1.37    0.16
   4  10   1    1.63    0.14
   5 -10   1    0.62    0.08
  -5 -10  -1    0.66    0.12
  -5 -10  -1    0.56    0.11
   5 -10   1    0.67    0.11
   5  10   1    0.94    0.11
  -5  10  -1    0.72    0.15
  -6 -10  -1    0.75    0.13
  -6 -10  -1    0.72    0.14
   6 -10   1    0.77    0.12
   6  10   1    0.96    0.11
  -6  10  -1    0.77    0.15
  -7 -10  -1    2.55    0.21
  -7 -10  -1    2.43    0.22
   7 -10   1    2.11    0.19
   7  10   1    2.71    0.18
   7  10   1    2.47    0.21
  -7  10  -1    2.25    0.22
  -8 -10  -1    0.25    0.12
   8 -10   1    0.23    0.10
  -8 -10  -1    0.29    0.12
   8  10   1    0.43    0.10
  -8  10  -1    0.14    0.13
   8  10   1    0.47    0.13
  -9 -10  -1    0.16    0.11
   9 -10   1    0.35    0.10
  -9 -10  -1    0.44    0.13
   9  10   1    0.40    0.12
  -9  10  -1    0.46    0.15
   9  10   1    0.45    0.11
 -10 -10  -1    1.22    0.16
 -10 -10  -1    1.54    0.17
  10 -10   1    1.29    0.14
 -10  10  -1    1.45    0.20
  10  10   1    1.96    0.18
  10  10   1    1.31    0.17
 -11  10  -1    0.09    0.14
  11  10   1    0.12    0.12
  -8 -11   1    2.78    0.24
  -8 -11   1    2.58    0.24
  -8  11   1    3.04    0.25
  -7 -11   1    0.47    0.14
  -7 -11   1    0.55    0.13
  -7  11   1    0.49    0.15
  -6 -11   1    0.07    0.11
  -6 -11   1    0.24    0.13
  -6  11   1    0.31    0.14
  -5 -11   1    0.42    0.13
  -5 -11   1    0.49    0.13
  -5  11   1    0.63    0.15
  -4 -11   1    0.79    0.12
  -4 -11   1    0.85    0.13
   4 -11  -1    1.10    0.10
   4 -11  -1    0.91    0.15
  -4  11   1    1.23    0.16
   3 -11  -1    0.03    0.10
   3 -11  -1    0.34    0.08
  -3 -11   1    0.16    0.12
  -3 -11   1    0.29    0.11
  -3  11   1    0.23    0.12
  -2 -11   1    0.82    0.13
   2 -11  -1    1.14    0.11
   2 -11  -1    0.76    0.12
  -2 -11   1    1.11    0.13
   2  11  -1    1.00    0.13
  -2  11   1    1.24    0.15
  -1 -11   1    6.42    0.32
   1 -11  -1    6.17    0.31
   1 -11  -1    6.98    0.29
  -1 -11   1    6.91    0.31
  -1  11   1    7.01    0.33
   1  11  -1    6.57    0.32
   0 -11   1    0.25    0.11
   0 -11  -1    0.37    0.10
   0 -11   1    0.36    0.10
   0 -11  -1    0.34    0.11
   0  11   1    0.27    0.12
   0  11  -1    0.36    0.12
  -1 -11  -1    3.11    0.22
   1 -11   1    3.45    0.23
  -1 -11  -1    3.82    0.21
   1 -11   1    3.48    0.20
   1  11   1    3.67    0.23
  -1  11  -1    4.05    0.24
   2 -11   1    0.66    0.13
  -2 -11  -1    0.74    0.13
  -2 -11  -1    1.00    0.13
   2 -11   1    0.90    0.11
  -2  11  -1    1.40    0.17
  -3 -11  -1    0.12    0.10
  -3 -11  -1    0.10    0.09
   3 -11   1    0.10    0.08
   3 -11   1    0.09    0.10
  -3  11  -1    0.05    0.12
  -4 -11  -1    1.31    0.15
  -4 -11  -1    1.40    0.16
   4 -11   1    1.32    0.15
   4 -11   1    1.46    0.13
  -4  11  -1    1.79    0.20
  -5 -11  -1    1.71    0.17
   5 -11   1    1.44    0.15
  -5 -11  -1    1.36    0.15
  -5  11  -1    1.88    0.19
  -6 -11  -1    0.53    0.13
   6 -11   1    0.55    0.12
  -6 -11  -1    0.78    0.14
  -6  11  -1    0.92    0.17
  -7 -11  -1    0.02    0.12
   7 -11   1    0.00    0.10
  -7 -11  -1    0.03    0.11
  -7  11  -1    0.18    0.13
  -8 -11  -1    0.49    0.13
   8 -11   1    0.41    0.12
  -8 -11  -1    0.31    0.12
  -8  11  -1    0.43    0.15
  -3 -12   1    0.61    0.13
   3 -12  -1    0.52    0.10
  -3 -12   1    0.54    0.14
  -3  12   1    0.60    0.14
   2 -12  -1    1.35    0.12
  -2 -12   1    1.01    0.13
  -2 -12   1    1.16    0.15
  -2  12   1    1.35    0.16
  -1 -12   1    0.34    0.11
  -1 -12   1    0.23    0.11
   1 -12  -1    0.34    0.10
  -1  12   1    0.43    0.12
   0 -12  -1    2.42    0.19
   0 -12   1    2.40    0.19
   0 -12   1    1.73    0.18
   0  12  -1    2.37    0.22
   1 -12   1    0.40    0.12
  -1 -12  -1    0.32    0.11
   1 -12   1    0.45    0.10
  -1  12  -1    0.54    0.13
   2 -12   1    0.80    0.14
   2 -12   1    0.77    0.11
  -2 -12  -1    1.00    0.13
  -2  12  -1    1.10    0.16
   3 -12   1    0.98    0.11
  -3 -12  -1    1.03    0.14
   3 -12   1    0.70    0.14
  -3  12  -1    1.05    0.16
  19   0  -2   -0.23    0.13
  19   0  -2   -0.06    0.15
  18   0  -2   -0.18    0.13
  18   0  -2    0.08    0.14
  17   0  -2    4.04    0.25
  17   0  -2    3.88    0.27
  16   0  -2    3.21    0.24
  16   0  -2    3.39    0.22
  15   0  -2    2.01    0.19
  15   0  -2    2.17    0.20
  14   0  -2    0.94    0.12
  14   0  -2    0.79    0.13
  13   0  -2    0.14    0.10
  13   0  -2    0.07    0.09
 -12   0   2    1.65    0.10
  12   0  -2    1.87    0.15
  12   0  -2    1.74    0.16
 -11   0   2    5.89    0.22
  11   0  -2    5.95    0.27
  11   0  -2    6.60    0.27
  10   0  -2    5.18    0.21
 -10   0   2    4.78    0.19
  10   0  -2    4.97    0.23
   9   0  -2    2.91    0.14
  -9   0   2    2.91    0.12
   9   0  -2    2.91    0.15
  -8   0   2    7.30    0.25
   8   0  -2    7.45    0.27
  -7   0   2   85.02    2.66
   7   0  -2   85.03    2.68
   6   0  -2   24.29    0.77
   6   0  -2   23.26    0.76
  -6   0   2   23.88    0.76
   5   0  -2   37.53    1.19
   5   0  -2   37.80    1.18
  -5   0   2   37.38    1.18
   4   0  -2   33.96    1.06
  -4   0   2   33.26    1.05
  -4   0   2   33.12    1.06
   4   0  -2   33.54    1.05
   3   0  -2    2.63    0.10
   3   0  -2    2.72    0.10
  -3   0   2    2.64    0.10
   3   0  -2    2.68    0.10
  -3   0   2    2.60    0.10
   3   0  -2    2.67    0.10
  -3   0   2    2.80    0.10
   2   0  -2    0.01    0.02
   2   0  -2   -0.03    0.02
  -2   0   2    0.02    0.02
  -2   0   2    0.11    0.02
  -2   0   2   -0.01    0.02
   2   0  -2   -0.01    0.02
   2   0  -2    0.03    0.02
  -1   0   2   11.24    0.36
   1   0  -2   11.45    0.36
   1   0  -2   11.04    0.35
  -1   0  -2   88.77    2.87
   1   0   2   91.87    2.87
   1   0   2   93.81    2.87
  -1   0  -2   94.27    2.88
  -2   0  -2   86.21    2.63
   2   0   2   82.46    2.63
  -2   0  -2   84.88    2.64
   2   0   2   86.00    2.64
   2   0   2   81.30    2.64
  -2   0  -2   86.01    2.64
   3   0   2   46.23    1.43
  -3   0  -2   45.31    1.43
  -3   0  -2   41.82    1.43
  -3   0  -2   48.28    1.43
   3   0   2   48.57    1.43
   3   0   2   43.88    1.44
   4   0   2   41.12    1.34
  -4   0  -2   41.50    1.33
  -4   0  -2   43.71    1.33
   4   0   2   42.96    1.33
   4   0   2   43.75    1.33
  -4   0  -2   40.96    1.33
   5   0   2   11.68    0.36
  -5   0  -2   10.76    0.36
   5   0   2   11.17    0.37
  -5   0  -2   11.13    0.36
   5   0   2   10.67    0.38
   5   0   2   11.55    0.37
   6   0   2    0.69    0.07
   6   0   2    0.78    0.07
  -6   0  -2    0.82    0.06
   6   0   2    0.74    0.06
  -6   0  -2    0.87    0.06
   6   0   2    0.83    0.09
  -7   0  -2    0.13    0.03
  -7   0  -2    0.05    0.03
   7   0   2    0.19    0.05
   7   0   2    0.12    0.06
  -8   0  -2    0.56    0.06
  -8   0  -2    0.61    0.05
   8   0   2    0.67    0.08
   8   0   2    0.62    0.07
   9   0   2    1.62    0.13
  -9   0  -2    1.74    0.10
  -9   0  -2    1.97    0.09
   9   0   2    1.91    0.12
  10   0   2    0.86    0.11
  10   0   2    1.20    0.12
 -10   0  -2    0.94    0.08
 -11   0  -2    0.15    0.05
  11   0   2    0.26    0.07
  11   0   2    0.11    0.10
  12   0   2    4.74    0.22
  12   0   2    4.70    0.25
 -12   0  -2    4.87    0.19
  13   0   2    3.03    0.18
  13   0   2    3.08    0.20
  14   0   2    9.71    0.41
  14   0   2   10.00    0.40
  15   0   2    1.26    0.13
  15   0   2    1.28    0.15
  16   0   2    0.17    0.11
  16   0   2    0.32    0.13
  17   0   2    2.46    0.23
  17   0   2    1.68    0.17
  18   0   2    3.43    0.27
  18   0   2    2.93    0.23
  19   0   2    4.27    0.33
  19   0   2    3.46    0.25
  19  -1  -2   -0.05    0.14
  19  -1  -2   -0.05    0.13
  19   1  -2    0.04    0.15
  19   1  -2   -0.10    0.14
  18  -1  -2    0.10    0.15
  18  -1  -2    0.10    0.13
  18   1  -2   -0.09    0.14
  18   1  -2    0.56    0.16
  17  -1  -2    0.42    0.15
  17  -1  -2    0.42    0.13
  17   1  -2    0.40    0.14
  17   1  -2    0.53    0.16
  16  -1  -2    0.30    0.12
  16  -1  -2    0.31    0.13
  16   1  -2    0.17    0.13
  16   1  -2    0.29    0.13
  15  -1  -2    0.55    0.13
  15  -1  -2    0.43    0.11
  15   1  -2    0.63    0.14
  15   1  -2    0.66    0.13
  14  -1  -2    0.28    0.11
  14  -1  -2    0.30    0.09
  14   1  -2    0.23    0.11
  14   1  -2    0.28    0.10
  13  -1  -2   -0.10    0.09
 -13  -1   2   -0.04    0.06
  13  -1  -2    0.03    0.09
  13   1  -2    0.05    0.08
  13   1  -2    0.06    0.10
 -12  -1   2    1.58    0.11
  12  -1  -2    1.74    0.14
  12  -1  -2    1.60    0.15
  12   1  -2    1.61    0.15
  12   1  -2    1.49    0.15
 -11  -1   2    1.06    0.10
  11  -1  -2    0.99    0.11
  11  -1  -2    1.46    0.12
  11   1  -2    1.01    0.11
  11   1  -2    1.01    0.11
  10  -1  -2   21.22    0.69
  10  -1  -2   19.88    0.70
 -10  -1   2   20.59    0.67
  10   1  -2   20.44    0.68
  10   1  -2   19.72    0.68
   9  -1  -2    8.21    0.29
  -9  -1   2    7.66    0.28
   9   1  -2    7.71    0.29
   9   1  -2    7.46    0.29
   8  -1  -2   14.63    0.49
  -8  -1   2   14.66    0.49
   8   1  -2   15.07    0.51
   8   1  -2   14.39    0.50
  -7  -1   2   13.90    0.46
   7  -1  -2   13.76    0.46
   7   1  -2   13.90    0.48
   7   1  -2   14.38    0.48
  -6  -1   2    9.96    0.33
   6  -1  -2    9.99    0.32
   6  -1  -2    9.79    0.33
  -6  -1   2    9.08    0.33
  -6   1   2    9.76    0.33
   6   1  -2    9.87    0.34
   6   1  -2    9.85    0.33
  -5  -1   2  119.97    3.86
   5  -1  -2  124.93    3.85
   5  -1  -2  125.70    3.86
  -5  -1   2  123.46    3.86
  -5   1   2  121.67    3.81
  -5   1   2  118.18    3.80
   5   1  -2  125.74    3.81
   5   1  -2  122.39    3.82
   4  -1  -2    5.32    0.17
  -4  -1   2    4.98    0.18
  -4  -1   2    5.05    0.18
   4   1  -2    5.29    0.19
  -4   1   2    5.22    0.18
  -4   1   2    5.20    0.17
   4   1  -2    5.70    0.19
  -4   1   2    5.18    0.17
   3  -1  -2    0.02    0.01
  -3  -1   2   -0.02    0.03
  -3   1   2   -0.01    0.02
   3   1  -2   -0.02    0.03
  -2  -1   2    4.09    0.15
   2  -1  -2    4.41    0.14
   2  -1  -2    4.02    0.14
   2  -1  -2    4.10    0.15
  -2  -1   2    4.39    0.15
  -2  -1   2    4.29    0.15
   2   1  -2    3.85    0.13
   2   1  -2    4.25    0.14
  -2   1   2    3.88    0.14
  -2   1   2    4.10    0.13
   2   1  -2    4.17    0.14
   2   1  -2    3.90    0.14
  -1  -1   2    4.00    0.13
   1  -1  -2    3.79    0.13
  -1  -1   2    4.03    0.13
   1  -1  -2    3.76    0.13
   1  -1  -2    3.80    0.13
   1  -1  -2    3.70    0.13
  -1  -1   2    3.85    0.13
   1   1  -2    4.09    0.13
   1   1  -2    3.53    0.13
   1   1  -2    3.77    0.13
  -1   1   2    4.08    0.13
   1   1  -2    3.92    0.12
  -1   1   2    3.66    0.13
   0  -1   2   15.26    0.46
   0  -1  -2   12.09    0.46
   0  -1  -2   14.84    0.46
   0  -1   2   14.71    0.46
   0  -1  -2   15.53    0.46
   0  -1   2   14.34    0.46
   0  -1  -2   15.04    0.46
   0   1  -2   15.75    0.45
   0   1   2   15.54    0.45
   0   1  -2   13.07    0.45
   0   1  -2   13.70    0.45
   0   1   2   15.68    0.45
   0   1   2   11.67    0.45
  -1  -1  -2   80.90    2.49
   1  -1   2   79.55    2.49
  -1  -1  -2   78.87    2.49
  -1  -1  -2   79.44    2.49
  -1  -1  -2   81.11    2.49
   1  -1   2   78.35    2.49
   1   1   2   78.88    2.40
   1   1   2   81.61    2.40
   1   1   2   82.41    2.40
  -1   1  -2   74.01    2.40
   1   1   2   75.62    2.40
  -1   1  -2   69.02    2.40
   2  -1   2  233.49    7.41
   2  -1   2  241.04    7.42
   2  -1   2  232.38    7.40
  -2  -1  -2  237.49    7.40
  -2  -1  -2  235.83    7.40
  -2  -1  -2  244.86    7.40
  -2   1  -2  233.31    7.60
  -2   1  -2  242.29    7.60
   2   1   2  252.59    7.60
   2   1   2  243.31    7.60
   2   1   2  237.20    7.60
   2   1   2  254.86    7.60
   3  -1   2   24.12    0.80
  -3  -1  -2   25.10    0.80
   3  -1   2   25.85    0.80
  -3  -1  -2   26.77    0.82
   3  -1   2   25.02    0.81
  -3   1  -2   24.70    0.82
   3   1   2   25.65    0.82
   3   1   2   26.83    0.82
  -3   1  -2   25.25    0.82
   3   1   2   26.55    0.82
   4  -1   2    2.63    0.10
   4  -1   2    2.74    0.11
   4  -1   2    2.69    0.10
  -4  -1  -2    2.66    0.11
   4   1   2    2.84    0.12
   4   1   2    2.72    0.11
  -4   1  -2    2.72    0.11
   5  -1   2    4.99    0.17
  -5  -1  -2    4.90    0.16
   5  -1   2    4.87    0.17
   5  -1   2    4.73    0.19
  -5  -1  -2    4.70    0.18
  -5   1  -2    4.68    0.17
   5   1   2    4.80    0.18
   5   1   2    4.88    0.18
  -5   1  -2    4.26    0.16
   6  -1   2   15.55    0.51
  -6  -1  -2   16.20    0.52
   6  -1   2   15.80    0.51
   6  -1   2   15.52    0.53
  -6   1  -2   15.37    0.51
  -6   1  -2   16.76    0.53
   6   1   2   16.01    0.54
   6   1   2   16.10    0.53
   7  -1   2   12.30    0.43
   7  -1   2   11.94    0.41
  -7  -1  -2   12.61    0.41
   7  -1   2   12.17    0.40
   7   1   2   12.06    0.43
   7   1   2   12.55    0.42
  -7   1  -2   12.16    0.40
  -7   1  -2   12.55    0.41
   8  -1   2    0.42    0.04
  -8  -1  -2    0.24    0.05
   8  -1   2    0.32    0.05
   8  -1   2    0.34    0.07
   8   1   2    0.39    0.07
  -8   1  -2    0.40    0.06
  -8   1  -2    0.43    0.05
   8   1   2    0.44    0.06
   9  -1   2    6.65    0.24
   9  -1   2    6.75    0.25
  -9  -1  -2    6.92    0.25
   9  -1   2    6.69    0.27
  -9   1  -2    6.97    0.25
  -9   1  -2    6.45    0.23
   9   1   2    6.51    0.27
   9   1   2    6.80    0.26
  10  -1   2    6.46    0.27
  10  -1   2    6.78    0.26
 -10  -1  -2    6.28    0.24
 -10   1  -2    6.19    0.22
  10   1   2    6.29    0.27
  10   1   2    6.57    0.27
 -10   1  -2    6.83    0.25
  11  -1   2   10.89    0.43
  11  -1   2   11.85    0.41
 -11  -1  -2   11.45    0.40
 -11   1  -2   11.86    0.40
  11   1   2   11.44    0.42
  11   1   2   11.22    0.44
 -11   1  -2   11.14    0.38
  12  -1   2    3.84    0.23
  12  -1   2    4.51    0.21
 -12  -1  -2    4.05    0.18
  12   1   2    4.00    0.21
  12   1   2    4.10    0.23
  13  -1   2    3.43    0.22
 -13  -1  -2    3.53    0.19
  13  -1   2    3.76    0.20
  13   1   2    3.57    0.22
  13   1   2    3.75    0.21
  14  -1   2    2.66    0.20
  14  -1   2    2.43    0.18
  14   1   2    2.70    0.22
  14   1   2    2.79    0.19
  15  -1   2    0.14    0.13
  15  -1   2    0.07    0.09
  15   1   2    0.27    0.13
  15   1   2    0.16    0.12
  16  -1   2    0.56    0.14
  16  -1   2    0.26    0.11
  16   1   2    0.23    0.12
  16   1   2    0.46    0.14
  17  -1   2    0.36    0.15
  17  -1   2    0.12    0.12
  17   1   2    0.21    0.14
  17   1   2    0.11    0.13
  18  -1   2   -0.09    0.12
  18  -1   2    0.12    0.15
  18   1   2   -0.01    0.14
  18   1   2   -0.03    0.13
  19  -1   2    0.68    0.17
  19   1   2    0.62    0.18
  19   1   2    0.29    0.15
  19  -2  -2   -0.11    0.14
  19  -2  -2   -0.10    0.11
  19   2  -2   -0.06    0.13
  19   2  -2   -0.07    0.13
  18  -2  -2    0.14    0.13
  18  -2  -2    0.10    0.16
  18   2  -2    0.28    0.15
  18   2  -2    0.33    0.14
  17  -2  -2    1.52    0.17
  17  -2  -2    1.55    0.18
  17   2  -2    2.05    0.24
  17   2  -2    1.72    0.18
  16  -2  -2    0.21    0.13
  16  -2  -2    0.13    0.11
  16   2  -2    0.16    0.12
  16   2  -2    0.30    0.14
  15  -2  -2    0.50    0.14
  15  -2  -2    0.75    0.12
  15   2  -2    0.67    0.13
  15   2  -2    0.57    0.13
  14  -2  -2    0.69    0.11
  14  -2  -2    0.65    0.12
  14   2  -2    0.65    0.12
  14   2  -2    0.53    0.12
  13  -2  -2    2.38    0.20
  13  -2  -2    2.81    0.17
 -13  -2   2    2.51    0.15
  13   2  -2    2.73    0.19
  13   2  -2    2.61    0.18
  12  -2  -2    0.05    0.09
  12  -2  -2    0.14    0.08
 -12  -2   2    0.05    0.06
  12   2  -2    0.12    0.09
  12   2  -2    0.07    0.08
 -11  -2   2    0.20    0.07
  11  -2  -2    0.31    0.07
  11  -2  -2    0.28    0.09
  11   2  -2    0.24    0.09
  11   2  -2    0.27    0.08
 -10  -2   2    0.98    0.10
  10  -2  -2    1.34    0.12
  10   2  -2    1.16    0.12
  10   2  -2    1.04    0.10
  -9  -2   2    1.47    0.10
   9  -2  -2    1.78    0.12
   9   2  -2    1.78    0.12
   9   2  -2    1.72    0.11
  -8  -2   2    1.82    0.11
   8  -2  -2    1.96    0.11
  -8  -2   2    1.82    0.11
  -8   2   2    1.85    0.12
   8   2  -2    2.00    0.12
   8   2  -2    1.70    0.11
  -7  -2   2   29.73    0.96
   7  -2  -2   30.00    0.95
  -7  -2   2   28.77    0.95
  -7   2   2   29.08    0.95
   7   2  -2   29.62    0.95
  -7   2   2   28.66    0.94
   7   2  -2   29.78    0.95
   6  -2  -2   15.40    0.49
  -6  -2   2   15.45    0.51
  -6  -2   2   15.33    0.51
   6   2  -2   15.70    0.52
  -6   2   2   15.51    0.52
   6   2  -2   15.82    0.52
  -6   2   2   15.75    0.52
   5  -2  -2    7.39    0.23
  -5  -2   2    7.04    0.26
  -5  -2   2    7.23    0.25
   5   2  -2    7.24    0.25
  -5   2   2    7.33    0.26
   5   2  -2    7.32    0.26
  -5   2   2    6.99    0.25
   5   2  -2    7.24    0.26
  -4  -2   2   18.62    0.61
  -4  -2   2   18.13    0.60
   4  -2  -2   19.17    0.58
  -4   2   2   19.00    0.63
  -4   2   2   19.25    0.62
   4   2  -2   19.18    0.62
   4   2  -2   19.38    0.62
   4   2  -2   19.53    0.63
  -3  -2   2    7.15    0.25
  -3  -2   2    7.65    0.25
   3  -2  -2    7.21    0.23
   3   2  -2    7.85    0.26
  -3   2   2    7.28    0.26
   3   2  -2    7.34    0.25
  -3   2   2    7.46    0.25
  -2  -2   2   88.66    2.70
   2  -2  -2   83.58    2.68
  -2   2   2   83.52    2.66
  -2   2   2   84.14    2.65
   2   2  -2   86.58    2.65
   2   2  -2   83.83    2.65
  -2   2   2   85.92    2.64
  -1  -2   2   12.72    0.42
   1  -2  -2   12.80    0.41
   1  -2  -2   13.70    0.43
   1  -2  -2   12.74    0.41
  -1  -2   2   12.81    0.42
   1  -2  -2   12.25    0.42
   1  -2  -2   14.16    0.43
  -1  -2   2   13.12    0.42
   1   2  -2   12.61    0.41
  -1   2   2   12.39    0.41
   1   2  -2   12.72    0.41
  -1   2   2   12.47    0.41
  -1   2   2   12.80    0.40
   0  -2   2   87.19    2.69
   0  -2   2   91.11    2.69
   0  -2  -2   83.48    2.69
   0  -2  -2   81.74    2.69
   0  -2   2   86.68    2.69
   0  -2  -2   86.07    2.69
   0  -2  -2   87.18    2.69
   0  -2  -2   84.56    2.68
   0   2  -2   80.88    2.60
   0   2   2   82.69    2.60
   0   2   2   85.76    2.61
   0   2  -2   80.19    2.60
   0   2   2   81.90    2.61
   0   2   2   86.92    2.61
   0   2   2   85.05    2.60
  -1  -2  -2  607.11   18.59
   1  -2   2  619.12   18.60
   1  -2   2  590.67   18.59
  -1  -2  -2  594.84   18.62
   1  -2   2  591.89   18.64
  -1  -2  -2  588.89   18.61
  -1  -2  -2  621.43   18.60
   1  -2   2  590.91   18.58
   1  -2   2  564.31   18.58
  -1   2  -2  555.68   18.46
  -1   2  -2  586.38   18.48
   1   2   2  614.95   18.45
   1   2   2  592.30   18.46
   1   2   2  612.31   18.50
   1   2   2  580.99   18.48
  -1   2  -2  579.70   18.43
   1   2   2  613.22   18.49
  -2  -2  -2  161.55    4.63
   2  -2   2  142.28    4.61
  -2  -2  -2  155.86    4.61
   2  -2   2  142.39    4.61
   2  -2   2  144.37    4.61
  -2  -2  -2  148.25    4.61
  -2  -2  -2  140.43    4.61
  -2   2  -2  140.90    4.58
   2   2   2  149.22    4.58
  -2   2  -2  141.93    4.59
   2   2   2  156.20    4.59
   2   2   2  146.34    4.59
  -3  -2  -2   42.73    1.32
   3  -2   2   40.41    1.32
  -3  -2  -2   40.35    1.32
   3  -2   2   42.97    1.31
   3  -2   2   42.43    1.31
  -3   2  -2   38.10    1.33
  -3   2  -2   42.23    1.35
   3   2   2   45.32    1.35
   3   2   2   44.48    1.35
  -4  -2  -2   37.40    1.19
   4  -2   2   38.09    1.19
   4  -2   2   38.72    1.17
   4  -2   2   35.29    1.18
  -4  -2  -2   37.71    1.19
  -4   2  -2   38.62    1.21
   4   2   2   38.22    1.21
   4   2   2   38.15    1.21
  -4   2  -2   37.58    1.19
   5  -2   2   31.59    0.99
   5  -2   2   30.69    0.97
   5  -2   2   30.81    0.97
  -5  -2  -2   29.76    0.98
   5   2   2   31.77    1.00
   5   2   2   31.24    1.00
  -5   2  -2   31.11    1.00
  -5   2  -2   30.51    0.98
   6  -2   2    1.76    0.08
   6  -2   2    1.59    0.07
   6  -2   2    1.65    0.10
  -6  -2  -2    1.53    0.10
   6   2   2    1.65    0.10
  -6   2  -2    1.66    0.06
  -6   2  -2    1.45    0.10
   6   2   2    1.66    0.10
  -7  -2  -2    1.36    0.09
   7  -2   2    1.41    0.07
   7  -2   2    1.34    0.10
   7  -2   2    1.50    0.08
   7   2   2    1.29    0.10
  -7   2  -2    1.50    0.06
  -7   2  -2    1.35    0.10
   7   2   2    1.40    0.10
   8  -2   2    5.04    0.22
  -8  -2  -2    5.30    0.21
   8  -2   2    5.38    0.20
   8  -2   2    5.26    0.19
   8   2   2    5.58    0.23
  -8   2  -2    5.46    0.18
   8   2   2    5.75    0.23
  -8   2  -2    5.50    0.22
   9  -2   2    5.77    0.22
  -9  -2  -2    5.62    0.23
   9  -2   2    6.06    0.25
   9  -2   2    5.69    0.21
  -9   2  -2    6.32    0.24
  -9   2  -2    5.74    0.20
   9   2   2    5.94    0.25
   9   2   2    6.14    0.25
 -10  -2  -2    8.61    0.31
  10  -2   2    8.61    0.34
  10  -2   2    8.46    0.31
 -10   2  -2    8.93    0.32
  10   2   2    8.73    0.33
 -10   2  -2    8.27    0.28
  10   2   2    8.52    0.34
  11  -2   2    2.04    0.17
 -11  -2  -2    1.71    0.13
  11  -2   2    1.94    0.12
  11   2   2    1.59    0.15
 -11   2  -2    1.80    0.13
  11   2   2    1.86    0.15
 -12  -2  -2    8.48    0.33
  12  -2   2    9.14    0.34
  12  -2   2    8.57    0.36
 -12   2  -2    9.05    0.34
  12   2   2    8.61    0.36
  12   2   2    9.24    0.37
 -13  -2  -2    0.47    0.08
  13  -2   2    0.54    0.12
  13  -2   2    0.53    0.10
  13   2   2    0.61    0.11
 -13   2  -2    0.72    0.09
  13   2   2    0.70    0.12
  14  -2   2    3.88    0.22
  14  -2   2    4.30    0.25
  14   2   2    4.25    0.26
  14   2   2    4.32    0.24
  15  -2   2    1.96    0.20
  15  -2   2    1.58    0.17
  15   2   2    2.02    0.22
  15   2   2    1.67    0.18
  16  -2   2   -0.07    0.10
  16  -2   2   -0.07    0.12
  16   2   2   -0.08    0.13
  16   2   2   -0.09    0.11
  17  -2   2    3.83    0.24
  17  -2   2    4.20    0.30
  17   2   2    3.98    0.28
  17   2   2    4.09    0.28
  18  -2   2    1.11    0.19
  18   2   2    1.10    0.18
  18   2   2    0.87    0.16
  18  -3  -2    1.07    0.18
  18  -3  -2    0.87    0.15
  18   3  -2    1.23    0.18
  18   3  -2    1.00    0.18
  17  -3  -2    0.89    0.14
  17  -3  -2    1.43    0.19
  17   3  -2    0.99    0.16
  17   3  -2    0.90    0.16
  16  -3  -2    1.31    0.17
  16  -3  -2    1.51    0.15
  16   3  -2    1.15    0.16
  16   3  -2    1.46    0.16
  15  -3  -2   -0.04    0.09
  15  -3  -2    0.05    0.11
  15   3  -2   -0.14    0.11
  15   3  -2   -0.04    0.11
  14  -3  -2    0.20    0.09
  14  -3  -2    0.08    0.10
 -14  -3   2    0.10    0.08
  14   3  -2    0.08    0.10
  14   3  -2    0.03    0.10
 -13  -3   2    0.16    0.07
  13  -3  -2    0.08    0.09
  13  -3  -2    0.36    0.11
  13   3  -2    0.25    0.10
  13   3  -2    0.13    0.09
 -12  -3   2    4.84    0.22
  12  -3  -2    4.74    0.23
  12  -3  -2    4.81    0.24
  12   3  -2    4.54    0.24
  12   3  -2    5.16    0.24
  11  -3  -2   11.64    0.41
 -11  -3   2   11.54    0.41
  11  -3  -2   10.55    0.42
  11   3  -2   11.02    0.42
  11   3  -2   10.83    0.41
 -10  -3   2    0.18    0.07
 -10  -3   2    0.25    0.07
  10  -3  -2    0.26    0.07
  10   3  -2    0.17    0.08
 -10   3   2    0.32    0.08
  10   3  -2    0.24    0.08
  -9  -3   2    1.54    0.13
  -9  -3   2    1.97    0.13
   9  -3  -2    2.10    0.13
  -9   3   2    2.07    0.13
  -9   3   2    1.89    0.12
   9   3  -2    1.59    0.13
   9   3  -2    1.79    0.12
  -8  -3   2   17.47    0.59
  -8  -3   2   17.29    0.59
   8  -3  -2   17.80    0.59
   8   3  -2   18.35    0.60
  -8   3   2   17.43    0.60
  -8   3   2   17.02    0.59
   8   3  -2   17.81    0.60
  -7  -3   2   11.03    0.38
  -7  -3   2   10.58    0.38
   7   3  -2   11.40    0.39
  -7   3   2   11.05    0.38
  -7   3   2   11.19    0.39
   7   3  -2   10.81    0.39
   6  -3  -2    2.08    0.07
  -6  -3   2    2.19    0.11
  -6  -3   2    1.99    0.11
  -6   3   2    2.18    0.11
  -6   3   2    2.30    0.12
   6   3  -2    2.15    0.12
   6   3  -2    2.25    0.11
  -5  -3   2    5.61    0.21
   5  -3  -2    5.76    0.18
  -5  -3   2    5.55    0.21
  -5   3   2    5.83    0.21
   5   3  -2    6.04    0.21
  -5   3   2    5.88    0.22
   5   3  -2    5.87    0.23
  -4  -3   2   59.49    1.89
   4  -3  -2   59.72    1.86
  -4  -3   2   60.18    1.89
   4   3  -2   61.43    1.91
  -4   3   2   58.78    1.90
   4   3  -2   60.47    1.89
  -4   3   2   60.55    1.91
   3  -3  -2   26.72    0.82
   3  -3  -2   26.18    0.83
  -3  -3   2   25.52    0.84
  -3  -3   2   26.63    0.85
  -3   3   2   26.02    0.85
   3   3  -2   26.59    0.83
   3   3  -2   26.53    0.85
   3   3  -2   26.58    0.85
  -3   3   2   25.96    0.84
   2  -3  -2   47.24    1.51
   2  -3  -2   48.72    1.51
  -2  -3   2   48.62    1.53
  -2   3   2   44.70    1.48
   2   3  -2   48.26    1.46
   2   3  -2   46.72    1.48
  -2   3   2   46.64    1.48
   2   3  -2   47.81    1.48
   1  -3  -2    4.64    0.16
  -1  -3   2    4.80    0.17
   1  -3  -2    4.51    0.16
   1  -3  -2    4.81    0.17
   1   3  -2    5.06    0.18
  -1   3   2    4.86    0.17
   1   3  -2    5.18    0.17
  -1   3   2    4.72    0.18
  -1   3   2    4.88    0.17
   1   3  -2    4.66    0.17
   0  -3  -2    6.35    0.23
   0  -3   2    6.90    0.23
   0  -3  -2    6.68    0.23
   0  -3  -2    6.64    0.23
   0  -3   2    7.19    0.24
   0  -3   2    6.63    0.24
   0   3   2    6.73    0.23
   0   3  -2    6.36    0.22
   0   3   2    6.85    0.22
   0   3  -2    6.86    0.22
   0   3  -2    6.56    0.23
   0   3   2    6.43    0.23
   0   3   2    6.96    0.23
   0   3  -2    6.53    0.23
   1  -3   2   69.91    2.28
  -1  -3  -2   77.54    2.28
   1  -3   2   69.76    2.27
   1  -3   2   67.24    2.27
  -1  -3  -2   70.96    2.28
   1  -3   2   69.44    2.26
  -1  -3  -2   82.42    2.29
   1  -3   2   72.31    2.27
  -1  -3  -2   74.34    2.28
   1   3   2   72.18    2.28
  -1   3  -2   71.43    2.27
   1   3   2   73.06    2.28
  -1   3  -2   71.63    2.29
   1   3   2   74.40    2.29
   1   3   2   75.73    2.28
  -1   3  -2   70.87    2.28
  -2  -3  -2   69.72    2.03
  -2  -3  -2   65.08    2.04
  -2  -3  -2   64.34    2.04
   2  -3   2   63.55    2.03
   2  -3   2   65.73    2.03
   2  -3   2   64.20    2.04
   2  -3   2   64.84    2.03
   2  -3   2   61.52    2.03
   2   3   2   67.56    2.09
  -2   3  -2   64.47    2.11
   2   3   2   69.15    2.10
   2   3   2   68.08    2.11
  -2   3  -2   63.80    2.09
   2   3   2   67.78    2.10
   3  -3   2    4.78    0.17
  -3  -3  -2    4.90    0.18
  -3  -3  -2    4.67    0.19
   3  -3   2    5.01    0.18
   3  -3   2    5.02    0.17
   3  -3   2    4.82    0.16
  -3   3  -2    4.98    0.17
   3   3   2    5.20    0.19
  -3   3  -2    4.87    0.17
   3   3   2    5.06    0.17
   3   3   2    4.98    0.20
  -3   3  -2    4.96    0.19
   4  -3   2   40.99    1.32
   4  -3   2   42.47    1.30
  -4  -3  -2   40.65    1.32
  -4  -3  -2   42.20    1.32
   4   3   2   44.94    1.36
  -4   3  -2   42.04    1.35
  -4   3  -2   40.96    1.36
   4   3   2   43.59    1.37
  -4   3  -2   42.44    1.34
   5  -3   2   16.73    0.54
  -5  -3  -2   16.28    0.54
   5  -3   2   16.49    0.52
  -5  -3  -2   15.72    0.54
  -5   3  -2   16.65    0.57
   5   3   2   17.09    0.57
   5   3   2   17.41    0.57
  -6  -3  -2    2.23    0.12
  -6  -3  -2    2.05    0.11
   6  -3   2    2.27    0.08
   6  -3   2    2.13    0.12
   6  -3   2    2.37    0.10
   6   3   2    2.33    0.12
   6   3   2    2.19    0.12
  -6   3  -2    2.15    0.12
   7  -3   2   11.91    0.39
   7  -3   2   11.22    0.38
   7  -3   2   12.07    0.41
  -7  -3  -2   11.39    0.40
   7   3   2   12.28    0.42
  -7   3  -2   11.71    0.41
   7   3   2   11.49    0.42
   8  -3   2   10.16    0.34
  -8  -3  -2   10.66    0.37
   8  -3   2   10.99    0.39
   8  -3   2   10.41    0.36
  -8   3  -2   10.89    0.39
   8   3   2   11.10    0.40
   8   3   2   10.65    0.39
  -9  -3  -2   50.43    1.64
   9  -3   2   53.33    1.65
   9  -3   2   51.70    1.63
   9  -3   2   49.22    1.61
   9   3   2   50.60    1.67
   9   3   2   51.67    1.67
  -9   3  -2   53.14    1.66
 -10  -3  -2    8.54    0.32
  10  -3   2    8.83    0.34
  10  -3   2    8.48    0.31
  10   3   2    8.52    0.34
  10   3   2    8.32    0.34
 -10   3  -2    9.09    0.34
 -11  -3  -2    9.92    0.38
  11  -3   2    9.90    0.37
  11  -3   2   10.58    0.40
  11   3   2   10.32    0.40
 -11   3  -2   10.31    0.38
  11   3   2   10.08    0.40
  12  -3   2    0.10    0.07
 -12  -3  -2    0.02    0.07
  12  -3   2    0.14    0.10
 -12   3  -2    0.01    0.07
  12   3   2    0.04    0.09
  12   3   2    0.11    0.09
  13  -3   2    0.32    0.08
 -13  -3  -2    0.23    0.07
  13  -3   2    0.03    0.11
  13   3   2    0.18    0.11
 -13   3  -2    0.34    0.09
  13   3   2    0.31    0.11
  14  -3   2    0.39    0.10
 -14  -3  -2    0.62    0.10
  14  -3   2    0.45    0.13
  14   3   2    0.60    0.13
  14   3   2    0.40    0.13
 -14   3  -2    0.68    0.10
  15  -3   2    0.00    0.13
  15  -3   2   -0.04    0.09
  15   3   2    0.04    0.11
  15   3   2    0.09    0.12
  16  -3   2    1.09    0.21
  16  -3   2    1.17    0.18
  16   3   2    1.17    0.16
  16   3   2    1.44    0.17
  17  -3   2    0.13    0.14
  17   3   2    0.06    0.13
  17   3   2   -0.22    0.13
  18  -3   2    0.27    0.15
  18   3   2    0.13    0.14
  18   3   2    0.19    0.15
  18  -4  -2    0.15    0.12
  18  -4  -2    0.22    0.15
  18   4  -2    0.16    0.14
  18   4  -2    0.27    0.14
  17  -4  -2    0.31    0.12
  17  -4  -2    0.34    0.15
  17   4  -2    0.58    0.14
  17   4  -2    0.30    0.13
  16  -4  -2    1.38    0.15
  16  -4  -2    1.94    0.21
  16   4  -2    1.69    0.19
  16   4  -2    1.51    0.18
  15  -4  -2    1.78    0.18
  15  -4  -2    1.73    0.18
  15   4  -2    1.64    0.18
  15   4  -2    1.89    0.20
  14  -4  -2    5.36    0.25
  14  -4  -2    5.02    0.27
 -14  -4   2    5.13    0.25
  14   4  -2    4.54    0.26
  14   4  -2    5.16    0.27
 -13  -4   2    6.77    0.29
  13  -4  -2    6.60    0.28
  13  -4  -2    6.54    0.32
  13   4  -2    5.86    0.30
  13   4  -2    6.60    0.30
  12  -4  -2    0.76    0.12
 -12  -4   2    0.93    0.11
  12  -4  -2    0.74    0.09
  12   4  -2    0.81    0.11
  12   4  -2    0.73    0.12
 -11  -4   2    3.47    0.18
  11  -4  -2    3.37    0.18
  11  -4  -2    3.24    0.19
 -11  -4   2    3.09    0.18
  11   4  -2    3.51    0.20
 -11   4   2    3.37    0.19
  11   4  -2    3.06    0.20
 -10  -4   2    0.07    0.07
  10  -4  -2    0.05    0.06
 -10  -4   2   -0.09    0.07
  10   4  -2    0.08    0.07
  10   4  -2    0.04    0.08
 -10   4   2   -0.06    0.08
   9  -4  -2    4.07    0.18
  -9  -4   2    3.42    0.18
  -9  -4   2    3.60    0.18
   9   4  -2    3.51    0.19
   9   4  -2    3.71    0.18
  -9   4   2    3.52    0.19
  -9   4   2    3.76    0.17
  -8  -4   2    0.12    0.06
  -8  -4   2   -0.07    0.06
   8   4  -2    0.03    0.06
  -8   4   2    0.10    0.06
   8   4  -2   -0.01    0.07
  -8   4   2    0.04    0.07
  -7  -4   2    4.56    0.19
  -7  -4   2    4.27    0.19
  -7   4   2    4.68    0.19
   7   4  -2    4.90    0.19
   7   4  -2    4.45    0.21
  -7   4   2    4.38    0.20
  -6  -4   2    2.57    0.14
  -6  -4   2    2.82    0.14
  -6   4   2    2.67    0.13
  -6   4   2    2.55    0.14
   6   4  -2    2.92    0.13
   6   4  -2    2.70    0.14
  -5  -4   2    4.70    0.20
   5  -4  -2    4.97    0.16
  -5  -4   2    4.93    0.20
  -5   4   2    5.08    0.21
   5   4  -2    5.23    0.21
  -5   4   2    5.11    0.20
   5   4  -2    5.37    0.19
  -4  -4   2    0.43    0.06
   4  -4  -2    0.49    0.05
  -4  -4   2    0.58    0.06
   4  -4  -2    0.49    0.04
   4   4  -2    0.59    0.07
   4   4  -2    0.55    0.05
  -4   4   2    0.40    0.07
  -4   4   2    0.69    0.06
  -3  -4   2   24.40    0.80
  -3  -4   2   25.22    0.81
   3  -4  -2   24.80    0.79
   3  -4  -2   24.79    0.78
  -3   4   2   24.97    0.83
   3   4  -2   25.57    0.83
   3   4  -2   25.70    0.80
  -3   4   2   25.25    0.82
   2  -4  -2   85.60    2.71
  -2  -4   2   85.22    2.72
  -2  -4   2   87.83    2.72
   2  -4  -2   87.45    2.71
   2   4  -2   85.77    2.74
  -2   4   2   85.58    2.76
   2   4  -2   90.85    2.75
   2   4  -2   85.32    2.76
  -2   4   2   87.58    2.77
   2   4  -2   92.13    2.76
   1  -4  -2    3.62    0.14
  -1  -4   2    3.59    0.15
   1  -4  -2    3.84    0.14
   1   4  -2    4.09    0.16
  -1   4   2    3.99    0.16
  -1   4   2    3.77    0.15
   1   4  -2    4.01    0.14
   1   4  -2    4.05    0.16
   0  -4   2   22.27    0.71
   0  -4  -2   22.23    0.70
   0  -4  -2   21.48    0.70
   0  -4   2   21.41    0.71
   0   4  -2   22.38    0.71
   0   4  -2   23.00    0.72
   0   4   2   22.31    0.72
   0   4   2   22.57    0.72
   0   4  -2   22.06    0.73
   0   4   2   22.50    0.73
   1  -4   2   66.10    2.06
  -1  -4  -2   63.83    2.07
   1  -4   2   64.00    2.05
   1  -4   2   67.85    2.08
   1  -4   2   65.18    2.05
  -1  -4  -2   66.27    2.07
   1  -4   2   67.27    2.06
   1   4   2   68.55    2.16
   1   4   2   70.07    2.17
   1   4   2   70.70    2.16
   1   4   2   68.87    2.16
  -1   4  -2   67.95    2.15
  -1   4  -2   66.15    2.17
  -2  -4  -2   95.63    2.96
  -2  -4  -2   98.27    2.96
   2  -4   2   91.79    2.97
   2  -4   2   95.25    2.95
   2  -4   2   91.22    2.95
   2   4   2   98.18    3.07
  -2   4  -2   94.35    3.06
   2   4   2  100.45    3.07
   2   4   2  100.09    3.09
   2   4   2   99.00    3.08
  -2   4  -2   96.73    3.09
  -3  -4  -2   20.84    0.65
   3  -4   2   19.77    0.63
  -3  -4  -2   19.49    0.65
   3  -4   2   19.45    0.65
   3  -4   2   19.33    0.63
   3   4   2   21.00    0.68
   3   4   2   21.19    0.66
   3   4   2   20.56    0.69
   3   4   2   21.44    0.67
  -3   4  -2   20.71    0.66
  -3   4  -2   19.43    0.68
   4  -4   2   69.25    2.21
  -4  -4  -2   72.13    2.21
   4  -4   2   70.21    2.20
  -4  -4  -2   69.88    2.21
   4  -4   2   68.54    2.19
  -4   4  -2   71.53    2.32
   4   4   2   74.33    2.29
   4   4   2   74.83    2.31
   4   4   2   73.22    2.32
  -4   4  -2   72.61    2.30
  -5  -4  -2   25.18    0.84
  -5  -4  -2   26.17    0.84
   5  -4   2   25.49    0.82
   5  -4   2   26.47    0.83
   5   4   2   25.99    0.83
   5   4   2   27.05    0.87
  -5   4  -2   26.39    0.87
  -5   4  -2   25.68    0.85
   5   4   2   27.16    0.86
  -6  -4  -2    1.92    0.11
   6  -4   2    2.05    0.12
   6  -4   2    1.87    0.08
  -6  -4  -2    1.82    0.13
   6   4   2    2.17    0.14
   6   4   2    2.22    0.13
  -6   4  -2    2.06    0.13
  -7  -4  -2   28.07    0.92
  -7  -4  -2   28.02    0.92
   7  -4   2   28.49    0.91
   7  -4   2   27.31    0.88
   7  -4   2   28.14    0.90
  -7   4  -2   29.51    0.98
   7   4   2   31.27    0.98
   7   4   2   28.74    0.98
   8  -4   2    2.38    0.14
  -8  -4  -2    2.21    0.14
  -8  -4  -2    2.24    0.14
   8  -4   2    2.27    0.11
   8  -4   2    2.02    0.09
  -8   4  -2    2.60    0.15
   8   4   2    2.23    0.15
   8   4   2    2.36    0.16
   9  -4   2    8.98    0.33
   9  -4   2    7.65    0.29
  -9  -4  -2    7.75    0.31
   9   4   2    8.36    0.32
  -9   4  -2    8.37    0.33
   9   4   2    7.76    0.33
  10  -4   2    6.80    0.27
  10  -4   2    7.47    0.30
 -10  -4  -2    6.75    0.28
 -10   4  -2    6.96    0.29
  10   4   2    6.91    0.29
  10   4   2    7.28    0.31
 -11  -4  -2   -0.01    0.07
  11  -4   2    0.08    0.06
  11  -4   2    0.04    0.09
 -11   4  -2    0.02    0.08
  11   4   2    0.03    0.09
  11   4   2    0.01    0.09
 -12  -4  -2   -0.06    0.07
  12  -4   2   -0.06    0.09
  12  -4   2    0.04    0.06
 -12   4  -2   -0.10    0.08
  12   4   2   -0.07    0.09
  12   4   2    0.07    0.09
 -13  -4  -2    0.57    0.10
  13  -4   2    0.53    0.09
  13  -4   2    0.48    0.12
 -13   4  -2    0.52    0.10
  13   4   2    0.50    0.12
  13   4   2    0.55    0.12
 -14  -4  -2    0.08    0.08
  14  -4   2    0.12    0.08
  14  -4   2    0.11    0.11
  14   4   2    0.15    0.11
  14   4   2    0.04    0.11
 -14   4  -2    0.11    0.10
  15  -4   2    1.55    0.18
 -15   4  -2    1.56    0.17
  15   4   2    1.80    0.20
  15   4   2    1.56    0.17
  16  -4   2    0.07    0.14
  16   4   2   -0.06    0.13
  16   4   2   -0.18    0.13
  17  -4   2    0.63    0.15
  17   4   2    0.43    0.14
  17   4   2    0.41    0.16
  18  -4   2    0.08    0.14
  18   4   2    0.34    0.15
  18   4   2   -0.10    0.15
  17  -5  -2    0.27    0.15
  17   5  -2    0.13    0.13
  17   5  -2    0.12    0.13
  16  -5  -2    1.81    0.19
  16  -5  -2    2.27    0.24
  16   5  -2    2.26    0.22
  16   5  -2    2.01    0.20
  15  -5  -2    1.21    0.14
 -15  -5   2    1.19    0.14
  15  -5  -2    1.16    0.16
  15   5  -2    0.97    0.16
  15   5  -2    1.04    0.14
  14  -5  -2    1.28    0.14
  14  -5  -2    1.12    0.15
 -14  -5   2    1.40    0.14
  14   5  -2    1.09    0.13
  14   5  -2    1.19    0.15
  13  -5  -2    1.24    0.14
 -13  -5   2    1.49    0.15
  13  -5  -2    1.12    0.12
  13   5  -2    1.33    0.15
  13   5  -2    0.91    0.12
  12  -5  -2    1.86    0.16
 -12  -5   2    1.87    0.18
  12  -5  -2    1.57    0.14
 -12  -5   2    1.91    0.16
 -12   5   2    1.85    0.16
  12   5  -2    1.27    0.15
  12   5  -2    1.71    0.16
 -11  -5   2    0.33    0.09
  11  -5  -2    0.34    0.08
 -11  -5   2    0.33    0.09
  11  -5  -2    0.37    0.10
  11   5  -2    0.34    0.10
  11   5  -2    0.27    0.08
 -11   5   2    0.48    0.10
  10  -5  -2    1.20    0.11
 -10  -5   2    0.92    0.11
 -10  -5   2    1.16    0.12
  10   5  -2    1.08    0.12
  10   5  -2    1.01    0.12
 -10   5   2    1.11    0.13
 -10   5   2    1.32    0.12
  -9  -5   2    4.24    0.21
  -9  -5   2    4.22    0.21
   9   5  -2    4.02    0.22
  -9   5   2    4.09    0.22
   9   5  -2    4.00    0.19
  -9   5   2    4.07    0.19
  -8  -5   2   13.60    0.49
  -8  -5   2   13.40    0.48
  -8   5   2   13.94    0.48
   8   5  -2   13.94    0.50
   8   5  -2   14.49    0.48
  -8   5   2   13.50    0.50
  -7  -5   2    6.62    0.26
  -7  -5   2    6.36    0.26
   7   5  -2    6.78    0.24
  -7   5   2    6.65    0.25
   7   5  -2    6.55    0.28
   7   5  -2    6.94    0.25
  -7   5   2    6.15    0.27
   6  -5  -2    8.25    0.27
  -6  -5   2    8.57    0.32
  -6  -5   2    8.23    0.32
   6  -5  -2    8.84    0.30
   6  -5  -2    8.45    0.27
   6   5  -2    8.87    0.30
  -6   5   2    8.34    0.33
   6   5  -2    8.80    0.33
   6   5  -2    8.93    0.31
  -6   5   2    8.38    0.31
   5  -5  -2    6.77    0.22
   5  -5  -2    6.63    0.22
  -5  -5   2    6.81    0.27
  -5  -5   2    6.59    0.26
   5  -5  -2    7.04    0.25
   5   5  -2    7.59    0.26
   5   5  -2    7.27    0.26
  -5   5   2    7.26    0.29
   5   5  -2    7.14    0.28
  -5   5   2    7.10    0.27
  -4  -5   2    7.02    0.27
   4  -5  -2    7.16    0.24
  -4  -5   2    6.68    0.27
   4  -5  -2    7.03    0.25
   4  -5  -2    7.23    0.24
   4   5  -2    7.43    0.28
  -4   5   2    7.38    0.27
  -4   5   2    7.08    0.28
   4   5  -2    7.73    0.27
   4   5  -2    7.58    0.25
  -3  -5   2    5.27    0.21
   3  -5  -2    5.00    0.18
  -3  -5   2    5.12    0.21
   3  -5  -2    5.59    0.20
  -3   5   2    5.34    0.21
   3   5  -2    5.57    0.19
   3   5  -2    5.76    0.22
  -3   5   2    5.56    0.23
   3   5  -2    5.62    0.22
   3   5  -2    5.80    0.20
   2  -5  -2   14.40    0.48
   2  -5  -2   15.32    0.49
  -2  -5   2   14.21    0.49
  -2  -5   2   14.78    0.50
   2   5  -2   15.27    0.50
  -2   5   2   15.02    0.52
  -2   5   2   15.05    0.51
   2   5  -2   15.73    0.51
   2   5  -2   15.35    0.51
  -1  -5   2   30.17    1.02
   1  -5  -2   32.73    1.02
  -1  -5   2   31.44    1.03
   1  -5  -2   33.14    1.02
  -1   5   2   33.05    1.06
   1   5  -2   33.10    1.06
  -1   5   2   33.13    1.07
   1   5  -2   34.31    1.05
   1   5  -2   31.85    1.07
   0  -5  -2    0.46    0.05
   0  -5   2    0.47    0.06
   0  -5   2    0.51    0.05
   0  -5  -2    0.45    0.05
   0   5  -2    0.58    0.07
   0   5  -2    0.48    0.05
   0   5   2    0.47    0.07
   0   5   2    0.74    0.07
   1  -5   2    3.66    0.16
  -1  -5  -2    3.52    0.15
  -1  -5  -2    3.67    0.15
   1  -5   2    3.74    0.16
   1   5   2    3.78    0.14
  -1   5  -2    3.77    0.14
  -1   5  -2    3.79    0.17
   1   5   2    3.63    0.16
   1   5   2    3.67    0.15
   2  -5   2    5.17    0.17
  -2  -5  -2    4.93    0.20
   2  -5   2    5.14    0.21
  -2  -5  -2    5.55    0.20
   2  -5   2    5.28    0.19
   2  -5   2    5.12    0.17
  -2   5  -2    5.26    0.19
   2   5   2    5.77    0.21
   2   5   2    5.57    0.20
   2   5   2    5.70    0.22
  -2   5  -2    5.06    0.22
   2   5   2    5.78    0.21
   3  -5   2    2.38    0.10
  -3  -5  -2    2.24    0.12
   3  -5   2    2.43    0.12
  -3  -5  -2    2.52    0.12
   3  -5   2    2.35    0.10
  -3   5  -2    2.59    0.11
   3   5   2    2.71    0.14
   3   5   2    2.68    0.12
   3   5   2    2.63    0.13
   3   5   2    2.73    0.12
  -3   5  -2    2.39    0.14
  -4  -5  -2    7.85    0.30
   4  -5   2    7.95    0.30
   4  -5   2    8.14    0.28
   4  -5   2    8.09    0.27
  -4  -5  -2    8.41    0.30
  -4   5  -2    8.51    0.29
   4   5   2    9.04    0.30
   4   5   2    8.67    0.29
   4   5   2    8.26    0.32
   4   5   2    8.22    0.31
  -4   5  -2    8.26    0.32
  -5  -5  -2    6.39    0.24
   5  -5   2    6.15    0.23
  -5  -5  -2    6.22    0.25
   5  -5   2    6.15    0.24
   5  -5   2    6.07    0.21
   5   5   2    6.81    0.27
  -5   5  -2    6.68    0.27
   5   5   2    6.48    0.23
  -5   5  -2    6.57    0.24
   5   5   2    6.83    0.25
   6  -5   2    0.26    0.06
   6  -5   2    0.06    0.06
  -6  -5  -2    0.12    0.07
  -6  -5  -2    0.38    0.07
   6  -5   2    0.14    0.03
   6   5   2    0.19    0.08
   6   5   2    0.24    0.07
  -6   5  -2    0.14    0.08
  -6   5  -2    0.22    0.05
   7  -5   2    5.91    0.25
   7  -5   2    6.58    0.26
  -7  -5  -2    6.79    0.26
  -7  -5  -2    6.58    0.26
   7  -5   2    6.34    0.21
  -7   5  -2    6.52    0.29
   7   5   2    6.86    0.29
   7   5   2    7.41    0.28
   8  -5   2   19.49    0.64
  -8  -5  -2   19.63    0.67
  -8  -5  -2   19.41    0.67
   8  -5   2   19.81    0.66
   8   5   2   21.70    0.71
  -8   5  -2   20.33    0.71
   8   5   2   20.22    0.71
   9  -5   2   18.32    0.61
  -9  -5  -2   18.99    0.64
  -9  -5  -2   18.27    0.63
   9  -5   2   17.97    0.63
  -9   5  -2   19.03    0.67
   9   5   2   19.57    0.66
   9   5   2   18.65    0.67
  10  -5   2    2.27    0.16
 -10  -5  -2    2.30    0.16
  10  -5   2    2.20    0.13
 -10   5  -2    2.29    0.18
  10   5   2    2.55    0.17
  10   5   2    2.10    0.17
  11  -5   2    0.91    0.09
  11  -5   2    1.01    0.12
 -11  -5  -2    0.97    0.11
 -11   5  -2    1.03    0.13
  11   5   2    1.00    0.13
  11   5   2    0.97    0.13
 -12  -5  -2    1.01    0.12
  12  -5   2    0.83    0.09
  12  -5   2    1.05    0.13
  12   5   2    1.08    0.14
 -12   5  -2    1.13    0.14
  12   5   2    1.02    0.13
 -13  -5  -2    1.44    0.14
  13  -5   2    1.50    0.17
  13   5   2    1.28    0.15
  13   5   2    1.60    0.16
 -13   5  -2    1.46    0.15
 -14  -5  -2    0.14    0.10
  14  -5   2    0.18    0.13
  14   5   2    0.19    0.12
  14   5   2    0.07    0.11
 -14   5  -2    0.14    0.10
  15  -5   2    0.93    0.15
 -15  -5  -2    0.64    0.12
  15   5   2    0.66    0.15
  15   5   2    0.69    0.15
 -15   5  -2    0.97    0.14
  16  -5   2   -0.26    0.11
  16   5   2   -0.13    0.13
  16   5   2    0.00    0.14
  17  -5   2    0.37    0.15
  17   5   2    0.48    0.15
  17   5   2    0.35    0.16
  16  -6  -2    0.33    0.14
  16   6  -2    0.65    0.15
  16   6  -2    0.63    0.14
  15  -6  -2   -0.01    0.12
  15  -6  -2   -0.10    0.09
 -15  -6   2   -0.07    0.11
  15   6  -2   -0.21    0.10
  15   6  -2   -0.11    0.13
 -14  -6   2   -0.13    0.11
  14  -6  -2    0.02    0.11
  14  -6  -2    0.19    0.09
  14   6  -2    0.03    0.12
  14   6  -2   -0.01    0.10
  13  -6  -2    0.53    0.12
 -13  -6   2    0.65    0.12
  13  -6  -2    0.57    0.10
  13   6  -2    0.55    0.11
  13   6  -2    0.56    0.13
  12  -6  -2    0.05    0.08
 -12  -6   2    0.17    0.10
  12  -6  -2    0.05    0.09
 -12  -6   2   -0.06    0.09
  12   6  -2    0.05    0.11
 -12   6   2    0.20    0.11
  12   6  -2    0.14    0.09
 -11  -6   2    0.10    0.09
  11  -6  -2    0.10    0.08
 -11  -6   2    0.25    0.09
  11  -6  -2    0.29    0.09
  11   6  -2    0.25    0.08
 -11   6   2    0.15    0.10
  11   6  -2    0.17    0.10
 -10  -6   2    1.00    0.12
 -10  -6   2    0.83    0.11
  10   6  -2    0.96    0.13
 -10   6   2    0.97    0.13
 -10   6   2    1.14    0.11
  10   6  -2    1.17    0.12
  -9  -6   2    2.95    0.18
   9  -6  -2    2.84    0.15
  -9  -6   2    2.89    0.18
   9   6  -2    2.86    0.19
  -9   6   2    3.13    0.16
   9   6  -2    2.96    0.16
  -9   6   2    2.71    0.19
  -8  -6   2    1.54    0.14
   8  -6  -2    1.48    0.11
  -8  -6   2    1.30    0.13
  -8   6   2    1.47    0.15
  -8   6   2    1.57    0.11
   8   6  -2    1.44    0.12
   8   6  -2    1.60    0.10
   8   6  -2    1.33    0.15
  -7  -6   2    4.56    0.22
   7  -6  -2    4.69    0.20
  -7  -6   2    4.67    0.22
   7   6  -2    5.24    0.20
  -7   6   2    5.12    0.24
  -7   6   2    5.17    0.21
   7   6  -2    5.20    0.21
   7   6  -2    4.93    0.24
   6  -6  -2    1.66    0.07
   6  -6  -2    1.73    0.07
  -6  -6   2    1.50    0.13
  -6  -6   2    1.80    0.13
   6  -6  -2    1.76    0.11
   6   6  -2    1.79    0.10
   6   6  -2    1.77    0.11
  -6   6   2    1.43    0.14
  -6   6   2    1.65    0.12
   6   6  -2    1.72    0.14
  -5  -6   2    1.22    0.12
   5  -6  -2    1.27    0.10
  -5  -6   2    1.03    0.10
   5  -6  -2    1.21    0.07
   5  -6  -2    1.36    0.07
   5   6  -2    1.25    0.08
  -5   6   2    1.25    0.14
   5   6  -2    1.37    0.10
  -5   6   2    1.23    0.10
   5   6  -2    1.23    0.12
  -4  -6   2    9.49    0.36
   4  -6  -2    9.73    0.34
  -4  -6   2    9.43    0.35
   4  -6  -2    9.74    0.32
   4  -6  -2    9.66    0.32
   4   6  -2   10.56    0.35
   4   6  -2    9.99    0.37
  -4   6   2    9.39    0.37
   4   6  -2   10.30    0.35
   4   6  -2    9.83    0.33
  -4   6   2   10.02    0.35
   3  -6  -2    6.59    0.24
  -3  -6   2    7.13    0.27
   3  -6  -2    6.86    0.25
  -3  -6   2    6.69    0.27
   3  -6  -2    6.53    0.24
   3   6  -2    7.13    0.23
   3   6  -2    6.86    0.28
  -3   6   2    6.94    0.26
  -3   6   2    6.88    0.28
   3   6  -2    7.25    0.27
   3   6  -2    7.16    0.25
   2  -6  -2    9.61    0.34
  -2  -6   2    9.57    0.35
   2  -6  -2    9.92    0.34
  -2  -6   2   10.15    0.36
   2  -6  -2    9.70    0.34
   2   6  -2   10.35    0.35
  -2   6   2   10.31    0.38
  -2   6   2   10.50    0.36
   2   6  -2   10.53    0.37
   2   6  -2   10.02    0.37
   1  -6  -2    3.06    0.14
  -1  -6   2    2.96    0.15
   1  -6  -2    2.77    0.13
  -1  -6   2    2.88    0.14
   1   6  -2    3.10    0.15
  -1   6   2    2.98    0.14
   1   6  -2    3.22    0.13
   1   6  -2    3.32    0.16
  -1   6   2    3.06    0.16
   0  -6   2    1.69    0.11
   0  -6  -2    1.80    0.11
   0  -6  -2    1.85    0.11
   0  -6   2    1.65    0.12
   0   6  -2    1.82    0.13
   0   6  -2    1.76    0.09
   0   6   2    1.73    0.12
   0   6   2    1.86    0.10
   1  -6   2    8.97    0.33
  -1  -6  -2    8.93    0.33
  -1  -6  -2    9.91    0.33
   1  -6   2    9.48    0.34
  -1   6  -2    8.95    0.35
   1   6   2    9.64    0.34
  -1   6  -2    9.40    0.32
   1   6   2    9.77    0.33
   2  -6   2   10.45    0.37
   2  -6   2    9.45    0.32
   2  -6   2   10.29    0.35
   2  -6   2    9.64    0.32
  -2  -6  -2    9.78    0.36
  -2  -6  -2   10.64    0.36
   2  -6   2   10.57    0.35
   2   6   2   10.71    0.36
   2   6   2   11.16    0.37
  -2   6  -2   10.43    0.36
   2   6   2   10.57    0.37
  -2   6  -2   10.68    0.39
   2   6   2   10.46    0.39
  -3  -6  -2    1.18    0.11
   3  -6   2    1.30    0.06
   3  -6   2    1.06    0.06
   3  -6   2    0.99    0.08
  -3  -6  -2    0.85    0.09
   3  -6   2    1.14    0.08
   3  -6   2    1.09    0.10
  -3   6  -2    0.99    0.11
   3   6   2    1.20    0.08
   3   6   2    1.12    0.09
   3   6   2    1.12    0.11
   3   6   2    0.99    0.09
  -3   6  -2    1.06    0.07
   4  -6   2   10.42    0.37
  -4  -6  -2   11.77    0.40
   4  -6   2   11.36    0.40
  -4  -6  -2   10.70    0.40
   4   6   2   11.58    0.38
   4   6   2   11.63    0.39
  -4   6  -2   10.93    0.38
  -4   6  -2   10.85    0.42
   4   6   2   11.64    0.40
   4   6   2   11.17    0.42
  -5  -6  -2    3.21    0.18
   5  -6   2    2.69    0.14
   5  -6   2    2.88    0.16
  -5  -6  -2    3.20    0.17
   5   6   2    3.34    0.18
   5   6   2    3.05    0.13
   5   6   2    3.38    0.16
   5   6   2    3.30    0.16
  -5   6  -2    2.96    0.18
  -5   6  -2    3.07    0.14
   6  -6   2   28.90    0.94
  -6  -6  -2   28.96    0.96
  -6  -6  -2   29.68    0.96
   6  -6   2   28.87    0.96
   6   6   2   31.01    0.99
   6   6   2   29.46    0.96
   6   6   2   31.13    1.00
   6   6   2   31.11    1.01
  -6   6  -2   29.25    1.01
  -6   6  -2   30.11    0.98
   7  -6   2   10.20    0.38
  -7  -6  -2   10.64    0.40
  -7  -6  -2   10.97    0.40
   7  -6   2   10.88    0.40
   7   6   2   11.30    0.42
   7   6   2   11.34    0.40
  -7   6  -2   11.42    0.43
  -7   6  -2   10.40    0.38
   8  -6   2    1.00    0.12
  -8  -6  -2    1.12    0.12
  -8  -6  -2    0.94    0.11
   8  -6   2    1.18    0.11
   8   6   2    1.19    0.13
   8   6   2    1.10    0.12
  -8   6  -2    0.84    0.12
  -9  -6  -2    1.88    0.15
   9  -6   2    2.06    0.14
  -9  -6  -2    2.27    0.18
   9  -6   2    1.98    0.12
   9  -6   2    2.11    0.15
   9   6   2    2.25    0.18
  -9   6  -2    2.04    0.17
   9   6   2    2.17    0.16
 -10  -6  -2    0.37    0.10
 -10  -6  -2    0.48    0.10
  10  -6   2    0.28    0.08
  10  -6   2    0.36    0.07
  10  -6   2    0.42    0.09
  10   6   2    0.35    0.11
  10   6   2    0.49    0.10
 -10   6  -2    0.45    0.12
  11  -6   2    0.08    0.07
  11  -6   2    0.33    0.09
 -11  -6  -2    0.18    0.10
 -11   6  -2    0.17    0.11
  11   6   2    0.22    0.11
  11   6   2    0.18    0.10
 -12  -6  -2    0.18    0.10
  12  -6   2    0.20    0.10
  12   6   2    0.11    0.10
  12   6   2    0.17    0.12
 -12   6  -2    0.08    0.11
  13  -6   2    0.22    0.11
 -13  -6  -2    0.12    0.10
 -13   6  -2    0.31    0.11
  13   6   2    0.20    0.12
  13   6   2    0.10    0.11
  14  -6   2    0.76    0.14
 -14  -6  -2    0.88    0.14
  14   6   2    0.80    0.14
  14   6   2    0.94    0.15
 -14   6  -2    1.06    0.15
 -15  -6  -2    1.00    0.14
  15  -6   2    0.83    0.15
  15   6   2    0.73    0.15
 -15   6  -2    0.97    0.15
  15   6   2    0.70    0.15
  16  -6   2    0.07    0.13
  16   6   2   -0.08    0.13
  16   6   2    0.25    0.14
 -16   6  -2    0.23    0.13
 -15  -7   2    0.85    0.15
  15  -7  -2    0.89    0.13
  15  -7  -2    0.65    0.15
  15   7  -2    0.77    0.16
  14  -7  -2    0.29    0.12
 -14  -7   2    0.44    0.12
  14  -7  -2    0.31    0.14
  14  -7  -2    0.32    0.10
  14   7  -2    0.47    0.14
  13  -7  -2    0.20    0.11
  13  -7  -2    0.09    0.08
  13  -7  -2    0.14    0.08
 -13  -7   2    0.08    0.12
 -13  -7   2    0.20    0.11
  13   7  -2    0.26    0.13
 -13   7   2    0.24    0.13
  13   7  -2    0.04    0.11
  12  -7  -2    0.76    0.11
  12  -7  -2    0.79    0.11
 -12  -7   2    0.68    0.13
  12  -7  -2    0.84    0.12
 -12  -7   2    0.77    0.13
  12   7  -2    0.88    0.15
  12   7  -2    0.75    0.11
 -12   7   2    0.77    0.14
  11  -7  -2    0.61    0.11
 -11  -7   2    0.69    0.12
  11  -7  -2    0.71    0.10
 -11  -7   2    0.52    0.11
  11  -7  -2    0.62    0.09
 -11   7   2    0.85    0.14
 -11   7   2    0.75    0.11
  11   7  -2    0.76    0.13
  11   7  -2    0.75    0.10
  10  -7  -2    1.86    0.14
 -10  -7   2    2.21    0.19
  10  -7  -2    2.31    0.16
 -10  -7   2    2.27    0.20
 -10   7   2    2.56    0.17
 -10   7   2    2.25    0.20
  10   7  -2    2.01    0.15
  10   7  -2    2.20    0.19
  -9  -7   2    0.67    0.11
  -9  -7   2    0.82    0.11
   9  -7  -2    0.71    0.09
   9   7  -2    0.67    0.12
  -9   7   2    0.52    0.11
  -9   7   2    0.68    0.09
   9   7  -2    0.58    0.08
   8  -7  -2    0.90    0.09
  -8  -7   2    0.67    0.11
  -8  -7   2    0.82    0.12
  -8   7   2    0.67    0.12
   8   7  -2    0.83    0.12
   8   7  -2    0.93    0.09
  -8   7   2    0.94    0.10
  -7  -7   2   -0.14    0.08
   7  -7  -2    0.07    0.06
   7  -7  -2    0.13    0.02
  -7  -7   2    0.10    0.08
   7   7  -2    0.09    0.05
   7   7  -2    0.19    0.06
  -7   7   2    0.06    0.07
   7   7  -2    0.09    0.09
  -7   7   2   -0.03    0.09
  -6  -7   2    2.94    0.18
   6  -7  -2    3.16    0.16
   6  -7  -2    3.14    0.12
  -6  -7   2    3.10    0.18
  -6   7   2    3.13    0.20
   6   7  -2    3.45    0.14
  -6   7   2    3.31    0.16
   6   7  -2    3.45    0.19
   6   7  -2    3.39    0.17
   6   7  -2    3.50    0.16
  -5  -7   2    4.25    0.21
  -5  -7   2    4.75    0.22
   5  -7  -2    4.16    0.16
   5  -7  -2    4.55    0.19
   5   7  -2    4.60    0.20
   5   7  -2    4.57    0.17
   5   7  -2    4.82    0.20
  -5   7   2    4.73    0.20
   5   7  -2    4.69    0.23
  -5   7   2    4.52    0.23
  -4  -7   2   12.92    0.45
   4  -7  -2   11.98    0.44
  -4  -7   2   12.93    0.46
   4  -7  -2   12.34    0.42
   4   7  -2   12.63    0.43
  -4   7   2   13.08    0.48
  -4   7   2   13.34    0.45
   4   7  -2   13.41    0.46
   4   7  -2   13.17    0.45
   4   7  -2   13.04    0.48
  -3  -7   2    3.01    0.17
  -3  -7   2    2.97    0.17
   3  -7  -2    2.90    0.14
   3  -7  -2    3.27    0.15
   3   7  -2    3.37    0.17
   3   7  -2    3.10    0.18
  -3   7   2    3.11    0.15
  -3   7   2    3.02    0.18
   3   7  -2    3.15    0.14
  -2  -7   2   11.22    0.41
   2  -7  -2   11.05    0.38
   2  -7  -2   11.15    0.39
  -2  -7   2   10.95    0.40
   2   7  -2   11.02    0.42
  -2   7   2   11.78    0.43
  -2   7   2   11.70    0.41
   2   7  -2   12.23    0.40
   2   7  -2   12.06    0.42
  -1  -7   2    5.56    0.24
   1  -7  -2    5.59    0.22
   1  -7  -2    5.40    0.22
  -1  -7   2    5.35    0.23
   1   7  -2    5.85    0.22
  -1   7   2    5.77    0.24
   1   7  -2    6.36    0.26
  -1   7   2    6.36    0.26
   0  -7   2    3.89    0.17
   0  -7  -2    3.94    0.18
   0  -7   2    3.93    0.19
   0  -7  -2    3.88    0.18
   0   7   2    4.33    0.20
   0   7  -2    4.35    0.21
   0   7   2    4.33    0.18
   0   7  -2    4.23    0.17
   1  -7   2    7.64    0.28
   1  -7   2    7.61    0.30
  -1  -7  -2    7.81    0.29
  -1  -7  -2    7.31    0.29
  -1   7  -2    8.55    0.33
   1   7   2    8.11    0.30
   1   7   2    8.17    0.31
  -1   7  -2    7.78    0.28
  -2  -7  -2   30.47    0.99
  -2  -7  -2   29.82    0.99
   2  -7   2   29.81    1.00
   2  -7   2   30.73    0.98
  -2   7  -2   31.26    1.05
   2   7   2   32.79    1.03
  -2   7  -2   30.10    1.00
   2   7   2   31.80    1.02
   3  -7   2    7.32    0.27
  -3  -7  -2    7.33    0.29
  -3  -7  -2    8.07    0.30
   3  -7   2    6.93    0.29
   3   7   2    7.69    0.29
   3   7   2    8.02    0.29
   3   7   2    7.75    0.28
  -3   7  -2    8.02    0.32
   3   7   2    7.31    0.31
  -3   7  -2    7.70    0.27
  -4  -7  -2    5.07    0.22
  -4  -7  -2    4.39    0.22
   4  -7   2    4.94    0.23
   4  -7   2    4.55    0.19
  -4   7  -2    4.66    0.19
   4   7   2    4.91    0.21
   4   7   2    4.86    0.20
   4   7   2    4.96    0.20
  -4   7  -2    4.99    0.25
   4   7   2    4.67    0.23
  -5  -7  -2    0.98    0.11
   5  -7   2    0.86    0.09
   5  -7   2    1.00    0.10
   5  -7   2    1.02    0.08
  -5  -7  -2    0.95    0.11
   5   7   2    1.03    0.10
  -5   7  -2    0.97    0.13
   5   7   2    0.96    0.12
   5   7   2    1.06    0.09
  -5   7  -2    1.02    0.09
   5   7   2    1.12    0.11
  -6  -7  -2    6.33    0.27
   6  -7   2    6.63    0.27
   6  -7   2    5.64    0.24
  -6  -7  -2    6.59    0.27
   6  -7   2    5.93    0.22
   6   7   2    6.70    0.26
  -6   7  -2    6.44    0.25
   6   7   2    6.93    0.28
  -6   7  -2    6.32    0.30
   6   7   2    6.47    0.30
  -7  -7  -2   13.11    0.47
   7  -7   2   12.12    0.44
   7  -7   2   13.29    0.47
  -7  -7  -2   13.47    0.47
   7  -7   2   12.04    0.42
  -7   7  -2   13.38    0.51
   7   7   2   14.07    0.48
  -7   7  -2   12.91    0.46
   7   7   2   13.31    0.50
   7   7   2   13.67    0.49
   8  -7   2    5.31    0.24
  -8  -7  -2    5.15    0.24
  -8  -7  -2    4.84    0.24
   8  -7   2    4.82    0.17
   8  -7   2    4.71    0.22
  -8   7  -2    5.13    0.28
   8   7   2    5.37    0.24
   8   7   2    5.15    0.26
   8   7   2    5.34    0.23
  -9  -7  -2    2.21    0.17
   9  -7   2    1.75    0.15
   9  -7   2    1.99    0.15
  -9  -7  -2    2.16    0.18
   9   7   2    2.09    0.18
   9   7   2    2.03    0.16
  -9   7  -2    2.05    0.18
 -10  -7  -2    0.52    0.12
  10  -7   2    0.27    0.09
  10  -7   2    0.21    0.08
 -10  -7  -2    0.12    0.09
 -10   7  -2    0.27    0.12
  10   7   2    0.24    0.09
  10   7   2    0.31    0.11
 -11  -7  -2    0.95    0.13
  11  -7   2    0.91    0.12
  11  -7   2    0.77    0.12
 -11   7  -2    0.78    0.14
  11   7   2    0.80    0.14
  11   7   2    1.00    0.12
  12  -7   2    0.37    0.11
 -12  -7  -2    0.47    0.12
  12  -7   2    0.53    0.11
  12   7   2    0.33    0.11
  12   7   2    0.39    0.13
 -12   7  -2    0.38    0.13
  13  -7   2    3.79    0.30
 -13  -7  -2    4.05    0.24
  13  -7   2    3.53    0.24
  13   7   2    3.58    0.24
 -13   7  -2    4.01    0.27
  13   7   2    3.41    0.25
 -14  -7  -2    0.68    0.13
  14  -7   2    0.59    0.12
  14   7   2    0.39    0.13
  14   7   2    0.75    0.16
 -14   7  -2    0.76    0.15
  15  -7   2    0.62    0.12
 -15  -7  -2    1.00    0.15
  15   7   2    0.32    0.13
 -15   7  -2    0.67    0.14
  15   7   2    0.67    0.16
 -14  -8   2    0.90    0.15
  14   8  -2    0.69    0.15
 -13  -8   2    0.41    0.14
 -13  -8   2    0.39    0.12
  13  -8  -2    0.28    0.10
  13   8  -2    0.47    0.14
 -13   8   2    0.49    0.14
  12  -8  -2    2.00    0.17
  12  -8  -2    1.69    0.15
 -12  -8   2    2.11    0.20
 -12  -8   2    2.27    0.22
  12   8  -2    1.90    0.21
 -12   8   2    2.09    0.21
 -11  -8   2    2.05    0.21
  11  -8  -2    2.06    0.16
 -11  -8   2    1.97    0.19
  11   8  -2    2.17    0.21
 -11   8   2    2.28    0.18
 -11   8   2    2.30    0.21
  10  -8  -2    6.33    0.29
 -10  -8   2    7.42    0.32
 -10  -8   2    6.73    0.32
 -10   8   2    7.23    0.30
  10   8  -2    7.13    0.34
 -10   8   2    7.22    0.34
   9  -8  -2    1.93    0.15
  -9  -8   2    1.94    0.18
  -9  -8   2    1.72    0.17
  -9   8   2    2.13    0.19
   9   8  -2    2.15    0.17
  -9   8   2    2.03    0.14
   9   8  -2    2.16    0.21
  -8  -8   2    0.53    0.11
  -8  -8   2    0.45    0.10
   8  -8  -2    0.51    0.09
   8   8  -2    0.65    0.10
   8   8  -2    0.62    0.12
  -8   8   2    0.54    0.12
  -8   8   2    0.74    0.10
  -7  -8   2    1.87    0.16
  -7  -8   2    1.76    0.16
   7  -8  -2    1.73    0.14
  -7   8   2    1.72    0.17
  -7   8   2    1.91    0.14
   7   8  -2    1.57    0.13
   7   8  -2    1.90    0.17
  -6  -8   2    1.79    0.16
   6  -8  -2    1.62    0.09
   6  -8  -2    1.74    0.13
  -6  -8   2    1.66    0.17
  -6   8   2    1.66    0.13
  -6   8   2    1.57    0.16
   6   8  -2    1.75    0.12
   6   8  -2    1.67    0.16
   6   8  -2    1.72    0.13
   5  -8  -2    4.62    0.18
   5  -8  -2    4.72    0.21
  -5  -8   2    4.89    0.23
  -5  -8   2    4.91    0.24
   5   8  -2    5.24    0.21
  -5   8   2    5.33    0.22
   5   8  -2    4.96    0.24
   5   8  -2    4.76    0.22
  -5   8   2    4.99    0.26
   4  -8  -2    0.68    0.07
  -4  -8   2    0.60    0.10
   4  -8  -2    0.76    0.09
  -4  -8   2    0.54    0.10
   4   8  -2    0.75    0.08
   4   8  -2    0.74    0.09
  -4   8   2    0.53    0.11
  -4   8   2    0.82    0.09
   4   8  -2    0.75    0.10
   3  -8  -2    7.29    0.29
  -3  -8   2    7.51    0.32
  -3  -8   2    7.37    0.31
   3  -8  -2    7.43    0.27
   3   8  -2    8.06    0.29
   3   8  -2    7.68    0.32
  -3   8   2    8.03    0.30
   3   8  -2    8.02    0.32
  -3   8   2    8.26    0.34
  -2  -8   2    0.40    0.09
   2  -8  -2    0.57    0.07
  -2  -8   2    0.72    0.10
   2  -8  -2    0.62    0.09
  -2   8   2    0.54    0.08
  -2   8   2    0.74    0.11
   2   8  -2    0.65    0.07
   2   8  -2    0.77    0.10
   1  -8  -2    5.78    0.23
  -1  -8   2    5.72    0.25
  -1  -8   2    5.28    0.23
   1  -8  -2    5.25    0.23
   1   8  -2    5.79    0.26
   1   8  -2    5.69    0.22
  -1   8   2    5.70    0.24
  -1   8   2    5.85    0.26
   0  -8  -2    9.43    0.36
   0  -8   2    9.39    0.36
   0  -8  -2    9.81    0.36
   0  -8   2    9.93    0.38
   0   8   2   10.35    0.37
   0   8  -2   10.58    0.40
   0   8  -2   10.44    0.36
   0   8   2    9.97    0.39
   1  -8   2   19.94    0.68
  -1  -8  -2   19.73    0.66
   1  -8   2   19.83    0.66
  -1  -8  -2   18.88    0.67
   1   8   2   20.29    0.70
   1   8   2   20.60    0.71
  -1   8  -2   20.59    0.68
  -1   8  -2   22.12    0.73
   2  -8   2    0.82    0.08
  -2  -8  -2    0.91    0.10
   2  -8   2    0.70    0.10
  -2  -8  -2    0.81    0.10
  -2   8  -2    1.08    0.09
   2   8   2    0.98    0.10
   2   8   2    1.22    0.12
  -2   8  -2    1.04    0.12
   3  -8   2    3.70    0.17
  -3  -8  -2    3.47    0.19
  -3  -8  -2    3.82    0.20
   3  -8   2    3.59    0.19
  -3   8  -2    3.64    0.23
   3   8   2    3.99    0.19
   3   8   2    3.89    0.18
  -3   8  -2    3.81    0.16
   4  -8   2    0.84    0.10
  -4  -8  -2    1.24    0.13
  -4  -8  -2    0.73    0.10
   4  -8   2    0.94    0.09
  -4   8  -2    1.02    0.09
  -4   8  -2    1.26    0.13
   4   8   2    1.17    0.09
   4   8   2    1.13    0.11
   4   8   2    1.03    0.10
   5  -8   2    1.11    0.09
   5  -8   2    1.20    0.12
  -5  -8  -2    1.26    0.13
  -5  -8  -2    0.92    0.11
   5   8   2    1.27    0.12
   5   8   2    1.46    0.10
  -5   8  -2    1.24    0.14
   5   8   2    1.21    0.13
  -5   8  -2    1.27    0.10
   6  -8   2    1.74    0.14
   6  -8   2    1.49    0.10
  -6  -8  -2    1.40    0.14
  -6  -8  -2    1.61    0.15
   6   8   2    1.64    0.12
  -6   8  -2    1.84    0.17
   6   8   2    1.64    0.14
  -6   8  -2    1.51    0.11
   6   8   2    1.88    0.17
  -7  -8  -2    1.01    0.12
   7  -8   2    1.37    0.08
  -7  -8  -2    1.42    0.14
   7  -8   2    1.15    0.12
  -7   8  -2    1.21    0.11
   7   8   2    1.54    0.15
   7   8   2    1.64    0.17
  -7   8  -2    1.26    0.15
   7   8   2    1.55    0.12
   8  -8   2    1.14    0.12
  -8  -8  -2    1.50    0.16
  -8  -8  -2    1.19    0.13
   8   8   2    1.38    0.14
   8   8   2    1.55    0.13
   8   8   2    1.35    0.15
  -8   8  -2    1.30    0.15
  -9  -8  -2    5.91    0.28
  -9  -8  -2    5.51    0.28
   9  -8   2    5.36    0.26
   9   8   2    5.92    0.28
  -9   8  -2    6.45    0.33
   9   8   2    5.78    0.31
   9   8   2    6.34    0.29
  10  -8   2    1.86    0.16
 -10  -8  -2    1.76    0.17
 -10  -8  -2    1.96    0.18
  10   8   2    1.51    0.17
  10   8   2    1.90    0.17
 -10   8  -2    2.03    0.20
  10   8   2    2.23    0.26
  11  -8   2    0.12    0.09
 -11  -8  -2   -0.10    0.10
 -11  -8  -2    0.00    0.10
  11   8   2   -0.07    0.11
  11   8   2    0.12    0.11
 -11   8  -2    0.03    0.12
  12  -8   2    0.92    0.13
 -12  -8  -2    1.04    0.15
  12   8   2    1.00    0.14
  12   8   2    1.01    0.15
 -12   8  -2    1.19    0.17
 -13  -8  -2    0.16    0.13
  13  -8   2    0.14    0.10
 -13   8  -2    0.19    0.13
  13   8   2    0.19    0.12
  13   8   2    0.12    0.12
 -14  -8  -2    0.12    0.13
  14  -8   2   -0.05    0.09
 -14   8  -2    0.46    0.15
  14   8   2    0.10    0.12
 -13  -9   2    0.53    0.14
 -13  -9   2    0.55    0.14
  13   9  -2    0.46    0.15
  13   9  -2    0.25    0.13
 -12  -9   2    4.62    0.28
 -12  -9   2    4.44    0.29
  12   9  -2    4.76    0.29
 -12   9   2    5.06    0.32
  12   9  -2    4.24    0.26
 -11  -9   2    0.27    0.13
 -11  -9   2    0.35    0.12
  11   9  -2    0.02    0.10
  11   9  -2    0.45    0.14
 -11   9   2    0.12    0.09
 -11   9   2    0.42    0.14
  10  -9  -2    0.33    0.09
 -10  -9   2    0.26    0.12
 -10  -9   2    0.43    0.12
 -10   9   2    0.45    0.14
 -10   9   2    0.35    0.10
  10   9  -2    0.32    0.13
  10   9  -2    0.23    0.10
  -9  -9   2    5.34    0.27
   9  -9  -2    4.51    0.24
  -9  -9   2    4.85    0.27
  -9   9   2    4.77    0.24
  -9   9   2    5.25    0.30
   9   9  -2    5.09    0.28
   9   9  -2    4.82    0.24
  -8  -9   2    0.57    0.13
   8  -9  -2    0.52    0.09
  -8  -9   2    0.54    0.12
   8   9  -2    0.50    0.09
  -8   9   2    0.47    0.13
  -8   9   2    0.65    0.10
   8   9  -2    0.63    0.13
   7  -9  -2    1.87    0.15
  -7  -9   2    2.06    0.18
  -7  -9   2    1.83    0.18
   7   9  -2    2.24    0.15
   7   9  -2    2.13    0.19
  -7   9   2    2.01    0.15
  -7   9   2    1.99    0.21
   6  -9  -2    2.50    0.12
  -6  -9   2    2.52    0.20
  -6  -9   2    2.37    0.19
   6  -9  -2    2.53    0.16
   6   9  -2    2.45    0.20
   6   9  -2    2.77    0.15
  -6   9   2    2.45    0.20
  -6   9   2    2.57    0.15
   5  -9  -2    2.14    0.15
  -5  -9   2    2.09    0.17
   5  -9  -2    1.93    0.11
  -5  -9   2    1.81    0.17
  -5   9   2    2.07    0.19
   5   9  -2    2.25    0.13
   5   9  -2    2.26    0.15
  -5   9   2    2.27    0.15
   5   9  -2    2.17    0.17
   4  -9  -2    3.95    0.18
   4  -9  -2    4.08    0.20
  -4  -9   2    4.33    0.23
  -4  -9   2    4.20    0.23
   4   9  -2    4.60    0.19
   4   9  -2    4.46    0.23
  -4   9   2    4.03    0.24
  -4   9   2    4.20    0.20
   4   9  -2    4.12    0.22
   3  -9  -2    0.14    0.08
   3  -9  -2    0.03    0.06
  -3  -9   2    0.07    0.09
  -3  -9   2    0.06    0.09
   3   9  -2    0.24    0.06
  -3   9   2    0.03    0.07
  -3   9   2    0.12    0.11
   3   9  -2    0.21    0.08
   2  -9  -2    3.62    0.18
  -2  -9   2    3.19    0.20
   2  -9  -2    3.59    0.19
  -2  -9   2    3.71    0.22
   2   9  -2    3.67    0.21
   2   9  -2    3.73    0.16
  -2   9   2    3.93    0.21
  -2   9   2    3.57    0.18
  -1  -9   2    2.40    0.17
  -1  -9   2    2.38    0.17
   1  -9  -2    2.36    0.16
   1  -9  -2    2.47    0.15
   1   9  -2    2.57    0.19
   1   9  -2    2.78    0.13
  -1   9   2    2.56    0.16
  -1   9   2    2.63    0.19
   0  -9   2    1.25    0.13
   0  -9   2    0.99    0.12
   0  -9  -2    1.11    0.11
   0  -9  -2    1.12    0.11
   0   9   2    1.40    0.13
   0   9  -2    1.26    0.14
   0   9  -2    1.34    0.10
   0   9   2    1.39    0.12
  -1  -9  -2    0.94    0.10
  -1  -9  -2    0.87    0.11
   1  -9   2    0.87    0.10
   1  -9   2    0.79    0.11
  -1   9  -2    0.89    0.13
   1   9   2    0.79    0.11
  -1   9  -2    1.04    0.10
   1   9   2    0.98    0.10
  -2  -9  -2    1.55    0.15
  -2  -9  -2    1.44    0.13
   2  -9   2    1.34    0.12
   2  -9   2    1.63    0.15
   2   9   2    1.82    0.14
  -2   9  -2    1.54    0.16
   2   9   2    1.48    0.14
   3  -9   2    1.73    0.15
   3  -9   2    1.23    0.12
  -3  -9  -2    1.65    0.16
  -3  -9  -2    1.53    0.14
  -3   9  -2    1.28    0.15
   3   9   2    1.83    0.14
   3   9   2    1.31    0.13
   4  -9   2    3.53    0.22
  -4  -9  -2    3.88    0.22
   4  -9   2    3.69    0.17
  -4  -9  -2    3.76    0.21
   4   9   2    4.22    0.20
  -4   9  -2    3.36    0.23
  -5  -9  -2    0.35    0.10
   5  -9   2    0.50    0.07
  -5  -9  -2    0.37    0.11
   5  -9   2    0.60    0.10
   5   9   2    0.72    0.10
  -5   9  -2    0.58    0.13
  -6  -9  -2    0.58    0.11
   6  -9   2    0.61    0.07
   6  -9   2    0.50    0.10
  -6  -9  -2    0.59    0.11
   6   9   2    0.45    0.12
   6   9   2    0.70    0.10
  -6   9  -2    0.57    0.14
   7  -9   2    0.14    0.09
  -7  -9  -2    0.02    0.10
  -7  -9  -2    0.08    0.09
   7   9   2    0.14    0.08
   7   9   2    0.12    0.10
  -7   9  -2    0.11    0.11
   8  -9   2    1.02    0.13
  -8  -9  -2    1.02    0.14
  -8  -9  -2    1.07    0.14
   8   9   2    1.10    0.13
   8   9   2    1.12    0.15
  -8   9  -2    1.01    0.16
  -9  -9  -2    0.34    0.12
   9  -9   2    0.56    0.11
  -9  -9  -2    0.74    0.12
   9   9   2    0.72    0.14
   9   9   2    0.86    0.12
  -9   9  -2    0.55    0.14
 -10  -9  -2    1.96    0.20
  10  -9   2    1.92    0.19
 -10  -9  -2    2.37    0.22
  10   9   2    2.18    0.21
 -10   9  -2    2.21    0.22
  10   9   2    2.05    0.18
 -11  -9  -2    0.88    0.14
  11  -9   2    0.66    0.12
 -11  -9  -2    0.99    0.15
 -11   9  -2    1.13    0.18
  11   9   2    1.04    0.15
  11   9   2    0.86    0.14
 -12  -9  -2    0.32    0.14
  12  -9   2    0.37    0.11
 -12   9  -2    0.33    0.15
  12   9   2    0.12    0.12
  12   9   2    0.53    0.14
 -11 -10   2    0.80    0.15
 -11 -10   2    0.82    0.15
  11  10  -2    0.99    0.15
 -11  10   2    1.21    0.18
 -10 -10   2    0.79    0.15
 -10 -10   2    0.78    0.15
  10  10  -2    0.89    0.15
 -10  10   2    0.82    0.17
  -9 -10   2    0.26    0.12
  -9 -10   2    0.22    0.12
   9  10  -2    0.44    0.13
  -9  10   2    0.29    0.14
  -8 -10   2    0.85    0.15
  -8 -10   2    0.92    0.14
   8  10  -2    1.07    0.15
  -8  10   2    1.03    0.17
  -8  10   2    1.12    0.16
  -7 -10   2    4.12    0.25
  -7 -10   2    4.13    0.25
   7  10  -2    4.71    0.27
  -7  10   2    4.26    0.22
  -7  10   2    4.04    0.26
  -6 -10   2    0.49    0.12
  -6 -10   2    0.38    0.12
   6 -10  -2    0.26    0.09
  -6  10   2    0.53    0.10
   6  10  -2    0.56    0.11
  -6  10   2    0.53    0.14
  -5 -10   2    0.50    0.12
  -5 -10   2    0.40    0.11
   5 -10  -2    0.34    0.09
   5 -10  -2    0.37    0.06
  -5  10   2    0.52    0.09
  -5  10   2    0.31    0.13
  -4 -10   2    2.11    0.18
   4 -10  -2    2.19    0.14
  -4 -10   2    2.07    0.18
   4 -10  -2    2.06    0.17
   4  10  -2    2.31    0.24
  -4  10   2    2.22    0.22
  -4  10   2    2.43    0.16
  -3 -10   2    0.56    0.12
   3 -10  -2    0.53    0.10
   3 -10  -2    0.66    0.09
  -3 -10   2    0.57    0.12
  -3  10   2    0.77    0.10
   3  10  -2    0.76    0.12
  -3  10   2    0.74    0.13
   2 -10  -2    0.76    0.09
   2 -10  -2    0.61    0.10
  -2 -10   2    0.74    0.12
  -2 -10   2    0.75    0.12
  -2  10   2    0.97    0.10
  -2  10   2    0.84    0.13
   2  10  -2    0.79    0.12
   1 -10  -2    0.84    0.10
  -1 -10   2    0.74    0.13
  -1 -10   2    0.71    0.11
   1 -10  -2    0.84    0.11
  -1  10   2    1.03    0.10
  -1  10   2    0.90    0.13
   1  10  -2    0.96    0.12
   0 -10  -2    0.50    0.09
   0 -10   2    0.56    0.12
   0 -10  -2    0.60    0.11
   0 -10   2    0.59    0.10
   0  10   2    0.73    0.09
   0  10   2    0.38    0.11
   0  10  -2    0.58    0.12
  -1 -10  -2    0.21    0.10
   1 -10   2    0.46    0.09
  -1 -10  -2    0.31    0.10
   1 -10   2    0.36    0.10
   1  10   2    0.46    0.09
  -1  10  -2    0.35    0.11
   1  10   2    0.49    0.11
  -2 -10  -2    0.55    0.11
  -2 -10  -2    0.57    0.11
   2 -10   2    0.41    0.09
   2 -10   2    0.54    0.12
  -2  10  -2    0.64    0.13
   2  10   2    0.69    0.11
   2  10   2    0.70    0.10
  -3 -10  -2   -0.03    0.09
  -3 -10  -2    0.02    0.10
   3 -10   2    0.02    0.07
   3 -10   2   -0.02    0.09
  -3  10  -2   -0.19    0.10
   3  10   2    0.10    0.08
  -4 -10  -2    4.67    0.25
   4 -10   2    4.61    0.21
   4 -10   2    4.66    0.25
  -4 -10  -2    4.15    0.24
  -4  10  -2    5.15    0.30
   4  10   2    5.17    0.24
   5 -10   2    3.26    0.21
  -5 -10  -2    3.18    0.20
  -5 -10  -2    2.91    0.21
   5 -10   2    2.86    0.16
  -5  10  -2    3.32    0.24
   5  10   2    3.57    0.20
  -6 -10  -2    0.34    0.12
  -6 -10  -2    0.59    0.12
   6 -10   2    0.42    0.11
  -6  10  -2    0.60    0.14
   6  10   2    0.59    0.10
  -7 -10  -2    1.02    0.13
   7 -10   2    1.03    0.13
  -7 -10  -2    1.19    0.15
   7  10   2    1.25    0.13
  -7  10  -2    1.06    0.16
   8 -10   2   -0.05    0.10
  -8 -10  -2   -0.10    0.11
  -8 -10  -2    0.00    0.11
   8  10   2    0.23    0.09
  -8  10  -2    0.00    0.13
   8  10   2    0.01    0.11
   9 -10   2    0.63    0.13
  -9 -10  -2    0.85    0.14
  -9 -10  -2    0.72    0.14
  -9  10  -2    0.78    0.16
   9  10   2    0.75    0.15
   9  10   2    0.81    0.12
 -10 -10  -2    2.11    0.21
  10 -10   2    1.87    0.20
 -10 -10  -2    2.04    0.21
  10  10   2    2.12    0.18
 -10  10  -2    2.08    0.23
  10  10   2    2.22    0.22
  -8 -11   2    1.32    0.16
  -8 -11   2    1.36    0.16
  -8  11   2    1.53    0.20
   8  11  -2    2.06    0.20
  -7 -11   2    1.33    0.16
  -7 -11   2    1.41    0.17
  -7  11   2    1.40    0.18
  -6 -11   2    3.07    0.23
  -6 -11   2    2.57    0.22
  -6  11   2    3.49    0.27
  -5 -11   2    0.02    0.11
  -5 -11   2    0.05    0.11
  -5  11   2    0.14    0.13
   4 -11  -2    1.15    0.10
  -4 -11   2    0.95    0.14
  -4 -11   2    1.10    0.14
  -4  11   2    1.01    0.15
  -3 -11   2    1.00    0.13
  -3 -11   2    0.81    0.14
   3 -11  -2    0.97    0.10
  -3  11   2    1.08    0.15
  -2 -11   2    1.41    0.15
   2 -11  -2    1.51    0.14
  -2 -11   2    1.38    0.15
   2  11  -2    1.58    0.16
  -2  11   2    1.30    0.15
  -1 -11   2    4.56    0.24
  -1 -11   2    3.98    0.26
   1 -11  -2    4.62    0.23
  -1  11   2    4.03    0.24
   1  11  -2    4.63    0.26
   0 -11  -2    0.83    0.12
   0 -11  -2    0.93    0.12
   0 -11   2    1.01    0.13
   0 -11   2    1.12    0.15
   0  11   2    0.91    0.13
   0  11  -2    1.12    0.15
   1 -11   2    2.58    0.20
  -1 -11  -2    3.09    0.20
   1 -11   2    2.91    0.19
  -1 -11  -2    2.68    0.20
   1  11   2    2.72    0.24
  -1  11  -2    3.40    0.22
  -2 -11  -2    0.36    0.11
   2 -11   2    0.32    0.12
   2 -11   2    0.25    0.09
  -2 -11  -2    0.35    0.11
  -2  11  -2    0.51    0.13
  -3 -11  -2    0.50    0.12
   3 -11   2    0.42    0.09
   3 -11   2    0.31    0.12
  -3 -11  -2    0.57    0.12
  -3  11  -2    0.68    0.15
   3  11   2    0.52    0.16
   4 -11   2    0.27    0.08
  -4 -11  -2    0.17    0.11
   4 -11   2    0.17    0.12
  -4 -11  -2    0.40    0.12
  -4  11  -2    0.41    0.14
   4  11   2    0.71    0.16
  -5 -11  -2    1.70    0.16
  -5 -11  -2    1.51    0.16
   5 -11   2    1.26    0.15
  -5  11  -2    1.64    0.18
   5  11   2    2.11    0.19
  -6 -11  -2    0.13    0.11
  -6 -11  -2    0.05    0.12
   6 -11   2    0.16    0.10
   6  11   2    0.47    0.14
  -6  11  -2    0.40    0.14
  -7 -11  -2    0.07    0.11
   7 -11   2    0.01    0.10
  -7 -11  -2   -0.04    0.11
  -7  11  -2   -0.03    0.14
  -8 -11  -2   -0.06    0.11
   8 -11   2    0.14    0.11
  -8 -11  -2    0.09    0.11
  -8  11  -2   -0.03    0.13
   3 -12  -2    1.71    0.18
  -3 -12   2    1.53    0.16
  -3 -12   2    1.34    0.17
  -3  12   2    1.98    0.22
   2 -12  -2    2.41    0.17
  -2 -12   2    2.05    0.22
  -2 -12   2    2.34    0.20
  -2  12   2    2.60    0.22
   1 -12  -2    1.45    0.13
  -1 -12   2    0.91    0.15
  -1 -12   2    1.44    0.14
  -1  12   2    1.45    0.16
   0 -12   2    0.48    0.11
   0 -12  -2    0.67    0.11
   0 -12   2    0.47    0.12
   0  12  -2    0.71    0.14
   1 -12   2    0.64    0.13
  -1 -12  -2    0.79    0.12
   1 -12   2    0.61    0.11
  -1  12  -2    0.84    0.14
   2 -12   2    0.93    0.11
   2 -12   2    0.90    0.14
  -2 -12  -2    1.02    0.13
  -2  12  -2    1.44    0.18
  -3  12  -2    0.31    0.14
  19   0  -3    0.81    0.17
  19   0  -3    0.55    0.16
  18   0  -3   -0.05    0.13
  18   0  -3    0.05    0.13
  17   0  -3    5.67    0.30
  17   0  -3    5.62    0.33
  16   0  -3    1.31    0.15
  16   0  -3    1.37    0.16
  15   0  -3    3.38    0.22
  15   0  -3    2.66    0.20
  14   0  -3   -0.08    0.10
  14   0  -3   -0.07    0.09
  13   0  -3    0.13    0.08
  13   0  -3   -0.01    0.09
 -12   0   3   16.35    0.55
  12   0  -3   16.49    0.60
  12   0  -3   16.59    0.58
  11   0  -3   14.06    0.50
 -11   0   3   13.56    0.47
  11   0  -3   14.37    0.51
 -10   0   3   20.41    0.67
  10   0  -3   20.60    0.69
  -9   0   3    4.96    0.19
   9   0  -3    5.03    0.21
   8   0  -3    0.20    0.04
   8   0  -3    0.23    0.05
  -8   0   3    0.20    0.04
   7   0  -3    0.64    0.07
   7   0  -3    0.46    0.05
  -7   0   3    0.48    0.05
   6   0  -3   10.09    0.33
   6   0  -3    9.81    0.34
  -6   0   3   10.14    0.33
   5   0  -3    0.04    0.03
   5   0  -3    0.11    0.04
  -5   0   3    0.01    0.03
  -5   0   3    0.03    0.03
  -4   0   3   32.33    1.02
   4   0  -3   32.15    1.02
  -4   0   3   32.11    1.02
   4   0  -3   32.45    1.02
   3   0  -3    0.06    0.02
   3   0  -3    0.04    0.02
   3   0  -3    0.10    0.03
  -3   0   3    0.06    0.02
  -3   0   3    0.08    0.02
   3   0  -3    0.06    0.03
  -2   0   3    5.53    0.18
   2   0  -3    5.26    0.18
   2   0  -3    5.36    0.18
  -2   0   3    5.74    0.18
   2   0  -3    5.59    0.18
  -2   0   3    5.57    0.18
   1   0  -3   22.03    0.70
   1   0  -3   21.03    0.71
   1   0  -3   22.09    0.71
  -1   0   3   22.84    0.70
  -1   0   3   23.16    0.71
  -1   0   3   23.30    0.71
   1   0  -3   22.42    0.70
   0   0   3    1.81    0.07
   0   0  -3    1.87    0.07
   0   0   3    1.60    0.06
   0   0  -3    1.63    0.07
   0   0   3    1.50    0.07
   0   0   3    1.59    0.06
   0   0  -3    1.47    0.06
   1   0   3   44.69    1.37
  -1   0  -3   41.33    1.36
  -1   0  -3   44.49    1.37
   1   0   3   44.00    1.37
  -1   0  -3   43.81    1.37
   2   0   3   19.92    0.66
   2   0   3   22.20    0.65
  -2   0  -3   19.77    0.65
  -2   0  -3   20.34    0.65
   2   0   3   20.79    0.65
  -2   0  -3   20.79    0.66
   3   0   3  254.72    7.55
   3   0   3  238.43    7.56
  -3   0  -3  240.01    7.55
  -3   0  -3  229.40    7.55
   3   0   3  250.00    7.56
   4   0   3  100.67    3.16
   4   0   3   99.80    3.15
  -4   0  -3  100.87    3.14
  -4   0  -3   99.07    3.15
   4   0   3  103.08    3.15
  -4   0  -3  100.75    3.15
   5   0   3    2.28    0.12
   5   0   3    2.42    0.10
  -5   0  -3    2.16    0.09
   5   0   3    2.17    0.10
  -5   0  -3    2.17    0.09
  -6   0  -3    1.02    0.07
  -6   0  -3    1.06    0.06
   6   0   3    1.24    0.08
   6   0   3    1.01    0.09
   7   0   3    0.03    0.05
  -7   0  -3    0.05    0.03
   7   0   3    0.05    0.05
  -7   0  -3    0.03    0.03
  -8   0  -3    8.97    0.32
   8   0   3    9.22    0.35
  -8   0  -3    9.63    0.32
   8   0   3    9.58    0.33
   9   0   3    3.16    0.16
   9   0   3    3.19    0.17
  -9   0  -3    3.56    0.14
  -9   0  -3    3.22    0.14
 -10   0  -3    1.60    0.09
 -10   0  -3    1.54    0.09
  10   0   3    1.61    0.13
  10   0   3    1.47    0.14
  11   0   3   11.81    0.42
  11   0   3   11.25    0.44
 -11   0  -3   11.59    0.39
  12   0   3    3.75    0.21
 -12   0  -3    4.08    0.17
  12   0   3    4.05    0.24
  13   0   3   -0.04    0.08
  13   0   3    0.14    0.10
  14   0   3   12.49    0.49
  14   0   3   12.66    0.47
  15   0   3    4.06    0.27
  15   0   3    3.71    0.23
  16   0   3    0.33    0.12
  16   0   3    0.72    0.14
  17   0   3    0.03    0.14
  17   0   3   -0.12    0.11
  18   0   3    0.49    0.14
  18   0   3    0.56    0.18
  19  -1  -3    0.11    0.13
  19  -1  -3    0.26    0.16
  19   1  -3    0.23    0.14
  19   1  -3   -0.07    0.14
  18  -1  -3    1.99    0.20
  18  -1  -3    1.42    0.19
  18   1  -3    1.82    0.19
  18   1  -3    1.82    0.20
  17  -1  -3    1.38    0.16
  17  -1  -3    1.17    0.17
  17   1  -3    1.47    0.18
  17   1  -3    1.26    0.16
  16  -1  -3    1.86    0.19
  16  -1  -3    1.90    0.22
  16   1  -3    1.93    0.20
  16   1  -3    1.60    0.16
  15  -1  -3    6.04    0.31
  15  -1  -3    6.47    0.30
  15   1  -3    6.47    0.30
  15   1  -3    6.58    0.33
  14  -1  -3    0.67    0.13
  14  -1  -3    0.53    0.10
  14   1  -3    0.55    0.12
  14   1  -3    0.63    0.11
 -13  -1   3    0.42    0.11
  13  -1  -3    0.30    0.10
  13  -1  -3    0.42    0.09
  13   1  -3    0.16    0.10
  13   1  -3    0.38    0.10
  12  -1  -3    3.85    0.21
 -12  -1   3    3.61    0.17
  12  -1  -3    3.81    0.20
  12   1  -3    3.84    0.20
  12   1  -3    3.50    0.20
 -11  -1   3    4.95    0.21
  11  -1  -3    4.99    0.23
  11   1  -3    5.11    0.23
  11   1  -3    4.76    0.23
  10  -1  -3    0.57    0.08
 -10  -1   3    0.71    0.07
  10   1  -3    0.41    0.08
  10   1  -3    0.65    0.09
  -9  -1   3    7.13    0.26
   9  -1  -3    7.49    0.28
   9   1  -3    7.20    0.28
   9   1  -3    7.27    0.28
   8  -1  -3   16.33    0.55
  -8  -1   3   16.12    0.54
   8  -1  -3   17.05    0.54
   8   1  -3   17.11    0.57
   7  -1  -3   15.81    0.52
  -7  -1   3   15.14    0.51
   7  -1  -3   15.47    0.50
  -7  -1   3   15.20    0.51
  -7   1   3   14.86    0.50
   7   1  -3   15.04    0.50
   7   1  -3   15.32    0.51
   6  -1  -3   16.25    0.54
  -6  -1   3   16.61    0.54
   6  -1  -3   16.77    0.53
  -6  -1   3   16.06    0.54
   6   1  -3   16.08    0.53
  -6   1   3   16.30    0.53
   6   1  -3   16.02    0.53
   5  -1  -3   39.33    1.27
   5  -1  -3   40.87    1.26
  -5  -1   3   39.44    1.27
  -5  -1   3   41.18    1.28
  -5   1   3   40.94    1.30
   5   1  -3   40.92    1.30
   5   1  -3   41.05    1.30
   4  -1  -3   41.51    1.28
  -4  -1   3   40.83    1.28
   4  -1  -3   39.29    1.27
  -4   1   3   39.44    1.25
   4   1  -3   39.09    1.25
   4   1  -3   39.98    1.25
   3  -1  -3   24.43    0.78
   3  -1  -3   25.67    0.78
  -3  -1   3   24.60    0.79
   3   1  -3   25.16    0.81
   3   1  -3   25.15    0.81
  -3   1   3   25.53    0.81
  -3   1   3   25.49    0.80
   3   1  -3   25.64    0.80
  -2  -1   3  190.99    6.00
  -2  -1   3  192.78    6.00
  -2  -1   3  191.70    6.01
   2  -1  -3  195.26    5.99
   2  -1  -3  183.84    6.02
   2  -1  -3  197.63    6.01
  -2  -1   3  195.66    6.00
   2   1  -3  182.85    5.82
  -2   1   3  189.67    5.83
   2   1  -3  192.07    5.81
   2   1  -3  186.37    5.82
  -2   1   3  188.28    5.82
   2   1  -3  181.01    5.82
   1  -1  -3   11.87    0.39
   1  -1  -3   11.74    0.39
  -1  -1   3   12.58    0.38
  -1  -1   3   11.28    0.39
   1  -1  -3   12.70    0.39
  -1  -1   3   12.57    0.39
  -1  -1   3   12.30    0.39
   1   1  -3   12.60    0.39
   1   1  -3   12.27    0.38
   1   1  -3   11.70    0.39
   1   1  -3   11.70    0.39
  -1   1   3   12.36    0.39
   1   1  -3   11.98    0.39
  -1   1   3   12.46    0.39
   0  -1  -3   12.00    0.38
   0  -1   3   11.45    0.36
   0  -1   3   10.91    0.37
   0  -1  -3   11.41    0.37
   0  -1   3   12.03    0.37
   0  -1   3   12.12    0.37
   0  -1   3   11.39    0.37
   0  -1  -3   11.68    0.37
   0   1   3   11.90    0.37
   0   1   3   11.76    0.36
   0   1   3   11.29    0.37
   0   1   3   11.54    0.37
   0   1  -3   11.44    0.37
   0   1  -3   11.74    0.37
   0   1  -3   10.32    0.36
   0   1  -3   11.37    0.37
  -1  -1  -3   16.18    0.51
  -1  -1  -3   15.76    0.51
   1  -1   3   15.81    0.50
  -1  -1  -3   15.43    0.51
   1  -1   3   16.16    0.51
   1   1   3   16.03    0.49
   1   1   3   15.37    0.49
   1   1   3   15.89    0.49
   1   1   3   15.16    0.50
  -1   1  -3   15.10    0.49
  -1   1  -3   15.38    0.49
   1   1   3   14.77    0.49
   2  -1   3   73.85    2.27
  -2  -1  -3   74.86    2.28
   2  -1   3   69.92    2.28
   2  -1   3   73.28    2.26
  -2  -1  -3   71.76    2.28
   2   1   3   77.43    2.31
  -2   1  -3   66.66    2.30
  -2   1  -3   72.22    2.29
   2   1   3   72.47    2.30
   2   1   3   71.86    2.30
   2   1   3   79.74    2.29
  -3  -1  -3   18.19    0.60
   3  -1   3   18.06    0.59
   3  -1   3   19.14    0.59
   3  -1   3   18.90    0.60
  -3   1  -3   18.09    0.59
   3   1   3   18.66    0.60
   3   1   3   18.74    0.60
  -3   1  -3   18.21    0.58
  -3   1  -3   18.97    0.60
   4  -1   3    7.92    0.26
   4  -1   3    7.58    0.27
   4  -1   3    7.58    0.25
  -4  -1  -3    7.91    0.25
  -4  -1  -3    7.73    0.26
   4   1   3    7.68    0.27
  -4   1  -3    7.50    0.25
   4   1   3    8.38    0.27
  -4   1  -3    7.55    0.25
  -4   1  -3    7.50    0.26
  -5  -1  -3   44.09    1.40
   5  -1   3   45.61    1.40
  -5  -1  -3   46.15    1.39
   5  -1   3   44.11    1.41
   5  -1   3   41.98    1.40
   5   1   3   44.57    1.43
   5   1   3   45.54    1.42
  -5   1  -3   44.55    1.42
  -5   1  -3   44.32    1.41
  -5   1  -3   45.76    1.41
   6  -1   3    2.50    0.11
   6  -1   3    2.50    0.13
  -6  -1  -3    2.73    0.09
   6  -1   3    2.63    0.11
  -6  -1  -3    2.58    0.12
   6   1   3    2.76    0.13
  -6   1  -3    2.58    0.10
  -6   1  -3    2.51    0.12
   6   1   3    2.78    0.13
  -7  -1  -3   12.52    0.43
  -7  -1  -3   13.31    0.41
   7  -1   3   12.77    0.43
   7  -1   3   12.88    0.44
   7  -1   3   12.50    0.42
  -7   1  -3   13.02    0.44
   7   1   3   13.32    0.44
  -7   1  -3   12.63    0.42
   7   1   3   13.08    0.45
  -8  -1  -3   13.67    0.45
   8  -1   3   13.33    0.45
   8  -1   3   14.00    0.45
   8  -1   3   12.96    0.47
   8   1   3   13.47    0.48
  -8   1  -3   13.63    0.46
   8   1   3   14.04    0.47
  -8   1  -3   13.20    0.44
  -9  -1  -3    1.10    0.09
   9  -1   3    1.14    0.12
   9  -1   3    1.08    0.09
   9   1   3    1.14    0.10
   9   1   3    0.95    0.10
  -9   1  -3    1.12    0.09
  -9   1  -3    1.05    0.07
  10  -1   3    0.43    0.09
  10  -1   3    0.42    0.07
 -10  -1  -3    0.30    0.06
 -10   1  -3    0.44    0.04
  10   1   3    0.50    0.08
  10   1   3    0.39    0.09
 -10   1  -3    0.38    0.06
  11  -1   3    6.58    0.26
 -11  -1  -3    6.42    0.25
  11  -1   3    6.50    0.30
 -11   1  -3    6.50    0.25
 -11   1  -3    6.10    0.23
  11   1   3    6.86    0.27
  11   1   3    6.72    0.30
  12  -1   3   24.21    0.85
 -12  -1  -3   25.38    0.82
  12  -1   3   25.05    0.83
  12   1   3   24.79    0.86
  12   1   3   25.07    0.85
 -12   1  -3   25.74    0.83
  13  -1   3    6.98    0.33
  13  -1   3    7.67    0.31
  13   1   3    7.28    0.33
  13   1   3    7.24    0.32
  14  -1   3    5.98    0.30
  14  -1   3    5.43    0.26
  14   1   3    5.98    0.30
  14   1   3    5.86    0.29
  15  -1   3    1.07    0.13
  15  -1   3    1.18    0.16
  15   1   3    1.10    0.15
  15   1   3    1.15    0.14
  16  -1   3   -0.10    0.12
  16  -1   3   -0.06    0.10
  16   1   3   -0.06    0.11
  16   1   3   -0.11    0.12
  17  -1   3    1.99    0.21
  17  -1   3    1.90    0.20
  17   1   3    1.92    0.19
  17   1   3    1.96    0.21
  18  -1   3   -0.02    0.15
  18   1   3   -0.03    0.14
  18   1   3   -0.02    0.16
  19  -2  -3    0.24    0.16
  19  -2  -3    0.02    0.13
  19   2  -3    0.10    0.14
  19   2  -3    0.23    0.16
  18  -2  -3    0.49    0.16
  18  -2  -3    0.81    0.15
  18   2  -3    0.51    0.15
  18   2  -3    0.52    0.16
  17  -2  -3    0.36    0.12
  17  -2  -3    0.29    0.15
  17   2  -3    0.12    0.12
  17   2  -3    0.24    0.13
  16  -2  -3    1.29    0.15
  16  -2  -3    1.42    0.17
  16   2  -3    1.15    0.15
  16   2  -3    1.30    0.16
  15  -2  -3    1.20    0.13
  15  -2  -3    1.13    0.16
  15   2  -3    1.13    0.14
  15   2  -3    1.09    0.14
  14  -2  -3    0.54    0.10
  14  -2  -3    0.56    0.12
  14   2  -3    0.45    0.11
  14   2  -3    0.57    0.12
  13  -2  -3    0.40    0.09
  13  -2  -3    0.41    0.11
 -13  -2   3    0.36    0.08
  13   2  -3    0.37    0.10
  13   2  -3    0.27    0.10
 -12  -2   3    4.20    0.20
  12  -2  -3    4.52    0.22
  12  -2  -3    4.07    0.24
  12   2  -3    4.57    0.23
  12   2  -3    4.13    0.22
  11  -2  -3    1.12    0.12
 -11  -2   3    0.90    0.09
  11   2  -3    0.99    0.11
  11   2  -3    0.86    0.10
 -10  -2   3    1.33    0.11
  10  -2  -3    1.44    0.12
  10   2  -3    1.46    0.14
  10   2  -3    1.19    0.11
   9  -2  -3    3.98    0.18
  -9  -2   3    3.99    0.18
  -9  -2   3    4.18    0.18
   9   2  -3    4.08    0.19
   9   2  -3    3.88    0.19
  -8  -2   3    1.51    0.10
  -8  -2   3    1.29    0.09
   8  -2  -3    1.51    0.07
   8  -2  -3    1.43    0.10
   8   2  -3    1.58    0.11
   8   2  -3    1.61    0.11
  -8   2   3    1.54    0.10
   7  -2  -3    5.13    0.20
  -7  -2   3    4.89    0.20
  -7  -2   3    4.93    0.20
   7  -2  -3    5.29    0.17
   7   2  -3    5.23    0.21
  -7   2   3    4.95    0.20
   7   2  -3    5.25    0.20
   7   2  -3    5.15    0.21
  -6  -2   3    1.78    0.10
  -6  -2   3    1.69    0.10
   6  -2  -3    1.75    0.07
   6   2  -3    1.81    0.10
   6   2  -3    1.54    0.09
  -6   2   3    1.60    0.09
  -5  -2   3   53.90    1.71
   5  -2  -3   55.17    1.69
  -5  -2   3   53.11    1.71
   5   2  -3   54.91    1.70
  -5   2   3   52.85    1.70
   5   2  -3   53.44    1.70
   4  -2  -3   22.01    0.69
  -4  -2   3   21.80    0.71
  -4   2   3   21.39    0.70
  -4   2   3   21.67    0.68
   4   2  -3   21.91    0.70
  -4   2   3   21.35    0.70
   4   2  -3   22.43    0.70
  -3  -2   3   21.11    0.69
   3  -2  -3   21.52    0.67
  -3   2   3   20.96    0.66
  -3   2   3   20.74    0.68
  -3   2   3   20.53    0.67
   3   2  -3   20.88    0.67
   3   2  -3   21.67    0.67
  -2  -2   3   14.68    0.48
   2  -2  -3   14.59    0.47
  -2   2   3   13.77    0.46
   2   2  -3   14.58    0.46
   2   2  -3   14.19    0.46
  -2   2   3   14.50    0.45
  -2   2   3   14.31    0.46
  -1  -2   3   19.68    0.61
  -1  -2   3   18.89    0.61
   1  -2  -3   18.94    0.60
   1  -2  -3   18.43    0.60
  -1  -2   3   19.05    0.60
   1   2  -3   18.25    0.60
   1   2  -3   18.45    0.59
  -1   2   3   19.55    0.60
   1   2  -3   19.07    0.60
   0  -2  -3    4.92    0.16
   0  -2   3    5.15    0.16
   0  -2   3    5.06    0.17
   0  -2  -3    4.67    0.17
   0  -2  -3    4.67    0.17
   0  -2   3    4.46    0.16
   0  -2   3    5.08    0.17
   0  -2  -3    5.15    0.18
   0   2  -3    4.69    0.16
   0   2   3    5.07    0.16
   0   2   3    4.96    0.17
   0   2   3    4.73    0.17
   0   2  -3    4.59    0.17
   0   2  -3    5.00    0.16
  -1  -2  -3   51.36    1.57
   1  -2   3   48.29    1.56
  -1  -2  -3   51.63    1.57
   1  -2   3   50.51    1.57
   1  -2   3   52.37    1.56
   1  -2   3   46.32    1.56
  -1  -2  -3   48.69    1.57
   1  -2   3   50.91    1.57
   1   2   3   49.74    1.57
  -1   2  -3   46.62    1.57
   1   2   3   51.55    1.58
   1   2   3   51.35    1.58
  -1   2  -3   50.56    1.57
   1   2   3   51.01    1.58
   2  -2   3   13.25    0.44
   2  -2   3   13.72    0.45
  -2  -2  -3   14.51    0.45
  -2  -2  -3   14.12    0.46
   2  -2   3   13.98    0.44
   2  -2   3   14.19    0.45
  -2  -2  -3   14.72    0.45
  -2   2  -3   13.33    0.44
   2   2   3   14.03    0.45
   2   2   3   13.89    0.45
  -2   2  -3   13.29    0.44
   2   2   3   14.08    0.44
  -2   2  -3   13.91    0.45
   3  -2   3    8.71    0.29
  -3  -2  -3    9.04    0.31
   3  -2   3   10.00    0.30
   3  -2   3    8.02    0.29
  -3  -2  -3    8.41    0.30
  -3  -2  -3    9.97    0.29
   3  -2   3    9.15    0.29
   3   2   3    9.06    0.31
  -3   2  -3    7.80    0.29
   3   2   3    9.32    0.31
  -3   2  -3    9.48    0.31
   4  -2   3   22.20    0.70
  -4  -2  -3   21.14    0.69
   4  -2   3   21.90    0.68
   4  -2   3   20.76    0.68
   4   2   3   22.31    0.73
  -4   2  -3   22.64    0.73
   4   2   3   22.11    0.73
   5  -2   3   46.75    1.42
   5  -2   3   45.17    1.42
   5  -2   3   44.63    1.44
  -5  -2  -3   44.79    1.44
   5   2   3   45.78    1.47
   5   2   3   48.03    1.47
  -5   2  -3   44.67    1.47
   6  -2   3   20.98    0.68
  -6  -2  -3   20.41    0.67
   6  -2   3   20.77    0.66
   6  -2   3   20.19    0.66
  -6   2  -3   20.67    0.68
   6   2   3   20.52    0.69
   6   2   3   21.27    0.69
   7  -2   3    9.57    0.33
   7  -2   3   10.00    0.33
   7  -2   3   10.18    0.36
  -7  -2  -3    9.71    0.34
   7   2   3   10.12    0.37
   7   2   3   10.18    0.36
  -7   2  -3   10.07    0.36
   8  -2   3   17.47    0.62
   8  -2   3   17.60    0.59
  -8  -2  -3   19.26    0.61
   8  -2   3   18.43    0.60
   8   2   3   18.48    0.62
   8   2   3   18.74    0.63
  -8   2  -3   18.27    0.62
  -9  -2  -3   30.10    0.98
   9  -2   3   31.30    1.00
   9  -2   3   29.07    0.97
   9  -2   3   31.01    0.98
  -9   2  -3   27.22    0.95
  -9   2  -3   31.78    0.99
   9   2   3   31.34    0.99
   9   2   3   30.74    1.00
 -10  -2  -3    2.22    0.13
  10  -2   3    2.41    0.16
  10  -2   3    2.31    0.13
  10   2   3    2.13    0.16
 -10   2  -3    2.49    0.10
  10   2   3    2.45    0.16
 -10   2  -3    2.25    0.14
  11  -2   3    6.00    0.27
  11  -2   3    5.85    0.24
 -11  -2  -3    5.71    0.24
  11   2   3    5.78    0.27
  11   2   3    6.11    0.26
 -11   2  -3    6.14    0.25
 -12  -2  -3    0.22    0.07
  12  -2   3    0.21    0.08
  12  -2   3    0.02    0.09
 -12   2  -3    0.10    0.07
  12   2   3    0.13    0.09
  12   2   3    0.17    0.10
 -13  -2  -3    0.01    0.06
  13  -2   3   -0.06    0.07
  13  -2   3   -0.02    0.10
 -13   2  -3    0.10    0.07
  13   2   3    0.03    0.10
  13   2   3    0.08    0.10
  14  -2   3    7.21    0.31
  14  -2   3    7.75    0.35
  14   2   3    7.86    0.36
 -14   2  -3    7.81    0.30
  14   2   3    7.04    0.33
  15  -2   3    5.29    0.26
  15  -2   3    5.46    0.31
  15   2   3    5.61    0.29
  15   2   3    5.80    0.32
  16  -2   3    2.96    0.21
  16  -2   3    3.03    0.24
  16   2   3    3.60    0.28
  16   2   3    3.07    0.23
  17  -2   3    0.57    0.16
  17   2   3    0.84    0.17
  17   2   3    0.73    0.15
  18  -2   3    0.33    0.16
  18   2   3    0.31    0.15
  18   2   3    0.30    0.15
  18  -3  -3    1.13    0.19
  18  -3  -3    1.07    0.16
  18   3  -3    1.33    0.18
  18   3  -3    1.07    0.17
  17  -3  -3    0.04    0.12
  17  -3  -3    0.05    0.13
  17   3  -3    0.03    0.13
  17   3  -3    0.04    0.13
  16  -3  -3    0.35    0.14
  16  -3  -3    0.24    0.11
  16   3  -3    0.28    0.13
  16   3  -3    0.03    0.12
  15  -3  -3    0.18    0.10
  15  -3  -3    0.17    0.11
  15   3  -3   -0.05    0.11
  15   3  -3    0.14    0.12
 -14  -3   3    0.09    0.08
  14  -3  -3    0.34    0.10
  14  -3  -3    0.21    0.11
  14   3  -3    0.24    0.10
  14   3  -3    0.09    0.10
 -13  -3   3    0.67    0.09
  13  -3  -3    0.56    0.11
  13  -3  -3    0.44    0.09
  13   3  -3    0.40    0.11
  13   3  -3    0.71    0.11
  12  -3  -3    2.40    0.16
 -12  -3   3    2.53    0.16
  12   3  -3    2.65    0.19
  12   3  -3    2.40    0.18
 -11  -3   3    0.54    0.08
  11  -3  -3    0.61    0.09
  11   3  -3    0.45    0.09
  11   3  -3    0.49    0.10
 -10  -3   3    2.73    0.16
 -10  -3   3    3.01    0.16
  10  -3  -3    2.89    0.16
  10   3  -3    2.61    0.17
  10   3  -3    2.61    0.16
  -9  -3   3    3.63    0.17
   9  -3  -3    3.72    0.17
  -9  -3   3    3.58    0.18
   9   3  -3    3.85    0.19
  -9   3   3    3.92    0.17
   9   3  -3    3.67    0.19
  -8  -3   3    5.07    0.21
  -8  -3   3    5.08    0.21
   8   3  -3    5.31    0.23
  -8   3   3    5.40    0.21
   8   3  -3    5.28    0.21
  -8   3   3    5.26    0.23
   7  -3  -3    3.92    0.13
  -7  -3   3    4.21    0.18
  -7  -3   3    3.96    0.17
   7   3  -3    4.33    0.19
  -7   3   3    4.09    0.17
   7   3  -3    4.11    0.17
  -7   3   3    4.13    0.18
  -6  -3   3    9.67    0.34
   6  -3  -3    9.88    0.31
  -6  -3   3    9.59    0.34
  -6   3   3    9.44    0.34
  -6   3   3    9.47    0.35
   6   3  -3   10.03    0.34
   6   3  -3    9.66    0.35
   6   3  -3   10.11    0.34
  -5  -3   3    6.51    0.24
  -5  -3   3    6.41    0.24
   5  -3  -3    6.78    0.21
  -5   3   3    6.70    0.24
   5   3  -3    7.02    0.25
   5   3  -3    6.45    0.25
  -5   3   3    6.60    0.25
   5   3  -3    6.85    0.24
  -4  -3   3   18.82    0.61
   4  -3  -3   18.66    0.59
  -4  -3   3   18.45    0.61
  -4   3   3   18.25    0.60
  -4   3   3   18.20    0.60
   4   3  -3   18.47    0.60
   4   3  -3   18.57    0.60
   4   3  -3   18.09    0.59
  -3  -3   3   21.43    0.71
   3  -3  -3   22.07    0.69
   3  -3  -3   21.98    0.69
  -3   3   3   22.36    0.73
   3   3  -3   22.15    0.72
   3   3  -3   23.73    0.72
  -3   3   3   21.56    0.72
   3   3  -3   21.78    0.71
   2  -3  -3   59.14    1.85
   2  -3  -3   58.70    1.85
  -2  -3   3   59.58    1.87
  -2   3   3   57.65    1.81
  -2   3   3   55.60    1.81
   2   3  -3   58.08    1.81
   2   3  -3   56.52    1.79
   2   3  -3   59.24    1.81
   1  -3  -3   69.30    2.17
   1  -3  -3   68.98    2.17
  -1  -3   3   69.47    2.18
  -1   3   3   68.01    2.15
  -1   3   3   70.19    2.14
   1   3  -3   66.94    2.15
   1   3  -3   67.54    2.15
  -1   3   3   69.86    2.15
   1   3  -3   68.25    2.14
   0  -3   3   24.09    0.77
   0  -3   3   23.08    0.76
   0  -3  -3   23.55    0.77
   0  -3  -3   24.69    0.76
   0  -3   3   24.79    0.77
   0   3  -3   21.89    0.74
   0   3   3   22.83    0.75
   0   3   3   22.66    0.75
   0   3   3   24.39    0.74
   0   3   3   24.26    0.75
   0   3  -3   23.69    0.74
   0   3  -3   23.51    0.73
  -1  -3  -3   10.98    0.36
   1  -3   3   10.90    0.34
   1  -3   3   10.70    0.36
   1  -3   3   10.29    0.34
  -1  -3  -3   10.91    0.35
   1  -3   3   10.41    0.35
   1  -3   3   11.13    0.35
   1   3   3   10.85    0.36
  -1   3  -3   10.25    0.36
   1   3   3   11.65    0.36
   1   3   3   11.14    0.37
  -1   3  -3   11.07    0.37
  -1   3  -3   10.70    0.35
   1   3   3   10.98    0.36
   2  -3   3    9.21    0.32
   2  -3   3    8.85    0.30
  -2  -3  -3    9.26    0.32
   2  -3   3    9.46    0.30
   2  -3   3    9.46    0.31
  -2  -3  -3    9.26    0.31
  -2  -3  -3   10.05    0.31
   2  -3   3    9.47    0.31
   2   3   3    9.58    0.33
  -2   3  -3    9.67    0.31
   2   3   3    9.76    0.33
  -2   3  -3    9.30    0.33
   2   3   3    9.77    0.33
  -2   3  -3    9.66    0.31
   3  -3   3   47.35    1.50
   3  -3   3   47.86    1.51
   3  -3   3   44.93    1.49
  -3  -3  -3   50.70    1.49
   3  -3   3   47.69    1.50
   3  -3   3   47.50    1.49
  -3  -3  -3   47.44    1.50
  -3  -3  -3   47.86    1.51
   3   3   3   48.99    1.55
   3   3   3   50.06    1.55
  -3   3  -3   47.50    1.55
   4  -3   3   41.55    1.30
  -4  -3  -3   40.30    1.31
   4  -3   3   41.51    1.29
  -4  -3  -3   41.05    1.30
  -4   3  -3   34.88    1.26
   4   3   3   42.52    1.28
   4   3   3   42.69    1.29
  -4   3  -3   40.82    1.29
   5  -3   3    2.59    0.12
   5  -3   3    2.65    0.10
  -5  -3  -3    2.59    0.13
   5  -3   3    2.78    0.10
  -5  -3  -3    2.40    0.12
  -5   3  -3    2.64    0.10
  -5   3  -3    2.62    0.13
   5   3   3    2.75    0.14
   5   3   3    2.96    0.14
  -6  -3  -3   19.50    0.63
   6  -3   3   19.03    0.61
   6  -3   3   18.32    0.61
   6  -3   3   19.19    0.63
   6   3   3   19.35    0.65
   6   3   3   19.69    0.65
  -6   3  -3   19.99    0.65
  -6   3  -3   18.97    0.61
  -7  -3  -3    0.44    0.07
   7  -3   3    0.45    0.05
   7  -3   3    0.58    0.04
   7  -3   3    0.50    0.07
   7   3   3    0.59    0.08
  -7   3  -3    0.56    0.03
   7   3   3    0.55    0.08
  -7   3  -3    0.57    0.08
   8  -3   3    8.55    0.29
   8  -3   3    8.53    0.31
   8  -3   3    9.34    0.33
  -8  -3  -3    8.71    0.32
   8   3   3    9.75    0.35
  -8   3  -3    8.85    0.29
   8   3   3    8.93    0.35
  -8   3  -3    9.11    0.34
  -9  -3  -3    5.88    0.25
   9  -3   3    6.12    0.23
   9  -3   3    6.25    0.26
  -9   3  -3    6.00    0.26
   9   3   3    6.22    0.26
   9   3   3    6.15    0.26
  10  -3   3    8.39    0.33
 -10  -3  -3    7.98    0.31
  10  -3   3    8.08    0.30
  10   3   3    8.23    0.34
  10   3   3    8.28    0.33
 -10   3  -3    8.32    0.32
 -11  -3  -3    9.73    0.36
  11  -3   3    9.09    0.35
  11  -3   3    9.85    0.38
  11   3   3    9.63    0.38
 -11   3  -3    9.60    0.36
  11   3   3    9.32    0.37
 -12  -3  -3    1.65    0.14
  12  -3   3    1.53    0.13
  12  -3   3    1.71    0.16
 -12   3  -3    1.46    0.14
  12   3   3    1.34    0.16
  12   3   3    1.63    0.16
 -13  -3  -3    0.62    0.09
  13  -3   3    0.42    0.13
  13  -3   3    0.40    0.08
  13   3   3    0.59    0.13
 -13   3  -3    0.65    0.10
  13   3   3    0.41    0.11
  14  -3   3    1.48    0.15
  14  -3   3    1.88    0.21
 -14  -3  -3    2.00    0.15
 -14   3  -3    1.95    0.15
  14   3   3    1.70    0.19
  14   3   3    1.95    0.20
  15  -3   3    0.59    0.14
  15   3   3    0.41    0.13
  15   3   3    0.55    0.13
 -15   3  -3    0.68    0.11
  16  -3   3    0.29    0.15
  16   3   3    0.06    0.14
  16   3   3    0.28    0.13
  17  -3   3    3.07    0.26
  17   3   3    2.73    0.28
  17   3   3    2.87    0.24
  18  -3   3    0.19    0.16
  18   3   3    0.02    0.16
  18   3   3    0.20    0.14
  18  -4  -3    0.44    0.15
  18  -4  -3    0.03    0.11
  18   4  -3   -0.09    0.13
  18   4  -3    0.18    0.13
  17  -4  -3    0.74    0.17
  17  -4  -3    0.50    0.13
  17   4  -3    0.65    0.15
  17   4  -3    0.47    0.14
  16  -4  -3    1.15    0.14
  16  -4  -3    1.48    0.17
  16   4  -3    1.31    0.16
  16   4  -3    1.12    0.16
  15  -4  -3   -0.01    0.13
  15  -4  -3    0.02    0.10
  15   4  -3   -0.15    0.10
  15   4  -3   -0.03    0.10
 -14  -4   3    3.14    0.20
  14  -4  -3    3.22    0.21
  14  -4  -3    3.26    0.22
  14   4  -3    3.14    0.22
  14   4  -3    3.09    0.22
  13  -4  -3   14.10    0.51
  13  -4  -3   13.43    0.53
 -13  -4   3   14.31    0.51
  13   4  -3   13.58    0.53
  13   4  -3   14.35    0.53
 -12  -4   3    9.86    0.38
  12  -4  -3   10.33    0.39
  12   4  -3   10.28    0.39
  12   4  -3    9.71    0.40
 -11  -4   3    2.51    0.17
  11  -4  -3    2.40    0.15
 -11  -4   3    2.63    0.17
  11   4  -3    2.43    0.17
  11   4  -3    2.47    0.18
 -10  -4   3    4.27    0.22
 -10  -4   3    4.47    0.21
  10  -4  -3    4.91    0.21
  10   4  -3    4.56    0.21
  10   4  -3    4.43    0.22
 -10   4   3    4.40    0.21
 -10   4   3    4.31    0.22
  -9  -4   3    5.07    0.23
  -9  -4   3    5.18    0.23
   9   4  -3    5.40    0.22
  -9   4   3    4.80    0.23
  -9   4   3    4.78    0.21
   9   4  -3    5.08    0.23
  -8  -4   3    4.38    0.20
  -8  -4   3    4.62    0.20
   8   4  -3    4.69    0.20
  -8   4   3    4.60    0.19
  -8   4   3    4.41    0.21
   8   4  -3    4.30    0.21
  -7  -4   3    1.92    0.12
  -7  -4   3    1.91    0.12
   7   4  -3    1.97    0.13
  -7   4   3    1.94    0.11
  -7   4   3    1.94    0.13
   7   4  -3    2.17    0.12
  -6  -4   3    2.43    0.13
   6  -4  -3    2.55    0.09
  -6  -4   3    2.51    0.13
  -6   4   3    2.33    0.12
   6   4  -3    2.45    0.14
  -6   4   3    2.60    0.14
   6   4  -3    2.58    0.12
  -5  -4   3    2.50    0.13
   5  -4  -3    2.57    0.09
  -5  -4   3    2.81    0.14
   5   4  -3    2.72    0.12
  -5   4   3    2.67    0.13
   5   4  -3    2.55    0.14
  -5   4   3    2.46    0.13
   4  -4  -3   18.96    0.62
  -4  -4   3   19.80    0.64
   4  -4  -3   19.28    0.61
  -4  -4   3   18.94    0.64
   4   4  -3   19.86    0.64
   4   4  -3   19.38    0.62
  -4   4   3   19.66    0.65
  -4   4   3   18.72    0.63
   4   4  -3   19.68    0.64
   3  -4  -3    6.82    0.23
  -3  -4   3    6.35    0.24
   3  -4  -3    6.71    0.22
  -3  -4   3    6.79    0.25
  -3   4   3    6.44    0.25
   3   4  -3    6.76    0.24
  -3   4   3    6.72    0.24
   3   4  -3    6.84    0.24
   3   4  -3    6.45    0.22
  -2  -4   3   41.13    1.32
   2  -4  -3   41.53    1.30
   2  -4  -3   41.32    1.30
  -2   4   3   40.52    1.31
   2   4  -3   42.58    1.31
  -2   4   3   41.35    1.30
   2   4  -3   41.16    1.29
   2   4  -3   39.72    1.31
  -1  -4   3   25.81    0.83
   1  -4  -3   24.74    0.81
   1  -4  -3   25.80    0.81
  -1   4   3   25.16    0.83
   1   4  -3   26.21    0.83
   1   4  -3   26.34    0.81
  -1   4   3   25.81    0.82
   1   4  -3   25.11    0.82
   1   4  -3   25.06    0.82
   0  -4  -3    3.86    0.14
   0  -4   3    3.95    0.16
   0  -4  -3    3.61    0.15
   0   4  -3    3.68    0.16
   0   4  -3    3.70    0.15
   0   4  -3    3.73    0.13
   0   4   3    3.76    0.15
   0   4  -3    3.64    0.14
   0   4   3    3.72    0.15
   0   4   3    3.65    0.15
   1  -4   3   10.26    0.34
  -1  -4  -3   10.56    0.35
  -1  -4  -3   10.46    0.34
   1  -4   3   10.06    0.33
   1  -4   3   10.15    0.36
   1   4   3   10.14    0.35
   1   4   3   10.49    0.35
  -1   4  -3   10.25    0.36
  -1   4  -3   10.05    0.34
  -1   4  -3   10.24    0.33
   1   4   3   10.57    0.35
   2  -4   3   43.90    1.33
   2  -4   3   39.98    1.32
   2  -4   3   41.83    1.35
  -2  -4  -3   41.31    1.34
  -2  -4  -3   44.36    1.34
   2  -4   3   42.05    1.32
  -2   4  -3   44.77    1.40
   2   4   3   44.52    1.42
   2   4   3   45.88    1.41
  -2   4  -3   43.71    1.40
   2   4   3   44.27    1.41
   2   4   3   45.22    1.40
  -2   4  -3   43.31    1.42
  -3  -4  -3    8.22    0.29
   3  -4   3    8.40    0.28
   3  -4   3    8.03    0.28
  -3  -4  -3    8.37    0.29
  -3  -4  -3    8.64    0.28
   3  -4   3    7.90    0.29
   3   4   3    8.64    0.31
  -3   4  -3    8.58    0.28
   3   4   3    8.77    0.29
  -3   4  -3    8.19    0.31
   3   4   3    8.78    0.31
   3   4   3    8.88    0.30
   4  -4   3    5.45    0.19
   4  -4   3    5.54    0.21
   4  -4   3    5.16    0.20
  -4  -4  -3    5.91    0.21
  -4  -4  -3    5.33    0.21
  -4   4  -3    5.20    0.23
   4   4   3    6.08    0.22
   4   4   3    5.99    0.23
  -4   4  -3    5.50    0.19
  -5  -4  -3   19.42    0.64
   5  -4   3   19.65    0.64
  -5  -4  -3   19.21    0.64
   5  -4   3   19.34    0.62
   5   4   3   20.28    0.67
  -5   4  -3   20.33    0.63
  -5   4  -3   19.60    0.67
   5   4   3   20.07    0.66
  -6  -4  -3   19.00    0.66
  -6  -4  -3   19.70    0.66
   6  -4   3   19.76    0.63
   6  -4   3   20.67    0.66
   6   4   3   21.68    0.70
   6   4   3   20.84    0.69
  -6   4  -3   19.71    0.70
   7  -4   3   24.35    0.79
  -7  -4  -3   24.33    0.81
  -7  -4  -3   24.67    0.81
   7  -4   3   25.47    0.81
   7  -4   3   24.35    0.78
  -7   4  -3   25.56    0.86
   7   4   3   25.01    0.86
   7   4   3   26.56    0.85
   8  -4   3    3.33    0.13
   8  -4   3    3.41    0.15
   8  -4   3    3.47    0.18
  -8  -4  -3    3.40    0.17
   8   4   3    3.80    0.19
  -8   4  -3    3.42    0.18
   8   4   3    3.36    0.19
  -9  -4  -3    5.30    0.23
   9  -4   3    5.34    0.21
   9  -4   3    5.62    0.24
  -9   4  -3    5.59    0.25
   9   4   3    5.80    0.25
   9   4   3    5.63    0.26
  10  -4   3    0.82    0.08
  10  -4   3    0.72    0.10
 -10  -4  -3    0.72    0.10
  10   4   3    0.75    0.11
 -10   4  -3    0.82    0.11
  10   4   3    0.63    0.11
 -11  -4  -3    0.62    0.09
  11  -4   3    0.43    0.07
  11  -4   3    0.63    0.10
 -11   4  -3    0.44    0.09
  11   4   3    0.58    0.11
  11   4   3    0.57    0.11
  12  -4   3    0.43    0.08
  12  -4   3    0.51    0.11
 -12  -4  -3    0.42    0.09
  12   4   3    0.56    0.11
  12   4   3    0.33    0.11
 -12   4  -3    0.51    0.10
  13  -4   3    0.97    0.10
 -13  -4  -3    0.91    0.11
  13  -4   3    0.96    0.14
  13   4   3    1.00    0.13
  13   4   3    1.04    0.14
 -13   4  -3    0.97    0.12
  14  -4   3    0.69    0.14
 -14  -4  -3    0.62    0.11
  14   4   3    0.65    0.13
  14   4   3    0.72    0.14
 -14   4  -3    0.67    0.11
  15  -4   3    0.65    0.14
  15   4   3    0.64    0.15
 -15   4  -3    0.54    0.11
  15   4   3    0.56    0.15
  16  -4   3    1.69    0.19
  16   4   3    1.95    0.22
  16   4   3    2.08    0.22
  17  -4   3   -0.13    0.14
  17   4   3    0.17    0.13
  17   4   3   -0.04    0.13
  17  -5  -3    0.33    0.15
  17  -5  -3    0.57    0.13
  17   5  -3    0.66    0.14
  17   5  -3    0.54    0.16
  16  -5  -3    1.11    0.14
  16  -5  -3    1.30    0.18
  16   5  -3    1.25    0.16
  16   5  -3    1.21    0.18
  15  -5  -3    0.97    0.13
  15  -5  -3    0.78    0.14
 -15  -5   3    0.92    0.13
  15   5  -3    0.80    0.14
  15   5  -3    0.77    0.13
  14  -5  -3    0.34    0.10
  14  -5  -3    0.24    0.11
 -14  -5   3    0.24    0.11
  14   5  -3    0.19    0.12
  14   5  -3    0.23    0.11
 -13  -5   3   -0.02    0.10
  13  -5  -3    0.11    0.08
  13  -5  -3   -0.11    0.11
  13   5  -3    0.11    0.10
  13   5  -3    0.00    0.09
 -12  -5   3    3.42    0.19
 -12  -5   3    3.11    0.20
  12  -5  -3    2.90    0.18
  12   5  -3    3.37    0.22
  12   5  -3    3.41    0.20
  11  -5  -3    4.45    0.21
 -11  -5   3    4.53    0.22
 -11  -5   3    4.08    0.22
 -11   5   3    4.47    0.21
 -11   5   3    4.65    0.24
  11   5  -3    4.35    0.24
  11   5  -3    4.62    0.22
 -10  -5   3    4.79    0.24
 -10  -5   3    5.25    0.24
  10   5  -3    4.79    0.24
 -10   5   3    5.13    0.22
  10   5  -3    4.98    0.22
 -10   5   3    4.96    0.24
  -9  -5   3    4.04    0.21
  -9  -5   3    4.07    0.20
   9   5  -3    4.02    0.19
   9   5  -3    3.89    0.21
  -9   5   3    4.24    0.19
  -9   5   3    4.04    0.21
  -8  -5   3    1.84    0.15
  -8  -5   3    2.40    0.15
  -8   5   3    2.28    0.16
   8   5  -3    2.34    0.16
   8   5  -3    2.48    0.14
  -8   5   3    2.30    0.13
  -7  -5   3    4.89    0.22
  -7  -5   3    5.17    0.22
  -7   5   3    5.04    0.23
   7   5  -3    5.37    0.21
   7   5  -3    4.84    0.23
  -7   5   3    5.26    0.22
  -6  -5   3    0.34    0.08
  -6  -5   3    0.35    0.07
   6  -5  -3    0.58    0.06
   6  -5  -3    0.55    0.03
   6   5  -3    0.54    0.06
  -6   5   3    0.49    0.07
  -6   5   3    0.50    0.08
   6   5  -3    0.52    0.09
  -5  -5   3    7.39    0.28
  -5  -5   3    7.67    0.29
   5  -5  -3    7.24    0.24
   5  -5  -3    7.30    0.26
  -5   5   3    7.50    0.28
   5   5  -3    7.78    0.29
  -5   5   3    7.65    0.30
   5   5  -3    7.75    0.27
   4  -5  -3   24.50    0.79
  -4  -5   3   24.83    0.81
  -4  -5   3   24.29    0.80
   4  -5  -3   23.90    0.77
   4   5  -3   24.76    0.83
  -4   5   3   24.37    0.83
  -4   5   3   24.51    0.82
   4   5  -3   26.65    0.80
  -3  -5   3    2.89    0.15
   3  -5  -3    2.83    0.12
  -3  -5   3    2.75    0.15
   3  -5  -3    3.05    0.12
  -3   5   3    3.26    0.15
   3   5  -3    3.01    0.15
  -3   5   3    2.96    0.14
   3   5  -3    3.23    0.14
   3   5  -3    3.01    0.12
   3   5  -3    3.14    0.11
  -2  -5   3   20.15    0.67
   2  -5  -3   20.39    0.65
   2  -5  -3   20.58    0.65
  -2  -5   3   19.36    0.66
  -2   5   3   20.84    0.71
   2   5  -3   21.91    0.71
   2   5  -3   21.48    0.69
  -2   5   3   20.84    0.70
   2   5  -3   22.18    0.71
   1  -5  -3    4.79    0.18
   1  -5  -3    4.76    0.18
  -1  -5   3    4.55    0.19
   1   5  -3    5.19    0.18
   1   5  -3    5.16    0.21
   1   5  -3    5.21    0.20
  -1   5   3    5.02    0.20
  -1   5   3    4.99    0.19
   0  -5  -3   35.95    1.16
   0  -5   3   35.84    1.17
   0  -5  -3   37.56    1.16
   0   5  -3   37.04    1.21
   0   5  -3   38.19    1.22
   0   5   3   38.52    1.21
   0   5   3   37.93    1.21
   0   5  -3   37.36    1.19
   1  -5   3    5.13    0.21
  -1  -5  -3    5.04    0.19
  -1  -5  -3    5.09    0.19
   1   5   3    5.08    0.20
  -1   5  -3    5.21    0.18
   1   5   3    5.32    0.20
  -1   5  -3    5.48    0.22
   1   5   3    5.66    0.20
   2  -5   3   10.10    0.37
  -2  -5  -3   11.12    0.36
  -2  -5  -3   10.67    0.37
   2  -5   3   10.23    0.34
   2  -5   3   10.78    0.35
   2   5   3   10.90    0.40
  -2   5  -3   10.80    0.36
  -2   5  -3   11.09    0.40
   2   5   3   11.55    0.38
   2   5   3   11.81    0.38
   2   5   3   11.07    0.39
  -3  -5  -3   12.76    0.42
  -3  -5  -3   12.60    0.43
   3  -5   3   12.04    0.43
   3  -5   3   12.94    0.41
   3  -5   3   11.82    0.40
   3   5   3   13.58    0.47
  -3   5  -3   13.56    0.43
   3   5   3   13.16    0.44
  -3   5  -3   12.65    0.46
   3   5   3   13.46    0.45
   3   5   3   13.01    0.45
   4  -5   3    5.01    0.17
  -4  -5  -3    4.92    0.19
   4  -5   3    4.82    0.20
  -4  -5  -3    4.85    0.20
   4  -5   3    4.73    0.18
   4   5   3    5.32    0.21
  -4   5  -3    5.06    0.18
  -4   5  -3    4.80    0.22
   4   5   3    5.04    0.21
   4   5   3    4.87    0.22
   4   5   3    5.10    0.18
   5  -5   3    1.17    0.11
  -5  -5  -3    1.50    0.12
  -5  -5  -3    1.29    0.10
   5  -5   3    1.24    0.09
   5  -5   3    1.21    0.07
  -5   5  -3    1.02    0.12
   5   5   3    1.33    0.11
   5   5   3    1.17    0.12
   5   5   3    1.20    0.10
  -6  -5  -3   22.20    0.74
   6  -5   3   21.84    0.70
   6  -5   3   22.08    0.72
  -6  -5  -3   22.27    0.73
   6  -5   3   21.61    0.74
  -6   5  -3   22.84    0.78
   6   5   3   23.84    0.77
   6   5   3   22.76    0.78
   7  -5   3    0.43    0.07
  -7  -5  -3    0.39    0.08
  -7  -5  -3    0.32    0.08
   7  -5   3    0.38    0.07
  -7   5  -3    0.48    0.09
   7   5   3    0.41    0.09
   7   5   3    0.40    0.09
   8  -5   3    1.90    0.14
  -8  -5  -3    2.15    0.15
  -8  -5  -3    2.45    0.15
   8  -5   3    2.38    0.12
  -8   5  -3    2.29    0.16
   8   5   3    2.34    0.16
   8   5   3    2.27    0.17
   9  -5   3    4.00    0.17
  -9  -5  -3    3.72    0.20
   9  -5   3    3.88    0.20
   9   5   3    3.71    0.21
  -9   5  -3    4.03    0.21
   9   5   3    4.12    0.22
  10  -5   3    3.37    0.20
  10  -5   3    3.45    0.16
 -10  -5  -3    3.66    0.21
 -10   5  -3    3.73    0.22
  10   5   3    3.54    0.21
  10   5   3    3.71    0.21
 -11  -5  -3    1.73    0.17
  11  -5   3    1.85    0.13
  11  -5   3    1.87    0.17
 -11   5  -3    2.07    0.18
  11   5   3    1.75    0.18
  11   5   3    2.11    0.18
  12  -5   3    0.20    0.10
 -12  -5  -3    0.09    0.09
 -12   5  -3   -0.03    0.09
  12   5   3   -0.09    0.09
  12   5   3    0.06    0.10
  13  -5   3    3.14    0.21
 -13  -5  -3    3.49    0.21
  13   5   3    2.73    0.23
 -13   5  -3    3.51    0.22
  13   5   3    2.99    0.22
  14  -5   3    0.22    0.12
 -14  -5  -3    0.15    0.11
  14   5   3    0.16    0.12
  14   5   3    0.27    0.13
 -14   5  -3    0.21    0.11
 -15  -5  -3    0.25    0.11
  15  -5   3    0.26    0.13
 -15   5  -3    0.24    0.11
  15   5   3    0.28    0.13
  15   5   3    0.26    0.14
  16  -5   3    0.04    0.13
 -16   5  -3    0.14    0.11
  16   5   3    0.02    0.13
  16   5   3    0.11    0.13
  17  -5   3    0.06    0.14
  17   5   3    0.17    0.14
  17   5   3   -0.05    0.13
  16  -6  -3    1.56    0.19
  16  -6  -3    1.49    0.16
  16   6  -3    1.63    0.17
  16   6  -3    1.86    0.20
 -15  -6   3    0.60    0.13
  15  -6  -3    0.39    0.13
  15  -6  -3    0.32    0.11
  15   6  -3    0.52    0.14
  15   6  -3    0.39    0.12
  14  -6  -3    0.46    0.11
 -14  -6   3    0.38    0.11
  14  -6  -3    0.57    0.13
  14   6  -3    0.56    0.12
  14   6  -3    0.54    0.13
  13  -6  -3    0.24    0.12
 -13  -6   3    0.34    0.11
 -13  -6   3    0.27    0.11
  13  -6  -3    0.33    0.10
  13   6  -3    0.32    0.12
  13   6  -3    0.12    0.09
  12  -6  -3    1.53    0.15
 -12  -6   3    1.38    0.14
 -12  -6   3    1.35    0.15
  12  -6  -3    1.56    0.15
  12   6  -3    1.41    0.15
  12   6  -3    1.42    0.15
 -11  -6   3    0.20    0.11
  11  -6  -3    0.15    0.08
 -11  -6   3    0.07    0.09
  11   6  -3    0.12    0.07
 -11   6   3    0.16    0.09
  11   6  -3    0.32    0.10
 -11   6   3    0.21    0.10
 -10  -6   3    0.88    0.12
 -10  -6   3    0.66    0.11
  10  -6  -3    0.67    0.08
  10   6  -3    0.67    0.09
  10   6  -3    0.85    0.12
 -10   6   3    0.91    0.11
 -10   6   3    0.73    0.12
  -9  -6   3    5.72    0.26
  -9  -6   3    5.31    0.25
   9  -6  -3    5.14    0.22
  -9   6   3    5.82    0.24
  -9   6   3    5.20    0.26
   9   6  -3    5.38    0.23
   9   6  -3    5.32    0.26
  -8  -6   3    9.60    0.38
  -8  -6   3   10.45    0.38
   8  -6  -3    9.57    0.35
  -8   6   3    9.91    0.39
   8   6  -3    9.97    0.35
  -8   6   3   10.43    0.37
   8   6  -3    9.57    0.36
   8   6  -3   10.20    0.39
  -7  -6   3    0.60    0.10
  -7  -6   3    0.74    0.10
   7  -6  -3    0.61    0.07
   7   6  -3    0.61    0.10
   7   6  -3    0.62    0.07
  -7   6   3    0.67    0.08
  -7   6   3    0.47    0.10
   7   6  -3    0.63    0.07
  -6  -6   3    2.63    0.16
   6  -6  -3    2.54    0.10
   6  -6  -3    2.68    0.13
  -6  -6   3    2.23    0.15
  -6   6   3    2.67    0.15
  -6   6   3    2.55    0.17
   6   6  -3    2.82    0.13
   6   6  -3    2.69    0.14
   6   6  -3    2.62    0.17
   5  -6  -3    1.94    0.09
  -5  -6   3    2.16    0.14
   5  -6  -3    2.27    0.11
  -5  -6   3    1.72    0.14
   5   6  -3    1.97    0.12
  -5   6   3    2.10    0.12
  -5   6   3    1.88    0.14
   5   6  -3    2.14    0.10
   5   6  -3    2.05    0.14
  -4  -6   3    1.77    0.13
   4  -6  -3    1.89    0.10
   4  -6  -3    1.84    0.09
  -4  -6   3    1.68    0.13
   4   6  -3    1.98    0.12
   4   6  -3    1.69    0.13
   4   6  -3    1.89    0.08
   4   6  -3    1.71    0.10
  -4   6   3    1.74    0.12
  -4   6   3    1.79    0.13
   3  -6  -3    2.01    0.10
  -3  -6   3    1.69    0.13
   3  -6  -3    2.05    0.11
  -3  -6   3    1.88    0.13
   3   6  -3    1.94    0.14
   3   6  -3    1.89    0.10
  -3   6   3    1.92    0.12
   3   6  -3    2.13    0.13
  -3   6   3    2.16    0.14
  -2  -6   3   10.54    0.38
   2  -6  -3   10.64    0.37
  -2  -6   3   11.15    0.39
   2  -6  -3   10.72    0.37
   2   6  -3   11.01    0.39
   2   6  -3   10.99    0.37
  -2   6   3   11.05    0.40
  -2   6   3   11.18    0.39
   2   6  -3   10.96    0.39
   1  -6  -3   19.29    0.62
  -1  -6   3   18.13    0.62
  -1  -6   3   18.66    0.63
   1  -6  -3   18.75    0.62
   1   6  -3   19.89    0.65
  -1   6   3   19.14    0.64
  -1   6   3   19.22    0.64
   1   6  -3   19.35    0.62
   1   6  -3   18.24    0.64
   0  -6  -3    2.08    0.12
   0  -6   3    1.91    0.11
   0  -6  -3    2.06    0.11
   0  -6   3    1.97    0.13
   0   6   3    2.04    0.12
   0   6   3    2.28    0.13
   0   6  -3    2.02    0.13
   0   6  -3    1.95    0.09
  -1  -6  -3   20.87    0.70
   1  -6   3   20.97    0.71
  -1  -6  -3   21.91    0.70
  -1   6  -3   22.13    0.72
  -1   6  -3   22.43    0.76
   1   6   3   22.78    0.73
   1   6   3   22.99    0.74
   1   6   3   22.57    0.74
   2  -6   3    9.11    0.33
  -2  -6  -3    8.35    0.32
  -2  -6  -3    9.03    0.32
  -2   6  -3    8.60    0.34
   2   6   3    9.03    0.32
   2   6   3    9.37    0.32
   2   6   3    9.66    0.33
  -2   6  -3    9.04    0.31
   3  -6   3    0.42    0.04
   3  -6   3    0.45    0.08
  -3  -6  -3    0.39    0.07
  -3  -6  -3    0.48    0.07
   3   6   3    0.69    0.08
   3   6   3    0.36    0.08
  -3   6  -3    0.62    0.09
   3   6   3    0.51    0.06
  -3   6  -3    0.51    0.05
   3   6   3    0.49    0.07
   4  -6   3    3.69    0.18
   4  -6   3    3.81    0.15
  -4  -6  -3    3.88    0.18
  -4  -6  -3    3.60    0.19
  -4   6  -3    3.86    0.15
   4   6   3    3.61    0.18
   4   6   3    3.86    0.15
   4   6   3    3.97    0.20
   4   6   3    3.98    0.17
  -4   6  -3    3.61    0.20
   5  -6   3    0.84    0.10
  -5  -6  -3    0.72    0.09
   5  -6   3    0.80    0.07
  -5  -6  -3    1.10    0.11
   5   6   3    0.86    0.10
  -5   6  -3    0.89    0.11
   5   6   3    0.81    0.07
   5   6   3    1.02    0.10
   5   6   3    0.73    0.11
  -6  -6  -3    3.35    0.17
   6  -6   3    3.31    0.17
   6  -6   3    3.05    0.15
  -6  -6  -3    3.63    0.18
   6   6   3    3.88    0.18
   6   6   3    3.33    0.20
   6   6   3    3.84    0.19
  -6   6  -3    3.70    0.21
  -7  -6  -3    0.34    0.09
  -7  -6  -3    0.37    0.08
   7  -6   3    0.50    0.08
   7  -6   3    0.35    0.07
  -7   6  -3    0.37    0.10
   7   6   3    0.42    0.10
   7   6   3    0.52    0.09
   7   6   3    0.47    0.08
   8  -6   3    2.66    0.16
   8  -6   3    2.94    0.13
  -8  -6  -3    2.76    0.18
   8  -6   3    2.78    0.17
  -8  -6  -3    2.73    0.17
  -8   6  -3    2.95    0.19
   8   6   3    2.97    0.18
   8   6   3    3.03    0.19
  -9  -6  -3    0.92    0.11
   9  -6   3    1.09    0.11
   9  -6   3    1.09    0.12
   9  -6   3    1.07    0.09
  -9  -6  -3    0.90    0.11
   9   6   3    1.00    0.11
  -9   6  -3    1.01    0.13
   9   6   3    0.95    0.13
 -10  -6  -3    0.62    0.11
  10  -6   3    0.67    0.10
  10  -6   3    0.60    0.10
  10   6   3    0.75    0.11
  10   6   3    0.52    0.11
 -10   6  -3    0.49    0.11
  11  -6   3    1.02    0.12
 -11  -6  -3    1.12    0.14
  11   6   3    0.97    0.13
  11   6   3    1.04    0.15
 -11   6  -3    1.07    0.14
 -12  -6  -3    1.95    0.19
  12  -6   3    1.64    0.17
 -12   6  -3    1.89    0.18
  12   6   3    1.83    0.17
  12   6   3    1.60    0.17
 -13  -6  -3   -0.01    0.11
  13  -6   3   -0.01    0.10
  13   6   3    0.03    0.11
 -13   6  -3    0.03    0.10
  13   6   3    0.02    0.12
  14  -6   3    1.15    0.15
 -14  -6  -3    1.52    0.16
 -14   6  -3    1.40    0.15
  14   6   3    1.28    0.16
  14   6   3    1.28    0.18
  15  -6   3    0.91    0.15
 -15  -6  -3    1.21    0.15
 -15   6  -3    1.05    0.15
  15   6   3    1.06    0.17
  15   6   3    1.03    0.16
  16  -6   3   -0.28    0.13
  16   6   3    0.17    0.13
  16   6   3   -0.04    0.13
 -16   6  -3    0.05    0.12
  15  -7  -3    1.02    0.22
  15  -7  -3    1.40    0.20
 -15  -7   3    1.47    0.16
  15  -7  -3    1.58    0.18
  15   7  -3    1.41    0.18
 -14  -7   3    1.57    0.17
  14  -7  -3    1.25    0.14
  14  -7  -3    1.26    0.15
  14  -7  -3    1.10    0.13
  14   7  -3    1.20    0.16
  13  -7  -3    0.03    0.10
 -13  -7   3   -0.09    0.10
  13  -7  -3    0.06    0.08
 -13  -7   3    0.03    0.12
  13  -7  -3   -0.07    0.08
  13   7  -3    0.13    0.12
 -12  -7   3    0.49    0.12
  12  -7  -3    0.72    0.12
  12  -7  -3    0.79    0.11
 -12  -7   3    0.60    0.12
  12  -7  -3    0.50    0.09
  12   7  -3    0.83    0.14
  11  -7  -3    1.35    0.13
 -11  -7   3    1.02    0.13
 -11  -7   3    1.22    0.14
 -11   7   3    1.58    0.17
 -11   7   3    1.25    0.12
  11   7  -3    1.26    0.13
  11   7  -3    1.27    0.15
 -10  -7   3    0.92    0.12
 -10  -7   3    1.01    0.14
  10  -7  -3    1.12    0.12
 -10   7   3    1.24    0.14
  10   7  -3    1.08    0.14
  10   7  -3    1.06    0.13
 -10   7   3    1.00    0.12
   9  -7  -3    0.12    0.06
  -9  -7   3    0.16    0.09
  -9  -7   3    0.02    0.09
  -9   7   3    0.13    0.08
  -9   7   3    0.15    0.10
   9   7  -3    0.00    0.06
   9   7  -3    0.12    0.10
  -8  -7   3    1.44    0.14
   8  -7  -3    1.42    0.11
  -8  -7   3    1.43    0.14
   8   7  -3    1.85    0.18
  -8   7   3    1.68    0.14
  -8   7   3    1.80    0.16
   8   7  -3    1.39    0.11
  -7  -7   3    0.30    0.09
  -7  -7   3    0.38    0.09
   7  -7  -3    0.51    0.07
   7  -7  -3    0.38    0.03
  -7   7   3    0.61    0.08
   7   7  -3    0.54    0.06
   7   7  -3    0.56    0.07
  -7   7   3    0.45    0.11
   7   7  -3    0.43    0.10
   6  -7  -3    1.55    0.11
  -6  -7   3    1.48    0.14
  -6  -7   3    1.59    0.14
   6  -7  -3    1.57    0.07
  -6   7   3    1.61    0.13
   6   7  -3    1.87    0.12
   6   7  -3    1.50    0.16
  -6   7   3    1.46    0.16
   6   7  -3    1.72    0.12
  -5  -7   3    7.01    0.28
  -5  -7   3    6.26    0.28
   5  -7  -3    6.92    0.26
   5  -7  -3    6.23    0.23
   5   7  -3    7.07    0.29
   5   7  -3    7.15    0.27
  -5   7   3    6.84    0.27
   5   7  -3    7.14    0.26
  -5   7   3    6.66    0.30
  -4  -7   3    2.70    0.17
  -4  -7   3    2.58    0.16
   4  -7  -3    2.92    0.14
   4  -7  -3    2.47    0.12
   4   7  -3    2.56    0.16
  -4   7   3    2.78    0.15
   4   7  -3    3.03    0.14
   4   7  -3    3.02    0.16
  -4   7   3    2.97    0.18
  -3  -7   3    9.56    0.37
  -3  -7   3    9.40    0.36
   3  -7  -3   10.06    0.34
   3  -7  -3    9.85    0.35
   3   7  -3   10.35    0.35
  -3   7   3    9.91    0.37
   3   7  -3   10.44    0.38
  -3   7   3   10.19    0.39
   3   7  -3   10.18    0.38
  -2  -7   3    7.33    0.30
  -2  -7   3    7.55    0.30
   2  -7  -3    7.69    0.27
   2  -7  -3    7.42    0.28
   2   7  -3    7.92    0.31
  -2   7   3    8.03    0.30
   2   7  -3    8.18    0.31
   2   7  -3    7.83    0.28
  -2   7   3    7.78    0.31
   1  -7  -3    2.29    0.13
  -1  -7   3    1.97    0.14
   1  -7  -3    1.98    0.12
  -1  -7   3    2.22    0.15
  -1   7   3    1.88    0.13
   1   7  -3    2.19    0.14
  -1   7   3    2.14    0.15
   1   7  -3    2.17    0.10
   0  -7  -3   15.68    0.52
   0  -7   3   15.33    0.54
   0  -7   3   14.84    0.52
   0  -7  -3   15.49    0.52
   0   7  -3   16.84    0.58
   0   7   3   16.86    0.57
   0   7   3   16.29    0.56
   0   7  -3   16.16    0.54
  -1  -7  -3    3.75    0.17
   1  -7   3    3.86    0.17
   1  -7   3    3.53    0.19
  -1  -7  -3    3.75    0.18
  -1   7  -3    3.96    0.15
   1   7   3    3.86    0.18
  -1   7  -3    3.96    0.20
   1   7   3    3.80    0.18
   2  -7   3    8.53    0.33
   2  -7   3    8.74    0.31
  -2  -7  -3    8.85    0.33
  -2  -7  -3    8.55    0.32
   2   7   3    9.42    0.33
  -2   7  -3    8.86    0.36
   2   7   3    8.94    0.32
   2   7   3    9.19    0.34
  -2   7  -3    9.09    0.31
   3  -7   3   18.66    0.62
  -3  -7  -3   18.82    0.64
   3  -7   3   18.31    0.64
  -3  -7  -3   19.06    0.63
  -3   7  -3   18.82    0.68
   3   7   3   19.76    0.66
   3   7   3   19.74    0.65
  -3   7  -3   19.49    0.63
   3   7   3   19.96    0.65
   4  -7   3    4.57    0.18
  -4  -7  -3    4.74    0.21
   4  -7   3    4.71    0.22
  -4  -7  -3    4.23    0.21
  -4   7  -3    4.71    0.18
   4   7   3    4.86    0.19
   4   7   3    4.93    0.20
   4   7   3    4.59    0.24
  -4   7  -3    4.48    0.24
   4   7   3    5.13    0.22
   5  -7   3    1.43    0.10
   5  -7   3    1.43    0.13
  -5  -7  -3    1.50    0.12
  -5  -7  -3    1.57    0.14
  -5   7  -3    1.51    0.10
   5   7   3    1.34    0.09
  -5   7  -3    1.43    0.14
   5   7   3    1.48    0.14
   5   7   3    1.69    0.15
   5   7   3    1.61    0.12
   6  -7   3    1.38    0.14
  -6  -7  -3    1.40    0.14
   6  -7   3    1.20    0.09
  -6  -7  -3    1.36    0.13
  -6   7  -3    1.45    0.14
  -6   7  -3    1.39    0.10
   6   7   3    1.50    0.15
   6   7   3    1.45    0.13
   6   7   3    1.53    0.12
   7  -7   3    3.14    0.19
  -7  -7  -3    3.27    0.19
   7  -7   3    2.91    0.13
   7  -7   3    2.90    0.19
  -7  -7  -3    3.09    0.18
   7   7   3    3.38    0.19
  -7   7  -3    3.42    0.21
   7   7   3    3.61    0.18
   7   7   3    3.15    0.22
   8  -7   3   16.18    0.54
   8  -7   3   16.66    0.60
  -8  -7  -3   17.14    0.60
   8  -7   3   16.66    0.60
  -8  -7  -3   18.02    0.61
   8   7   3   17.76    0.62
   8   7   3   16.72    0.63
  -8   7  -3   17.74    0.64
   8   7   3   18.08    0.61
  -9  -7  -3    0.63    0.11
   9  -7   3    0.78    0.11
  -9  -7  -3    0.56    0.11
   9  -7   3    0.74    0.10
   9   7   3    0.73    0.11
   9   7   3    0.84    0.10
  -9   7  -3    0.80    0.13
   9   7   3    0.63    0.12
 -10  -7  -3    0.58    0.11
  10  -7   3    0.57    0.11
  10  -7   3    0.40    0.11
  10   7   3    0.50    0.10
 -10   7  -3    0.43    0.12
  10   7   3    0.46    0.12
  11  -7   3    0.92    0.12
 -11  -7  -3    1.13    0.14
  11   7   3    0.86    0.12
 -11   7  -3    1.00    0.15
  11   7   3    0.77    0.14
  12  -7   3    3.40    0.22
 -12  -7  -3    3.89    0.23
  12   7   3    3.60    0.23
  12   7   3    3.46    0.24
 -12   7  -3    3.95    0.26
 -13  -7  -3    6.23    0.30
  13  -7   3    5.44    0.29
 -13   7  -3    6.17    0.31
  13   7   3    5.86    0.30
  13   7   3    5.97    0.32
 -14  -7  -3    1.81    0.19
  14  -7   3    1.88    0.18
 -14   7  -3    1.81    0.20
  14   7   3    1.54    0.18
  14   7   3    1.19    0.16
  15  -7   3    0.24    0.11
 -15  -7  -3    0.50    0.13
  15   7   3    0.47    0.14
  15   7   3    0.28    0.13
 -15   7  -3    0.33    0.13
 -14  -8   3    0.29    0.14
 -14  -8   3    0.09    0.12
  14   8  -3    0.31    0.14
 -13  -8   3    0.73    0.14
  13  -8  -3    0.89    0.12
 -13  -8   3    0.56    0.14
  13   8  -3    0.43    0.14
  12  -8  -3    0.17    0.10
 -12  -8   3    0.18    0.12
  12  -8  -3    0.25    0.09
 -12  -8   3    0.17    0.11
  12   8  -3    0.20    0.12
  11  -8  -3    1.29    0.15
 -11  -8   3    1.40    0.16
 -11  -8   3    1.39    0.15
  11  -8  -3    1.16    0.12
 -11   8   3    1.65    0.18
 -11   8   3    1.42    0.14
  11   8  -3    1.29    0.16
 -10  -8   3    1.86    0.18
 -10  -8   3    1.78    0.18
  10  -8  -3    1.87    0.15
  10   8  -3    2.03    0.20
 -10   8   3    2.07    0.17
 -10   8   3    1.95    0.20
   9  -8  -3    0.63    0.09
  -9  -8   3    0.48    0.12
  -9  -8   3    0.55    0.11
   9   8  -3    0.32    0.11
  -9   8   3    0.49    0.12
  -9   8   3    0.62    0.10
   9   8  -3    0.46    0.09
  -8  -8   3    3.13    0.20
  -8  -8   3    2.40    0.19
   8  -8  -3    2.76    0.16
   8   8  -3    2.32    0.16
   8   8  -3    2.98    0.21
  -8   8   3    2.63    0.20
  -8   8   3    2.69    0.16
   7  -8  -3    2.08    0.14
  -7  -8   3    1.96    0.17
  -7  -8   3    1.89    0.17
   7   8  -3    2.20    0.17
  -7   8   3    2.00    0.14
   7   8  -3    2.01    0.14
  -7   8   3    2.14    0.20
   6  -8  -3    0.61    0.06
   6  -8  -3    0.52    0.08
  -6  -8   3    0.53    0.10
  -6  -8   3    0.37    0.10
   6   8  -3    0.60    0.08
   6   8  -3    0.76    0.09
  -6   8   3    0.58    0.09
  -6   8   3    0.45    0.11
   6   8  -3    0.58    0.11
  -5  -8   3    1.89    0.16
   5  -8  -3    1.93    0.13
   5  -8  -3    1.94    0.10
  -5  -8   3    2.02    0.16
   5   8  -3    2.39    0.18
   5   8  -3    2.02    0.14
   5   8  -3    2.22    0.13
  -5   8   3    1.85    0.17
  -5   8   3    2.07    0.13
   4  -8  -3    4.30    0.18
  -4  -8   3    4.23    0.22
   4  -8  -3    4.34    0.19
  -4  -8   3    4.27    0.22
   4   8  -3    4.84    0.23
  -4   8   3    4.56    0.21
   4   8  -3    4.54    0.21
   4   8  -3    4.49    0.19
  -4   8   3    4.62    0.24
  -3  -8   3    0.44    0.09
   3  -8  -3    0.57    0.08
  -3  -8   3    0.56    0.10
   3  -8  -3    0.60    0.07
  -3   8   3    0.56    0.11
   3   8  -3    0.65    0.10
   3   8  -3    0.76    0.10
  -3   8   3    0.80    0.09
   3   8  -3    0.85    0.08
  -2  -8   3    0.35    0.09
  -2  -8   3    0.39    0.09
   2  -8  -3    0.40    0.07
   2  -8  -3    0.47    0.07
   2   8  -3    0.46    0.09
   2   8  -3    0.61    0.06
  -2   8   3    0.42    0.08
  -2   8   3    0.39    0.09
   1  -8  -3    1.19    0.12
   1  -8  -3    0.91    0.09
  -1  -8   3    0.98    0.10
  -1  -8   3    1.10    0.11
  -1   8   3    1.17    0.13
   1   8  -3    1.24    0.12
  -1   8   3    1.37    0.11
   1   8  -3    1.32    0.09
   0  -8   3    2.41    0.15
   0  -8   3    2.64    0.17
   0  -8  -3    2.57    0.15
   0  -8  -3    2.39    0.15
   0   8   3    2.54    0.16
   0   8  -3    2.66    0.19
   0   8  -3    2.73    0.12
   0   8   3    2.83    0.15
  -1  -8  -3    6.72    0.27
  -1  -8  -3    6.04    0.26
   1  -8   3    6.39    0.26
   1  -8   3    6.80    0.29
  -1   8  -3    6.63    0.24
   1   8   3    6.64    0.27
  -1   8  -3    6.36    0.29
   1   8   3    6.80    0.27
   2  -8   3    1.04    0.11
  -2  -8  -3    0.79    0.09
  -2  -8  -3    0.68    0.09
   2  -8   3    0.71    0.08
  -2   8  -3    0.80    0.07
   2   8   3    0.91    0.10
  -2   8  -3    0.87    0.12
   2   8   3    0.75    0.09
  -3  -8  -3    2.98    0.16
  -3  -8  -3    2.50    0.16
   3  -8   3    2.59    0.17
   3  -8   3    2.65    0.15
   3   8   3    2.93    0.15
  -3   8  -3    2.80    0.13
  -3   8  -3    2.83    0.19
   3   8   3    2.88    0.17
  -4  -8  -3    8.11    0.33
   4  -8   3    7.96    0.30
   4  -8   3    8.30    0.33
  -4  -8  -3    8.43    0.33
   4   8   3    8.66    0.33
  -4   8  -3    8.49    0.30
  -4   8  -3    8.43    0.36
   4   8   3    8.67    0.31
   4   8   3    8.25    0.31
   5  -8   3    2.21    0.16
  -5  -8  -3    2.30    0.16
   5  -8   3    2.24    0.12
  -5  -8  -3    2.23    0.16
   5   8   3    2.81    0.19
  -5   8  -3    2.24    0.19
  -5   8  -3    2.66    0.13
   5   8   3    2.57    0.17
   5   8   3    2.77    0.14
   6  -8   3    0.81    0.08
  -6  -8  -3    0.87    0.12
  -6  -8  -3    0.82    0.11
   6  -8   3    1.01    0.12
  -6   8  -3    0.89    0.08
   6   8   3    0.88    0.12
  -6   8  -3    0.85    0.13
   6   8   3    0.91    0.11
   6   8   3    1.36    0.11
  -7  -8  -3    2.71    0.18
   7  -8   3    2.53    0.19
   7  -8   3    2.58    0.12
  -7  -8  -3    2.62    0.18
   7   8   3    2.92    0.16
   7   8   3    2.71    0.20
   7   8   3    2.81    0.18
  -7   8  -3    2.79    0.22
  -8  -8  -3    4.00    0.23
   8  -8   3    4.09    0.22
  -8  -8  -3    4.14    0.22
   8   8   3    4.41    0.25
  -8   8  -3    4.04    0.25
   8   8   3    4.61    0.22
   8   8   3    4.29    0.22
   9  -8   3    1.05    0.13
  -9  -8  -3    1.18    0.14
  -9  -8  -3    1.09    0.13
   9   8   3    1.23    0.14
  -9   8  -3    1.32    0.16
   9   8   3    1.12    0.15
   9   8   3    1.38    0.14
 -10  -8  -3    2.41    0.20
  10  -8   3    2.39    0.18
 -10  -8  -3    2.54    0.22
  10   8   3    2.49    0.21
  10   8   3    2.62    0.19
  10   8   3    2.57    0.19
 -10   8  -3    2.58    0.24
 -11  -8  -3    0.29    0.12
  11  -8   3    0.21    0.10
  11   8   3    0.34    0.12
  11   8   3    0.42    0.13
 -11   8  -3    0.25    0.13
  11   8   3    0.29    0.12
  12  -8   3    0.33    0.10
 -12  -8  -3    0.28    0.13
  12   8   3    0.42    0.13
 -12   8  -3    0.38    0.15
  12   8   3    0.26    0.12
  13  -8   3    0.85    0.13
 -13  -8  -3    1.08    0.15
  13   8   3    0.94    0.16
 -13   8  -3    1.08    0.16
  13   8   3    1.05    0.16
 -14  -8  -3    0.38    0.13
  14  -8   3    0.21    0.11
  14   8   3    0.53    0.14
  14   8   3    0.38    0.14
 -14   8  -3    0.52    0.15
 -13  -9   3    1.00    0.16
 -13  -9   3    0.68    0.14
  13   9  -3    0.75    0.15
 -12  -9   3    1.85    0.19
 -12  -9   3    1.32    0.17
  12   9  -3    1.38    0.19
  12   9  -3    1.68    0.19
 -11  -9   3    0.91    0.15
 -11  -9   3    1.02    0.16
  11   9  -3    0.81    0.14
  11   9  -3    0.71    0.13
 -11   9   3    0.89    0.16
 -11   9   3    0.80    0.12
 -10  -9   3    0.89    0.14
 -10  -9   3    1.15    0.16
  10   9  -3    1.13    0.13
 -10   9   3    1.18    0.13
  10   9  -3    1.04    0.15
 -10   9   3    1.24    0.17
  -9  -9   3    1.38    0.16
  -9  -9   3    1.53    0.17
  -9   9   3    1.15    0.16
   9   9  -3    1.27    0.12
   9   9  -3    1.31    0.16
  -9   9   3    1.38    0.14
  -8  -9   3    2.89    0.21
   8  -9  -3    3.05    0.19
  -8  -9   3    3.23    0.22
  -8   9   3    3.31    0.19
   8   9  -3    3.31    0.22
  -8   9   3    3.61    0.24
  -7  -9   3    0.23    0.11
  -7  -9   3    0.20    0.11
   7  -9  -3    0.15    0.07
  -7   9   3    0.28    0.13
   7   9  -3    0.23    0.11
   7   9  -3    0.31    0.08
  -7   9   3    0.29    0.09
   6  -9  -3    1.83    0.14
   6  -9  -3    1.71    0.10
  -6  -9   3    1.80    0.17
  -6  -9   3    1.62    0.17
  -6   9   3    1.92    0.20
   6   9  -3    1.94    0.19
  -6   9   3    1.97    0.15
   6   9  -3    1.95    0.13
  -5  -9   3    1.53    0.16
   5  -9  -3    1.40    0.13
  -5  -9   3    1.38    0.14
   5  -9  -3    1.27    0.10
   5   9  -3    1.58    0.15
  -5   9   3    1.51    0.14
   5   9  -3    1.52    0.15
   5   9  -3    1.65    0.13
  -5   9   3    1.45    0.16
   4  -9  -3    0.82    0.08
   4  -9  -3    0.81    0.10
  -4  -9   3    0.73    0.11
  -4  -9   3    0.77    0.12
   4   9  -3    0.91    0.11
   4   9  -3    0.88    0.11
  -4   9   3    0.81    0.13
  -4   9   3    1.16    0.11
  -3  -9   3    0.83    0.12
   3  -9  -3    0.91    0.10
  -3  -9   3    0.82    0.11
   3  -9  -3    0.80    0.08
   3   9  -3    0.87    0.11
  -3   9   3    0.81    0.12
  -3   9   3    1.08    0.11
  -2  -9   3    4.22    0.22
   2  -9  -3    4.22    0.20
  -2  -9   3    4.38    0.23
   2  -9  -3    4.17    0.21
  -2   9   3    4.47    0.23
   2   9  -3    4.27    0.23
  -2   9   3    4.75    0.21
  -1  -9   3    2.90    0.19
   1  -9  -3    2.72    0.16
  -1  -9   3    2.56    0.17
   1  -9  -3    2.72    0.16
  -1   9   3    3.13    0.20
  -1   9   3    3.04    0.17
   1   9  -3    3.05    0.19
   0  -9   3   -0.03    0.07
   0  -9  -3   -0.10    0.07
   0  -9  -3   -0.03    0.07
   0  -9   3    0.00    0.09
   0   9   3   -0.10    0.07
   0   9  -3    0.12    0.09
   0   9   3    0.02    0.07
   1  -9   3   -0.04    0.07
   1  -9   3   -0.02    0.09
  -1  -9  -3    0.10    0.08
  -1  -9  -3    0.08    0.07
   1   9   3   -0.12    0.08
  -1   9  -3   -0.05    0.09
   1   9   3   -0.02    0.06
   2  -9   3    0.19    0.09
   2  -9   3    0.08    0.07
  -2  -9  -3    0.08    0.08
  -2  -9  -3    0.16    0.08
  -2   9  -3    0.16    0.11
   2   9   3    0.15    0.08
   2   9   3    0.16    0.08
   3  -9   3    0.53    0.10
  -3  -9  -3    0.52    0.10
   3  -9   3    0.56    0.08
  -3  -9  -3    0.54    0.09
   3   9   3    0.57    0.09
   3   9   3    0.63    0.09
  -3   9  -3    0.53    0.12
  -4  -9  -3    0.34    0.09
  -4  -9  -3    0.40    0.10
   4  -9   3    0.36    0.07
   4  -9   3    0.45    0.10
  -4   9  -3    0.47    0.13
   4   9   3    0.72    0.10
   5  -9   3    0.83    0.08
  -5  -9  -3    0.76    0.12
  -5  -9  -3    0.62    0.11
   5  -9   3    0.67    0.11
   5   9   3    0.80    0.10
  -5   9  -3    0.96    0.14
  -6  -9  -3    2.21    0.18
  -6  -9  -3    2.07    0.18
   6  -9   3    2.23    0.12
   6  -9   3    2.15    0.18
  -6   9  -3    2.44    0.21
   6   9   3    2.34    0.18
   7  -9   3    1.54    0.15
  -7  -9  -3    1.60    0.17
  -7  -9  -3    1.56    0.17
   7   9   3    1.47    0.14
  -7   9  -3    1.48    0.17
   7   9   3    1.77    0.18
  -8  -9  -3    0.90    0.13
   8  -9   3    0.78    0.12
  -8  -9  -3    0.79    0.13
   8   9   3    0.95    0.12
   8   9   3    0.99    0.14
  -8   9  -3    0.85    0.15
  -9  -9  -3    2.96    0.21
  -9  -9  -3    2.68    0.19
   9  -9   3    2.53    0.19
   9   9   3    2.94    0.20
  -9   9  -3    3.04    0.24
   9   9   3    2.99    0.23
 -10  -9  -3    3.09    0.21
  10  -9   3    2.74    0.21
 -10  -9  -3    3.67    0.25
  10   9   3    3.26    0.24
  10   9   3    3.20    0.21
 -10   9  -3    3.43    0.25
  11  -9   3    3.51    0.24
 -11  -9  -3    4.12    0.26
 -11   9  -3    4.06    0.29
  11   9   3    3.89    0.25
  11   9   3    4.15    0.27
 -12  -9  -3    0.55    0.14
  12  -9   3    0.50    0.12
  12   9   3    0.49    0.13
  12   9   3    0.73    0.15
 -12   9  -3    0.41    0.15
 -11 -10   3    2.19    0.22
 -11 -10   3    2.32    0.22
  11  10  -3    2.43    0.24
 -10 -10   3    0.48    0.14
 -10 -10   3    0.82    0.15
 -10  10   3    0.82    0.15
 -10  10   3    0.87    0.16
  10  10  -3    0.76    0.15
  -9 -10   3    0.38    0.13
  -9 -10   3    0.29    0.12
   9  10  -3    0.29    0.12
  -9  10   3    0.29    0.15
  -9  10   3    0.25    0.10
  -8 -10   3   -0.05    0.12
  -8 -10   3    0.02    0.11
  -8  10   3    0.05    0.09
   8  10  -3    0.00    0.11
  -8  10   3   -0.17    0.12
  -7 -10   3    0.00    0.10
  -7 -10   3    0.13    0.11
  -7  10   3    0.35    0.13
  -7  10   3    0.21    0.09
   7  10  -3    0.13    0.11
  -6 -10   3    1.96    0.18
  -6 -10   3    2.13    0.21
   6  10  -3    2.18    0.18
  -6  10   3    2.24    0.21
  -6  10   3    2.15    0.16
  -5 -10   3    1.12    0.15
   5 -10  -3    1.15    0.10
  -5 -10   3    0.96    0.14
  -5  10   3    1.10    0.16
  -5  10   3    1.52    0.14
  -4 -10   3    0.48    0.11
  -4 -10   3    0.55    0.12
   4 -10  -3    0.59    0.08
  -4  10   3    0.66    0.13
   4  10  -3    0.53    0.11
  -4  10   3    0.84    0.10
  -3 -10   3    1.08    0.14
  -3 -10   3    0.98    0.12
   3 -10  -3    0.99    0.10
   3 -10  -3    1.21    0.13
  -3  10   3    1.25    0.12
  -3  10   3    1.14    0.14
   3  10  -3    1.15    0.13
  -2 -10   3    1.57    0.16
   2 -10  -3    1.67    0.14
  -2 -10   3    1.54    0.14
   2 -10  -3    1.81    0.15
   2  10  -3    1.65    0.17
  -2  10   3    1.53    0.14
  -2  10   3    1.67    0.16
  -1 -10   3    0.99    0.13
   1 -10  -3    0.94    0.11
   1 -10  -3    0.83    0.10
  -1 -10   3    1.02    0.12
  -1  10   3    0.88    0.12
   1  10  -3    1.12    0.14
  -1  10   3    1.08    0.11
   0 -10  -3   -0.04    0.08
   0 -10   3   -0.06    0.09
   0 -10   3   -0.09    0.08
   0 -10  -3    0.00    0.08
   0  10   3   -0.04    0.07
   0  10   3   -0.04    0.09
   0  10  -3   -0.02    0.11
  -1 -10  -3    1.07    0.12
   1 -10   3    0.84    0.11
   1 -10   3    0.96    0.13
  -1 -10  -3    0.99    0.12
   1  10   3    1.29    0.12
   1  10   3    0.95    0.12
  -1  10  -3    1.01    0.14
   2 -10   3    0.24    0.08
   2 -10   3    0.32    0.10
  -2 -10  -3    0.43    0.10
  -2 -10  -3    0.36    0.10
  -2  10  -3    0.34    0.12
   2  10   3    0.69    0.12
   2  10   3    0.33    0.08
   3 -10   3    0.20    0.09
   3 -10   3    0.05    0.07
  -3 -10  -3    0.16    0.10
  -3 -10  -3    0.11    0.09
  -3  10  -3    0.16    0.13
   3  10   3    0.22    0.08
   4 -10   3    0.25    0.10
  -4 -10  -3    0.13    0.09
   4 -10   3    0.04    0.07
  -4 -10  -3    0.10    0.10
   4  10   3    0.13    0.08
  -4  10  -3    0.11    0.12
  -5 -10  -3    3.54    0.22
  -5 -10  -3    3.99    0.24
   5 -10   3    3.84    0.24
   5 -10   3    3.71    0.18
   5  10   3    4.44    0.22
  -5  10  -3    3.73    0.26
   6 -10   3    2.50    0.19
  -6 -10  -3    2.61    0.20
  -6 -10  -3    2.66    0.20
   6  10   3    3.36    0.20
  -6  10  -3    2.68    0.23
   7 -10   3    0.48    0.12
  -7 -10  -3    0.50    0.12
  -7 -10  -3    0.53    0.12
  -7  10  -3    0.63    0.16
   7  10   3    0.62    0.11
   8 -10   3    0.52    0.11
  -8 -10  -3    0.44    0.11
  -8 -10  -3    0.40    0.13
   8  10   3    0.73    0.11
  -8  10  -3    0.65    0.15
   9 -10   3    0.13    0.10
  -9 -10  -3    0.17    0.11
  -9 -10  -3    0.19    0.11
   9  10   3    0.16    0.11
  -9  10  -3    0.22    0.14
   9  10   3    0.26    0.12
 -10 -10  -3    2.83    0.23
  10 -10   3    2.65    0.22
 -10 -10  -3    2.38    0.22
  10  10   3    2.80    0.24
 -10  10  -3    3.09    0.26
  10  10   3    3.04    0.22
  -8 -11   3    0.23    0.12
  -8 -11   3    0.09    0.13
  -8  11   3    0.27    0.14
   8  11  -3    0.42    0.12
  -7 -11   3    3.44    0.25
  -7 -11   3    3.88    0.26
  -7  11   3    3.76    0.26
  -6 -11   3    2.43    0.20
  -6 -11   3    1.91    0.19
  -6  11   3    2.00    0.21
  -5 -11   3    1.54    0.16
  -5 -11   3    1.22    0.16
  -5  11   3    1.87    0.19
  -4 -11   3    0.04    0.12
   4 -11  -3   -0.01    0.06
  -4 -11   3   -0.06    0.09
  -4  11   3    0.03    0.11
  -3 -11   3   -0.11    0.10
  -3 -11   3   -0.20    0.10
   3 -11  -3    0.06    0.07
  -3  11   3    0.20    0.12
  -2 -11   3    0.31    0.12
   2 -11  -3    0.43    0.09
  -2 -11   3    0.46    0.12
  -2  11   3    0.65    0.11
   2  11  -3    0.43    0.12
  -2  11   3    0.62    0.13
  -1 -11   3    3.67    0.24
   1 -11  -3    3.81    0.21
  -1 -11   3    3.60    0.22
   1  11  -3    3.84    0.24
  -1  11   3    4.12    0.21
  -1  11   3    3.66    0.24
   0 -11   3    4.29    0.26
   0 -11   3    5.10    0.26
   0 -11  -3    5.41    0.25
   0  11   3    5.14    0.24
   0  11  -3    5.10    0.28
   0  11   3    5.05    0.26
  -1 -11  -3    0.78    0.12
   1 -11   3    0.64    0.13
   1 -11   3    0.49    0.11
   1  11   3    0.89    0.11
  -1  11  -3    0.68    0.14
   2 -11   3    1.42    0.16
  -2 -11  -3    1.59    0.17
   2 -11   3    1.57    0.16
  -2  11  -3    1.57    0.17
   2  11   3    1.79    0.15
   3 -11   3    0.02    0.08
  -3 -11  -3   -0.01    0.10
   3 -11   3   -0.02    0.11
  -3  11  -3    0.01    0.12
   3  11   3    0.11    0.08
  -4 -11  -3   -0.07    0.10
   4 -11   3    0.08    0.11
   4 -11   3    0.04    0.07
  -4  11  -3    0.03    0.12
   4  11   3    0.11    0.09
  -5 -11  -3    1.28    0.19
  -5 -11  -3    1.32    0.15
   5 -11   3    1.11    0.14
   5  11   3    1.33    0.13
  -5  11  -3    1.37    0.19
  -6 -11  -3    1.18    0.16
   6 -11   3    0.98    0.14
  -6 -11  -3    0.67    0.14
  -6  11  -3    1.37    0.18
   6  11   3    1.26    0.13
  -7 -11  -3    0.03    0.11
   7 -11   3    0.12    0.10
  -7 -11  -3    0.09    0.11
  -7  11  -3    0.35    0.15
   7  11   3    0.31    0.10
  -2 -12   3    0.11    0.11
  -2 -12   3    0.00    0.10
   2 -12  -3    0.26    0.09
  -2  12   3    0.24    0.13
  -1 -12   3    0.29    0.13
   1 -12  -3    0.41    0.10
  -1 -12   3    0.34    0.11
   1  12  -3    0.56    0.13
   0 -12  -3    0.29    0.10
   0 -12   3    0.15    0.12
   0 -12   3    0.17    0.11
   0  12  -3    0.23    0.12
   1 -12   3    0.40    0.10
   1 -12   3    0.43    0.13
  -1 -12  -3    0.51    0.11
  -1  12  -3    0.48    0.14
   2 -12   3    0.89    0.15
   2 -12   3    1.19    0.12
  -2 -12  -3    0.85    0.13
  -2  12  -3    1.12    0.16
  19   0  -4    0.32    0.14
  19   0  -4    0.35    0.15
  18   0  -4    0.56    0.15
  18   0  -4    1.12    0.18
  17   0  -4    2.65    0.23
  17   0  -4    3.18    0.25
  16   0  -4    7.13    0.34
  16   0  -4    7.39    0.36
  15   0  -4   -0.03    0.09
  15   0  -4   -0.04    0.10
  14   0  -4    0.45    0.12
  14   0  -4    0.28    0.10
  13   0  -4    6.60    0.30
  13   0  -4    6.62    0.30
 -12   0   4    3.72    0.17
  12   0  -4    3.51    0.21
  12   0  -4    3.80    0.20
  11   0  -4    6.47    0.28
 -11   0   4    6.56    0.24
  10   0  -4    6.37    0.26
 -10   0   4    6.32    0.23
   9   0  -4    1.96    0.11
   9   0  -4    1.85    0.12
  -9   0   4    1.86    0.09
  -8   0   4    8.93    0.31
   8   0  -4    9.16    0.31
   8   0  -4    8.87    0.32
   7   0  -4   25.56    0.81
  -7   0   4   25.32    0.80
   7   0  -4   24.61    0.82
  -6   0   4    4.49    0.16
   6   0  -4    4.33    0.17
  -6   0   4    4.29    0.17
   6   0  -4    4.19    0.16
  -5   0   4    1.77    0.09
  -5   0   4    1.67    0.08
   5   0  -4    1.78    0.08
   5   0  -4    1.75    0.09
   4   0  -4    0.09    0.03
  -4   0   4    0.07    0.03
  -4   0   4    0.07    0.02
   4   0  -4    0.08    0.03
  -3   0   4    1.37    0.06
   3   0  -4    1.34    0.07
  -3   0   4    1.40    0.06
   3   0  -4    1.43    0.06
   3   0  -4    1.33    0.07
  -2   0   4    0.00    0.02
   2   0  -4   -0.01    0.02
   2   0  -4    0.06    0.02
   2   0  -4    0.02    0.02
  -2   0   4    0.04    0.02
   1   0  -4   35.20    1.11
  -1   0   4   36.31    1.10
  -1   0   4   34.46    1.11
   1   0  -4   35.28    1.11
   1   0  -4   36.14    1.10
  -1   0   4   35.33    1.11
  -1   0   4   35.12    1.11
   1   0  -4   34.16    1.11
   0   0   4   16.42    0.52
   0   0  -4   16.61    0.53
   0   0  -4   16.94    0.52
   0   0   4   16.21    0.53
   0   0  -4   15.84    0.52
   0   0   4   17.01    0.52
   0   0   4   15.57    0.52
   1   0   4   65.19    2.13
   1   0   4   68.25    2.13
   1   0   4   72.02    2.14
  -1   0  -4   64.89    2.13
  -1   0  -4   66.45    2.13
  -1   0  -4   72.17    2.14
   2   0   4   73.39    2.15
  -2   0  -4   64.98    2.15
   2   0   4   69.72    2.15
   2   0   4   67.04    2.16
  -2   0  -4   68.37    2.15
   3   0   4    3.71    0.15
  -3   0  -4    3.57    0.13
   3   0   4    3.88    0.14
  -3   0  -4    3.88    0.14
   3   0   4    3.86    0.14
   4   0   4   97.78    3.10
   4   0   4  100.51    3.12
  -4   0  -4   98.21    3.11
  -4   0  -4  100.63    3.10
   5   0   4    2.31    0.10
  -5   0  -4    1.81    0.09
   5   0   4    2.10    0.12
  -5   0  -4    2.15    0.09
  -6   0  -4   43.80    1.38
  -6   0  -4   44.09    1.39
   6   0   4   44.56    1.39
   6   0   4   42.87    1.40
  -7   0  -4   12.91    0.42
   7   0   4   12.58    0.44
  -7   0  -4   12.84    0.42
   7   0   4   12.32    0.42
  -8   0  -4    0.09    0.04
  -8   0  -4    0.11    0.04
   8   0   4    0.11    0.07
   8   0   4    0.04    0.05
  -9   0  -4    5.08    0.19
   9   0   4    4.90    0.21
  -9   0  -4    5.00    0.19
   9   0   4    4.75    0.22
  10   0   4    1.16    0.13
  10   0   4    1.13    0.12
 -10   0  -4    1.11    0.09
 -10   0  -4    0.95    0.08
 -11   0  -4    0.23    0.05
 -11   0  -4    0.13    0.05
  11   0   4    0.19    0.08
  11   0   4    0.11    0.09
  12   0   4   11.43    0.44
 -12   0  -4   11.45    0.41
  12   0   4   11.47    0.42
  13   0   4    4.28    0.21
  13   0   4    4.08    0.24
  14   0   4    2.57    0.19
  14   0   4    2.77    0.21
  15   0   4   -0.10    0.10
  15   0   4    0.09    0.12
  16   0   4    0.54    0.15
  16   0   4    0.61    0.12
  17   0   4    0.18    0.15
  17   0   4    0.21    0.12
  18   0   4   -0.08    0.14
  19  -1  -4    0.24    0.14
  19  -1  -4    0.72    0.16
  19   1  -4    0.60    0.16
  19   1  -4    0.23    0.15
  18  -1  -4    0.13    0.14
  18  -1  -4    0.12    0.14
  18   1  -4    0.02    0.14
  18   1  -4    0.41    0.14
  17  -1  -4    1.18    0.16
  17  -1  -4    1.22    0.17
  17   1  -4    1.05    0.16
  17   1  -4    1.15    0.17
  16  -1  -4    0.32    0.12
  16  -1  -4    0.34    0.12
  16   1  -4    0.35    0.13
  16   1  -4    0.33    0.12
  15  -1  -4    5.37    0.28
  15  -1  -4    4.78    0.27
  15   1  -4    4.84    0.27
  15   1  -4    4.55    0.25
  14  -1  -4    0.12    0.11
  14  -1  -4    0.19    0.09
  14   1  -4    0.15    0.09
  14   1  -4    0.27    0.11
  13  -1  -4    1.92    0.15
  13  -1  -4    1.73    0.16
  13   1  -4    1.67    0.16
  13   1  -4    1.82    0.16
 -12  -1   4    0.20    0.06
  12  -1  -4    0.25    0.09
  12   1  -4    0.38    0.09
  12   1  -4    0.37    0.09
  11  -1  -4   12.70    0.47
 -11  -1   4   13.57    0.45
  11   1  -4   13.34    0.49
  11   1  -4   13.68    0.49
  10  -1  -4    2.30    0.14
 -10  -1   4    2.33    0.12
  10   1  -4    2.21    0.15
   9  -1  -4    3.27    0.16
  -9  -1   4    3.15    0.14
   9  -1  -4    3.36    0.14
   9   1  -4    3.44    0.17
   9   1  -4    3.32    0.16
   8  -1  -4    6.37    0.24
   8  -1  -4    6.57    0.22
  -8  -1   4    6.23    0.23
  -8  -1   4    6.10    0.24
  -8   1   4    6.18    0.24
   8   1  -4    6.46    0.25
   8   1  -4    6.26    0.23
   7  -1  -4   34.24    1.13
  -7  -1   4   35.47    1.13
  -7  -1   4   35.17    1.12
   7  -1  -4   35.93    1.11
   7   1  -4   34.02    1.09
  -7   1   4   34.09    1.09
   7   1  -4   34.43    1.10
  -6  -1   4    0.37    0.05
   6  -1  -4    0.54    0.05
   6  -1  -4    0.44    0.05
  -6  -1   4    0.38    0.05
   6   1  -4    0.42    0.05
  -6   1   4    0.51    0.05
   6   1  -4    0.46    0.05
   5  -1  -4   83.05    2.54
  -5  -1   4   79.41    2.55
   5   1  -4   80.48    2.53
   5   1  -4   80.08    2.54
  -5   1   4   81.46    2.53
   4  -1  -4   29.55    0.93
  -4  -1   4   29.07    0.94
   4  -1  -4   30.01    0.93
   4   1  -4   29.72    0.95
   4   1  -4   29.52    0.95
  -4   1   4   30.49    0.95
  -3  -1   4   84.36    2.69
   3  -1  -4   85.29    2.69
  -3  -1   4   88.62    2.69
   3  -1  -4   85.69    2.68
  -3   1   4   83.57    2.65
   3   1  -4   84.14    2.65
   3   1  -4   83.26    2.65
   3   1  -4   87.20    2.64
  -2  -1   4   82.07    2.49
  -2  -1   4   81.47    2.48
   2  -1  -4   75.70    2.48
  -2  -1   4   79.82    2.48
   2  -1  -4   78.36    2.48
   2   1  -4   79.21    2.51
   2   1  -4   81.82    2.51
   2   1  -4   78.58    2.51
   2   1  -4   81.67    2.50
  -2   1   4   79.29    2.51
   1  -1  -4    9.93    0.32
  -1  -1   4   10.30    0.32
  -1  -1   4    9.49    0.32
  -1   1   4    9.61    0.32
   1   1  -4    9.62    0.31
  -1   1   4    9.42    0.31
   1   1  -4    9.30    0.30
   1   1  -4    9.49    0.31
   1   1  -4    8.89    0.31
   1   1  -4    9.75    0.30
   0  -1   4   95.02    2.99
   0  -1   4   95.11    2.99
   0  -1   4   97.77    2.99
   0  -1  -4   91.21    2.99
   0  -1   4   99.15    2.98
   0   1   4   96.18    2.95
   0   1  -4   96.59    2.94
   0   1  -4   89.25    2.95
   0   1  -4   94.72    2.95
   0   1  -4   97.42    2.95
   0   1   4   92.79    2.96
   0   1  -4   94.75    2.95
   1  -1   4   77.48    2.33
   1  -1   4   70.02    2.33
  -1  -1  -4   77.21    2.33
   1  -1   4   75.44    2.33
  -1  -1  -4   72.56    2.33
  -1   1  -4   73.48    2.33
   1   1   4   75.96    2.34
  -1   1  -4   73.24    2.33
   1   1   4   75.73    2.34
  -2  -1  -4   15.49    0.51
  -2  -1  -4   16.71    0.53
   2  -1   4   15.99    0.51
   2  -1   4   15.71    0.52
   2   1   4   15.84    0.51
  -2   1  -4   15.58    0.50
  -2   1  -4   15.26    0.49
   2   1   4   15.75    0.50
   3  -1   4  128.14    3.91
   3  -1   4  126.80    3.93
  -3  -1  -4  120.36    3.93
   3  -1   4  127.36    3.92
  -3   1  -4  123.60    3.91
  -3   1  -4  123.91    3.91
   3   1   4  132.18    3.92
   3   1   4  121.81    3.92
   4  -1   4   13.81    0.45
   4  -1   4   13.62    0.43
   4  -1   4   13.16    0.43
  -4  -1  -4   12.68    0.44
   4   1   4   13.93    0.44
  -4   1  -4   13.27    0.44
  -4   1  -4   12.92    0.44
   4   1   4   13.61    0.46
  -4   1  -4   13.57    0.43
   5  -1   4   23.26    0.77
  -5  -1  -4   24.15    0.74
   5  -1   4   23.30    0.75
   5  -1   4   24.57    0.75
  -5  -1  -4   22.48    0.76
  -5   1  -4   23.99    0.75
   5   1   4   24.22    0.76
  -5   1  -4   22.90    0.74
  -5   1  -4   22.81    0.74
   5   1   4   22.91    0.76
  -6  -1  -4    2.38    0.11
   6  -1   4    2.23    0.13
  -6  -1  -4    2.30    0.09
   6  -1   4    2.00    0.09
   6  -1   4    2.31    0.10
   6   1   4    2.14    0.13
  -6   1  -4    2.29    0.11
   6   1   4    2.32    0.11
  -6   1  -4    2.15    0.09
   7  -1   4    4.69    0.18
  -7  -1  -4    4.60    0.18
   7  -1   4    4.50    0.20
  -7  -1  -4    4.84    0.16
  -7   1  -4    4.79    0.19
   7   1   4    4.65    0.21
   7   1   4    5.25    0.20
  -7   1  -4    4.93    0.18
   8  -1   4   20.39    0.70
  -8  -1  -4   21.94    0.68
   8  -1   4   22.09    0.73
  -8  -1  -4   21.86    0.71
  -8   1  -4   21.91    0.71
  -8   1  -4   21.01    0.70
   8   1   4   22.12    0.72
   8   1   4   21.58    0.73
   9  -1   4    0.75    0.09
   9  -1   4    0.82    0.08
  -9  -1  -4    0.73    0.07
  -9   1  -4    0.86    0.08
   9   1   4    0.67    0.08
   9   1   4    0.67    0.10
  -9   1  -4    0.73    0.06
  10  -1   4   13.35    0.46
 -10  -1  -4   13.35    0.46
  10  -1   4   13.12    0.48
  10   1   4   13.32    0.47
 -10   1  -4   12.94    0.43
 -10   1  -4   13.20    0.45
  10   1   4   12.83    0.48
  11  -1   4    4.53    0.23
  11  -1   4    4.71    0.21
 -11  -1  -4    4.67    0.19
 -11   1  -4    4.47    0.17
  11   1   4    4.02    0.24
  11   1   4    4.44    0.22
 -11   1  -4    4.52    0.19
 -12  -1  -4    0.65    0.08
  12  -1   4    0.65    0.09
  12  -1   4    0.51    0.11
  12   1   4    0.57    0.10
 -12   1  -4    0.70    0.08
  12   1   4    0.59    0.12
  13  -1   4    1.03    0.14
  13  -1   4    1.33    0.14
  13   1   4    1.09    0.13
  13   1   4    1.18    0.14
 -13   1  -4    1.26    0.11
  14  -1   4    1.73    0.18
  14  -1   4    1.34    0.15
  14   1   4    1.38    0.16
  14   1   4    1.30    0.14
  15  -1   4    3.01    0.23
  15  -1   4    3.08    0.20
  15   1   4    2.97    0.24
  15   1   4    3.68    0.23
  16  -1   4    0.38    0.12
  16  -1   4    0.48    0.15
  16   1   4    0.35    0.13
  16   1   4    0.53    0.15
  17  -1   4   -0.07    0.15
  17   1   4    0.00    0.14
  17   1   4    0.06    0.11
  18  -1   4    0.16    0.16
  18   1   4    0.44    0.14
  18   1   4    0.14    0.15
  19  -2  -4    0.90    0.16
  19  -2  -4    0.94    0.17
  19   2  -4    1.16    0.18
  19   2  -4    1.06    0.18
  18  -2  -4    0.20    0.16
  18  -2  -4    0.10    0.12
  18   2  -4    0.00    0.13
  18   2  -4    0.32    0.15
  17  -2  -4    0.51    0.13
  17  -2  -4    0.73    0.15
  17   2  -4    0.64    0.15
  17   2  -4    0.35    0.14
  16  -2  -4    0.67    0.15
  16  -2  -4    0.59    0.12
  16   2  -4    0.47    0.13
  16   2  -4    0.70    0.14
  15  -2  -4    1.52    0.18
  15  -2  -4    1.49    0.16
  15   2  -4    1.35    0.15
  15   2  -4    1.28    0.15
  14  -2  -4    0.49    0.12
  14  -2  -4    0.48    0.10
  14   2  -4    0.57    0.12
  14   2  -4    0.42    0.11
  13  -2  -4    4.04    0.21
 -13  -2   4    3.93    0.19
  13  -2  -4    3.59    0.22
  13   2  -4    3.91    0.22
  13   2  -4    3.95    0.23
 -12  -2   4    3.01    0.16
  12  -2  -4    3.11    0.18
  12   2  -4    2.69    0.18
  12   2  -4    3.12    0.20
 -11  -2   4    8.47    0.31
  11  -2  -4    7.84    0.32
  11   2  -4    8.09    0.33
  11   2  -4    8.14    0.33
 -10  -2   4    5.81    0.23
  10  -2  -4    5.86    0.24
 -10  -2   4    5.48    0.24
  10   2  -4    6.21    0.26
  10   2  -4    5.46    0.25
   9  -2  -4    2.60    0.14
   9  -2  -4    2.54    0.11
  -9  -2   4    2.42    0.14
  -9  -2   4    2.50    0.14
  -9   2   4    2.73    0.14
  -9   2   4    2.68    0.09
   9   2  -4    2.66    0.15
   9   2  -4    2.62    0.15
   8  -2  -4   11.57    0.41
  -8  -2   4   12.09    0.41
   8  -2  -4   11.84    0.38
  -8  -2   4   11.53    0.40
   8   2  -4   11.54    0.41
  -8   2   4   11.74    0.40
   8   2  -4   11.77    0.41
  -8   2   4   11.57    0.37
  -7  -2   4    2.77    0.13
   7  -2  -4    2.88    0.11
  -7  -2   4    2.69    0.13
  -7   2   4    2.87    0.10
  -7   2   4    2.95    0.13
   7   2  -4    2.94    0.14
   7   2  -4    2.72    0.14
   6  -2  -4    3.24    0.12
  -6  -2   4    3.29    0.14
  -6  -2   4    3.00    0.14
   6   2  -4    3.28    0.15
  -6   2   4    3.20    0.11
   6   2  -4    3.17    0.14
  -6   2   4    3.35    0.14
   5  -2  -4   33.92    1.05
  -5  -2   4   33.08    1.07
  -5   2   4   33.38    1.06
   5   2  -4   33.12    1.06
   5   2  -4   33.43    1.07
   4  -2  -4   51.91    1.59
  -4  -2   4   49.86    1.61
   4   2  -4   52.47    1.62
   4   2  -4   51.07    1.62
  -4   2   4   50.05    1.62
   3  -2  -4    3.77    0.13
  -3  -2   4    3.77    0.15
   3   2  -4    3.61    0.14
   3   2  -4    3.57    0.13
   3   2  -4    3.63    0.14
  -3   2   4    3.58    0.14
   2  -2  -4   46.73    1.43
  -2  -2   4   46.81    1.45
   2  -2  -4   44.33    1.44
   2   2  -4   44.99    1.44
   2   2  -4   45.49    1.45
  -2   2   4   45.67    1.45
   2   2  -4   47.39    1.44
  -1  -2   4   10.74    0.35
   1  -2  -4   10.44    0.33
   1  -2  -4   10.59    0.35
  -1  -2   4   10.60    0.34
   1   2  -4   10.75    0.33
   1   2  -4   10.57    0.34
  -1   2   4   10.60    0.35
  -1   2   4   10.54    0.35
   1   2  -4   10.69    0.35
   1   2  -4   10.11    0.34
   0  -2   4   41.21    1.29
   0  -2   4   41.70    1.29
   0  -2   4   37.74    1.28
   0  -2  -4   42.70    1.27
   0  -2   4   42.30    1.28
   0  -2  -4   39.20    1.29
   0   2  -4   39.61    1.27
   0   2  -4   36.77    1.26
   0   2   4   42.23    1.26
   0   2   4   39.54    1.27
   0   2   4   41.24    1.27
   0   2  -4   41.82    1.26
   1  -2   4    9.69    0.30
   1  -2   4    9.70    0.31
   1  -2   4    8.70    0.31
  -1  -2  -4    9.64    0.31
  -1  -2  -4    9.79    0.32
   1  -2   4    9.90    0.30
   1  -2   4    9.73    0.32
   1   2   4    9.61    0.33
  -1   2  -4    9.59    0.32
  -1   2  -4    9.65    0.32
   1   2   4    9.89    0.32
   1   2   4   10.22    0.33
  -2  -2  -4   34.38    1.09
   2  -2   4   33.88    1.09
   2  -2   4   35.94    1.10
   2  -2   4   35.01    1.10
   2  -2   4   34.49    1.10
  -2  -2  -4   34.74    1.10
   2   2   4   36.00    1.13
   2   2   4   37.18    1.13
   2   2   4   35.90    1.13
   2   2   4   36.78    1.12
  -2   2  -4   34.46    1.12
  -2   2  -4   32.85    1.12
   3  -2   4    3.43    0.11
  -3  -2  -4    3.40    0.14
   3  -2   4    3.36    0.12
   3  -2   4    3.65    0.13
   3  -2   4    3.55    0.14
   3   2   4    3.52    0.14
  -3   2  -4    3.44    0.13
   3   2   4    3.52    0.15
  -3   2  -4    3.47    0.15
   4  -2   4   10.56    0.35
   4  -2   4   11.28    0.36
  -4  -2  -4   10.26    0.36
  -4  -2  -4   10.90    0.34
   4  -2   4   10.50    0.34
  -4   2  -4   10.27    0.35
   4   2   4   11.15    0.38
   4   2   4   11.20    0.37
  -4   2  -4   10.70    0.37
   5  -2   4   73.85    2.31
   5  -2   4   74.50    2.32
   5  -2   4   71.94    2.33
  -5  -2  -4   75.57    2.33
  -5   2  -4   73.88    2.41
  -5   2  -4   78.65    2.43
   5   2   4   78.47    2.44
   5   2   4   77.64    2.43
   6  -2   4   39.24    1.19
  -6  -2  -4   37.09    1.19
   6  -2   4   34.96    1.17
   6  -2   4   37.21    1.17
   6   2   4   40.48    1.23
  -6   2  -4   37.28    1.20
   6   2   4   37.88    1.23
  -6   2  -4   36.86    1.22
  -7  -2  -4    4.05    0.17
   7  -2   4    3.66    0.15
   7  -2   4    3.93    0.15
   7  -2   4    3.95    0.18
  -7   2  -4    3.99    0.18
   7   2   4    4.15    0.19
   7   2   4    4.13    0.18
  -7   2  -4    4.10    0.15
  -8  -2  -4   17.75    0.59
   8  -2   4   17.54    0.58
   8  -2   4   18.44    0.61
   8  -2   4   17.51    0.58
   8   2   4   17.69    0.62
   8   2   4   17.91    0.61
  -8   2  -4   18.52    0.60
  -8   2  -4   17.79    0.58
   9  -2   4    6.98    0.26
  -9  -2  -4    7.02    0.27
   9  -2   4    7.26    0.30
  -9   2  -4    7.03    0.27
   9   2   4    7.36    0.28
   9   2   4    6.73    0.29
  10  -2   4    2.19    0.12
  10  -2   4    2.19    0.16
 -10  -2  -4    1.96    0.14
 -10   2  -4    2.18    0.14
  10   2   4    2.37    0.16
  10   2   4    2.28    0.17
 -11  -2  -4    1.91    0.13
  11  -2   4    1.89    0.13
  11  -2   4    2.20    0.17
  11   2   4    1.50    0.16
 -11   2  -4    2.05    0.13
  11   2   4    1.89    0.16
  12  -2   4    3.32    0.21
 -12  -2  -4    3.33    0.17
  12  -2   4    3.47    0.17
  12   2   4    3.40    0.21
  12   2   4    3.35    0.21
 -12   2  -4    3.52    0.18
  13  -2   4    0.58    0.09
 -13  -2  -4    0.58    0.08
  13  -2   4    0.48    0.12
  13   2   4    0.40    0.10
 -13   2  -4    0.56    0.08
  13   2   4    0.61    0.12
  14  -2   4    3.65    0.21
  14  -2   4    3.65    0.24
  14   2   4    3.70    0.23
 -14   2  -4    3.76    0.19
  14   2   4    3.78    0.24
  15  -2   4    2.18    0.18
  15  -2   4    2.50    0.22
  15   2   4    2.19    0.21
  15   2   4    2.54    0.24
  16  -2   4    3.09    0.27
  16   2   4    3.10    0.24
  16   2   4    3.11    0.25
  17  -2   4    1.09    0.19
  17   2   4    0.86    0.17
  17   2   4    0.79    0.16
  18  -2   4    0.52    0.17
  18   2   4    0.83    0.19
  18   2   4    0.55    0.15
  18  -3  -4    0.03    0.12
  18  -3  -4    0.06    0.14
  18   3  -4   -0.12    0.13
  18   3  -4   -0.04    0.12
  17  -3  -4    1.16    0.15
  17  -3  -4    0.92    0.17
  17   3  -4    0.99    0.17
  17   3  -4    1.01    0.16
  16  -3  -4    1.14    0.15
  16  -3  -4    1.17    0.17
  16   3  -4    1.04    0.15
  16   3  -4    1.06    0.15
  15  -3  -4    0.29    0.12
  15  -3  -4    0.17    0.10
  15   3  -4    0.15    0.11
  15   3  -4    0.27    0.11
  14  -3  -4    1.38    0.15
  14  -3  -4    1.62    0.17
 -14  -3   4    1.47    0.14
  14   3  -4    1.47    0.15
  14   3  -4    1.19    0.14
 -13  -3   4    1.97    0.15
  13  -3  -4    2.16    0.16
  13   3  -4    2.39    0.17
  13   3  -4    1.88    0.17
 -12  -3   4    0.87    0.10
  12  -3  -4    0.80    0.10
  12   3  -4    0.76    0.11
  12   3  -4    0.90    0.11
 -11  -3   4   13.77    0.48
 -11  -3   4   12.53    0.48
  11  -3  -4   14.10    0.49
  11   3  -4   13.91    0.50
  11   3  -4   13.48    0.50
 -10  -3   4    5.24    0.23
  10  -3  -4    5.46    0.23
 -10  -3   4    5.39    0.23
 -10   3   4    5.63    0.23
  10   3  -4    5.37    0.24
  10   3  -4    5.50    0.25
  -9  -3   4    3.96    0.19
   9  -3  -4    4.04    0.18
   9  -3  -4    4.10    0.14
  -9  -3   4    4.09    0.19
   9   3  -4    3.82    0.20
  -9   3   4    4.31    0.18
   9   3  -4    3.96    0.18
  -8  -3   4    1.07    0.10
   8  -3  -4    1.31    0.06
  -8  -3   4    1.30    0.11
   8   3  -4    1.43    0.10
  -8   3   4    1.32    0.10
   8   3  -4    1.08    0.11
  -7  -3   4    5.20    0.21
   7  -3  -4    5.18    0.17
  -7  -3   4    5.07    0.21
   7   3  -4    5.01    0.21
  -7   3   4    5.25    0.20
   7   3  -4    5.31    0.22
   7   3  -4    5.34    0.21
  -6  -3   4    8.54    0.31
  -6  -3   4    8.53    0.31
   6  -3  -4    8.76    0.28
   6   3  -4    8.30    0.31
  -6   3   4    8.57    0.31
   6   3  -4    8.98    0.31
   6   3  -4    9.01    0.32
  -5  -3   4   47.27    1.53
   5  -3  -4   48.87    1.50
  -5  -3   4   47.74    1.53
   5   3  -4   46.41    1.48
   5   3  -4   48.06    1.48
  -5   3   4   45.03    1.48
   4  -3  -4    0.96    0.05
  -4  -3   4    0.92    0.08
  -4   3   4    0.92    0.07
   4   3  -4    0.99    0.08
  -4   3   4    0.71    0.07
   4   3  -4    0.89    0.08
   3  -3  -4   12.96    0.42
  -3  -3   4   13.15    0.44
   3  -3  -4   12.93    0.42
   3   3  -4   13.06    0.43
   3   3  -4   12.80    0.43
  -3   3   4   13.12    0.43
  -3   3   4   12.44    0.43
  -2  -3   4   11.25    0.39
   2  -3  -4   11.03    0.37
   2  -3  -4   11.88    0.37
   2   3  -4   11.84    0.38
  -2   3   4   10.98    0.38
   2   3  -4   11.03    0.38
   1  -3  -4   51.89    1.63
   1  -3  -4   51.98    1.64
  -1  -3   4   52.95    1.65
   1   3  -4   49.32    1.60
   1   3  -4   46.42    1.60
   1   3  -4   52.95    1.61
  -1   3   4   54.18    1.60
   1   3  -4   52.47    1.61
  -1   3   4   51.79    1.62
   0  -3   4  112.28    3.51
   0  -3   4  115.06    3.49
   0  -3  -4  110.07    3.49
   0  -3  -4  110.23    3.50
   0   3  -4  102.47    3.40
   0   3   4  113.23    3.41
   0   3   4  107.69    3.42
   0   3  -4  109.96    3.41
   0   3  -4  111.20    3.41
   0   3   4  110.51    3.42
   1  -3   4   15.65    0.51
  -1  -3  -4   15.10    0.51
   1  -3   4   15.21    0.52
  -1  -3  -4   16.32    0.50
   1  -3   4   15.66    0.50
   1  -3   4   16.11    0.50
  -1   3  -4   15.60    0.51
   1   3   4   15.51    0.52
   1   3   4   16.22    0.50
   1   3   4   16.89    0.52
  -1   3  -4   14.09    0.50
   2  -3   4   73.59    2.28
   2  -3   4   72.17    2.28
   2  -3   4   70.62    2.30
  -2  -3  -4   75.57    2.28
  -2  -3  -4   72.85    2.29
   2  -3   4   74.64    2.27
  -2  -3  -4   74.35    2.28
   2  -3   4   69.46    2.28
  -2   3  -4   67.69    2.27
   2   3   4   73.81    2.29
   2   3   4   73.60    2.29
  -2   3  -4   73.61    2.28
   2   3   4   74.19    2.29
  -2   3  -4   72.91    2.29
  -3  -3  -4  133.52    4.04
  -3  -3  -4  128.76    4.06
  -3  -3  -4  132.44    4.05
   3  -3   4  130.31    4.04
   3  -3   4  121.39    4.04
   3  -3   4  127.09    4.05
   3  -3   4  130.41    4.05
   3  -3   4  132.72    4.06
   3   3   4  135.32    4.05
   3   3   4  129.94    4.04
  -3   3  -4  126.49    4.03
  -3   3  -4  122.06    4.05
   3   3   4  131.47    4.04
   4  -3   4   12.01    0.39
  -4  -3  -4   12.31    0.41
  -4  -3  -4   12.12    0.42
   4  -3   4   11.99    0.40
  -4  -3  -4   12.78    0.39
   4  -3   4   12.28    0.41
   4   3   4   12.97    0.41
  -4   3  -4   10.26    0.38
  -4   3  -4   11.75    0.40
   4   3   4   11.87    0.40
   5  -3   4    0.51    0.06
   5  -3   4    0.55    0.05
  -5  -3  -4    0.58    0.06
   5  -3   4    0.62    0.04
  -5   3  -4    0.59    0.07
   5   3   4    0.70    0.08
   5   3   4    0.64    0.07
   6  -3   4    4.28    0.16
   6  -3   4    4.59    0.16
  -6  -3  -4    4.32    0.18
   6  -3   4    4.47    0.18
  -6   3  -4    4.37    0.19
   6   3   4    4.67    0.19
  -6   3  -4    3.92    0.15
   6   3   4    4.48    0.20
   7  -3   4    3.26    0.15
   7  -3   4    2.90    0.12
  -7  -3  -4    2.83    0.15
   7  -3   4    2.79    0.11
   7   3   4    3.18    0.16
  -7   3  -4    2.94    0.11
  -7   3  -4    3.06    0.16
   7   3   4    2.90    0.16
   8  -3   4    0.58    0.06
   8  -3   4    0.65    0.09
   8  -3   4    0.54    0.06
  -8  -3  -4    0.48    0.07
   8   3   4    0.56    0.09
  -8   3  -4    0.54    0.08
  -8   3  -4    0.66    0.04
   8   3   4    0.53    0.09
   9  -3   4    4.08    0.21
   9  -3   4    4.03    0.17
  -9  -3  -4    4.01    0.20
   9   3   4    3.79    0.20
   9   3   4    3.98    0.20
  -9   3  -4    4.11    0.20
  10  -3   4    5.57    0.25
 -10  -3  -4    5.42    0.24
  10  -3   4    5.77    0.22
  10   3   4    5.91    0.28
 -10   3  -4    5.86    0.25
  10   3   4    5.63    0.26
  11  -3   4    5.35    0.23
  11  -3   4    5.80    0.27
 -11  -3  -4    5.69    0.24
  11   3   4    5.40    0.26
  11   3   4    5.48    0.27
 -11   3  -4    5.51    0.24
  12  -3   4    0.24    0.07
  12  -3   4    0.29    0.11
 -12  -3  -4    0.25    0.08
 -12   3  -4    0.18    0.08
  12   3   4    0.19    0.10
  12   3   4    0.22    0.10
  13  -3   4    0.53    0.12
  13  -3   4    0.47    0.08
 -13  -3  -4    0.78    0.10
  13   3   4    0.47    0.12
  13   3   4    0.50    0.12
 -13   3  -4    0.57    0.10
 -14  -3  -4    0.46    0.09
  14  -3   4    0.42    0.13
  14   3   4    0.44    0.13
  14   3   4    0.31    0.12
 -14   3  -4    0.32    0.09
  15  -3   4    2.71    0.25
 -15   3  -4    2.84    0.19
  15   3   4    2.66    0.25
  15   3   4    2.49    0.21
  16  -3   4    1.09    0.17
  16   3   4    1.02    0.15
  16   3   4    1.14    0.18
  17  -3   4    1.67    0.20
  17   3   4    2.11    0.22
  17   3   4    2.07    0.24
  18  -3   4    0.15    0.16
  18   3   4    0.12    0.15
  18   3   4    0.37    0.14
  18  -4  -4   -0.14    0.14
  18  -4  -4    0.08    0.11
  18   4  -4    0.00    0.14
  18   4  -4    0.13    0.13
  17  -4  -4    0.15    0.12
  17  -4  -4    0.10    0.13
  17   4  -4   -0.03    0.11
  17   4  -4    0.01    0.13
  16  -4  -4    0.65    0.16
  16  -4  -4    0.53    0.12
  16   4  -4    0.69    0.14
  16   4  -4    0.51    0.14
  15  -4  -4    1.05    0.14
  15  -4  -4    1.08    0.16
  15   4  -4    0.96    0.14
  15   4  -4    0.80    0.14
  14  -4  -4    1.28    0.13
  14  -4  -4    1.19    0.15
 -14  -4   4    1.11    0.12
  14   4  -4    1.24    0.15
  14   4  -4    1.13    0.13
  13  -4  -4    1.07    0.12
 -13  -4   4    1.03    0.12
  13   4  -4    1.09    0.13
  13   4  -4    1.02    0.13
 -12  -4   4    0.77    0.11
  12  -4  -4    0.86    0.10
 -12  -4   4    0.85    0.11
  12   4  -4    0.93    0.12
  12   4  -4    0.76    0.11
 -11  -4   4    0.41    0.10
 -11  -4   4    0.59    0.09
  11  -4  -4    0.50    0.09
  11   4  -4    0.59    0.09
  11   4  -4    0.57    0.11
 -11   4   4    0.55    0.09
  10  -4  -4    3.42    0.18
 -10  -4   4    3.75    0.20
 -10  -4   4    3.40    0.19
  10   4  -4    3.66    0.19
 -10   4   4    3.55    0.18
  10   4  -4    3.59    0.20
  -9  -4   4    1.79    0.14
  -9  -4   4    1.81    0.14
   9   4  -4    1.74    0.15
  -9   4   4    1.74    0.12
   9   4  -4    1.94    0.13
  -8  -4   4    6.06    0.24
   8  -4  -4    5.84    0.19
  -8  -4   4    5.91    0.25
  -8   4   4    6.43    0.25
   8   4  -4    6.52    0.25
   8   4  -4    6.29    0.27
  -7  -4   4    3.29    0.16
   7  -4  -4    3.40    0.11
  -7  -4   4    3.34    0.17
  -7   4   4    3.32    0.17
  -7   4   4    3.40    0.16
   7   4  -4    3.43    0.17
   7   4  -4    3.57    0.15
  -6  -4   4    3.16    0.16
   6  -4  -4    3.50    0.12
  -6  -4   4    3.19    0.16
   6   4  -4    3.38    0.16
   6   4  -4    3.30    0.16
   6   4  -4    3.33    0.14
  -6   4   4    3.29    0.16
  -6   4   4    3.23    0.15
   5  -4  -4   10.68    0.34
  -5  -4   4   10.65    0.38
  -5  -4   4   10.51    0.37
   5  -4  -4   10.72    0.35
   5   4  -4   10.60    0.37
   5   4  -4   10.89    0.36
   5   4  -4   10.96    0.38
  -5   4   4   10.27    0.38
  -5   4   4   10.60    0.37
  -4  -4   4   16.24    0.55
  -4  -4   4   15.91    0.54
   4  -4  -4   15.79    0.52
   4  -4  -4   16.64    0.52
   4   4  -4   16.84    0.55
   4   4  -4   16.79    0.55
   4   4  -4   15.99    0.53
  -4   4   4   15.47    0.55
  -4   4   4   16.44    0.54
   3  -4  -4    2.46    0.10
   3  -4  -4    2.66    0.10
  -3  -4   4    2.63    0.13
   3   4  -4    2.71    0.12
  -3   4   4    2.61    0.13
   3   4  -4    2.61    0.10
  -3   4   4    2.40    0.12
   3   4  -4    2.61    0.13
   2  -4  -4    7.36    0.25
   2  -4  -4    7.47    0.25
  -2  -4   4    7.21    0.27
   2   4  -4    6.97    0.25
  -2   4   4    7.25    0.25
   2   4  -4    7.00    0.23
   2   4  -4    7.20    0.25
  -2   4   4    7.03    0.26
   1  -4  -4   44.61    1.42
   1  -4  -4   45.75    1.42
  -1  -4   4   44.60    1.43
   1   4  -4   45.64    1.42
   1   4  -4   46.87    1.44
  -1   4   4   45.15    1.44
  -1   4   4   44.25    1.44
   1   4  -4   44.69    1.43
   0  -4  -4   24.44    0.80
   0  -4   4   24.79    0.81
   0  -4  -4   25.07    0.79
   0   4  -4   24.71    0.79
   0   4   4   24.21    0.80
   0   4   4   25.69    0.80
   0   4  -4   24.72    0.78
   0   4   4   24.54    0.80
   0   4  -4   24.88    0.80
  -1  -4  -4    1.78    0.09
   1  -4   4    1.82    0.11
  -1  -4  -4    1.94    0.10
   1  -4   4    1.93    0.06
  -1   4  -4    1.89    0.09
   1   4   4    2.02    0.10
  -1   4  -4    1.91    0.11
   1   4   4    1.87    0.09
   1   4   4    1.96    0.10
  -1   4  -4    1.84    0.07
   2  -4   4    1.89    0.09
   2  -4   4    2.21    0.08
  -2  -4  -4    1.94    0.11
   2  -4   4    2.09    0.09
   2  -4   4    2.28    0.11
  -2  -4  -4    2.32    0.10
   2  -4   4    1.93    0.08
   2   4   4    2.23    0.11
   2   4   4    2.17    0.12
   2   4   4    2.10    0.11
  -2   4  -4    2.08    0.09
  -2   4  -4    2.02    0.12
  -3  -4  -4   13.32    0.44
  -3  -4  -4   13.92    0.45
   3  -4   4   13.92    0.46
   3  -4   4   13.29    0.43
   3  -4   4   13.58    0.44
   3  -4   4   13.25    0.43
   3  -4   4   12.28    0.43
   3   4   4   13.89    0.48
   3   4   4   14.30    0.47
  -3   4  -4   13.67    0.48
  -3   4  -4   13.81    0.45
   3   4   4   14.09    0.47
   4  -4   4   13.01    0.43
   4  -4   4   12.53    0.44
   4  -4   4   12.80    0.42
  -4  -4  -4   12.32    0.44
   4  -4   4   12.45    0.42
  -4  -4  -4   13.20    0.41
  -4  -4  -4   13.49    0.43
   4   4   4   13.95    0.47
   4   4   4   14.24    0.48
  -4   4  -4   12.87    0.47
   4   4   4   13.75    0.47
  -5  -4  -4    1.14    0.10
   5  -4   4    1.01    0.09
  -5  -4  -4    1.35    0.09
   5  -4   4    1.23    0.09
   5  -4   4    1.30    0.07
  -5   4  -4    1.30    0.11
   5   4   4    1.32    0.11
   5   4   4    1.34    0.10
  -5   4  -4    1.36    0.06
   6  -4   4    3.57    0.14
   6  -4   4    3.82    0.17
  -6  -4  -4    3.57    0.17
   6  -4   4    3.62    0.14
  -6  -4  -4    3.66    0.16
   6   4   4    3.68    0.18
  -6   4  -4    3.56    0.18
   6   4   4    3.62    0.18
  -6   4  -4    3.73    0.13
  -7  -4  -4    0.34    0.08
   7  -4   4    0.37    0.04
   7  -4   4    0.49    0.05
   7  -4   4    0.30    0.07
  -7   4  -4    0.46    0.08
   7   4   4    0.51    0.09
   7   4   4    0.54    0.09
  -7   4  -4    0.48    0.03
   8  -4   4    0.61    0.06
  -8  -4  -4    0.56    0.09
   8  -4   4    0.48    0.09
  -8   4  -4    0.58    0.10
   8   4   4    0.56    0.10
   8   4   4    0.59    0.09
   9  -4   4   -0.11    0.08
   9  -4   4    0.01    0.05
  -9  -4  -4   -0.04    0.07
  -9   4  -4   -0.03    0.09
   9   4   4    0.01    0.09
   9   4   4    0.01    0.08
  10  -4   4    1.82    0.11
  10  -4   4    2.05    0.15
 -10  -4  -4    1.81    0.14
 -10   4  -4    1.83    0.16
  10   4   4    1.50    0.16
  10   4   4    1.67    0.15
  11  -4   4    1.61    0.12
  11  -4   4    2.19    0.17
 -11  -4  -4    1.86    0.14
 -11   4  -4    1.91    0.15
  11   4   4    2.21    0.19
  11   4   4    2.26    0.17
  12  -4   4    1.15    0.13
  12  -4   4    1.07    0.14
 -12  -4  -4    1.07    0.12
 -12   4  -4    1.12    0.12
  12   4   4    1.17    0.14
  12   4   4    1.07    0.14
 -13  -4  -4    3.73    0.22
  13  -4   4    4.10    0.25
  13   4   4    3.68    0.24
 -13   4  -4    3.55    0.21
  13   4   4    3.61    0.23
 -14  -4  -4    0.92    0.12
  14  -4   4    0.75    0.14
  14   4   4    0.63    0.14
 -14   4  -4    0.89    0.12
  14   4   4    0.82    0.14
  15  -4   4    0.00    0.13
 -15   4  -4    0.00    0.10
  15   4   4    0.12    0.12
  15   4   4   -0.17    0.11
  16  -4   4    1.13    0.17
  16   4   4    0.99    0.16
  16   4   4    1.04    0.17
 -16   4  -4    1.13    0.14
  17  -4   4    2.63    0.27
  17   4   4    2.48    0.24
  17   4   4    3.03    0.26
  17  -5  -4    0.10    0.11
  17  -5  -4   -0.03    0.14
  17   5  -4   -0.05    0.12
  17   5  -4    0.05    0.14
  16  -5  -4    1.18    0.15
  16  -5  -4    1.43    0.18
  16   5  -4    1.28    0.17
  16   5  -4    1.13    0.15
  15  -5  -4    1.01    0.15
 -15  -5   4    0.90    0.12
  15  -5  -4    0.86    0.13
  15   5  -4    0.75    0.13
  15   5  -4    0.64    0.14
  14  -5  -4    2.36    0.21
  14  -5  -4    2.70    0.20
 -14  -5   4    2.86    0.19
  14   5  -4    2.68    0.22
  14   5  -4    2.32    0.20
 -13  -5   4    4.20    0.25
 -13  -5   4    4.05    0.24
  13  -5  -4    4.25    0.23
  13   5  -4    3.83    0.22
  13   5  -4    3.85    0.24
 -12  -5   4    0.75    0.12
  12  -5  -4    0.71    0.10
 -12  -5   4    0.64    0.11
  12   5  -4    0.66    0.10
  12   5  -4    0.92    0.13
 -11  -5   4    0.49    0.11
  11  -5  -4    0.33    0.09
 -11  -5   4    0.23    0.09
 -11   5   4    0.31    0.09
  11   5  -4    0.35    0.08
  11   5  -4    0.30    0.11
 -10  -5   4    9.00    0.37
 -10  -5   4    9.67    0.37
  10   5  -4    9.31    0.38
  10   5  -4    9.59    0.36
 -10   5   4    9.34    0.36
  -9  -5   4    2.13    0.15
  -9  -5   4    1.82    0.15
  -9   5   4    2.02    0.13
   9   5  -4    1.85    0.16
  -9   5   4    1.73    0.15
   9   5  -4    1.94    0.13
  -8  -5   4    1.63    0.14
  -8  -5   4    2.10    0.14
  -8   5   4    2.37    0.13
   8   5  -4    2.17    0.16
  -8   5   4    2.09    0.15
   8   5  -4    2.13    0.13
   7  -5  -4    0.13    0.02
   7  -5  -4    0.18    0.05
  -7  -5   4    0.19    0.07
  -7  -5   4    0.02    0.07
   7   5  -4    0.09    0.08
  -7   5   4    0.14    0.08
   7   5  -4    0.13    0.05
  -7   5   4    0.17    0.06
  -6  -5   4    1.03    0.11
   6  -5  -4    0.74    0.04
  -6  -5   4    0.73    0.09
   6  -5  -4    0.74    0.07
  -6   5   4    0.67    0.09
   6   5  -4    0.82    0.08
   6   5  -4    0.74    0.09
  -6   5   4    0.81    0.08
   5  -5  -4   31.39    1.01
  -5  -5   4   31.92    1.03
  -5  -5   4   31.80    1.03
   5  -5  -4   31.15    1.00
  -5   5   4   31.45    1.02
   5   5  -4   30.78    1.00
  -5   5   4   32.17    1.03
   5   5  -4   31.11    1.02
   4  -5  -4    4.15    0.15
  -4  -5   4    4.10    0.19
  -4  -5   4    3.96    0.18
   4  -5  -4    4.05    0.16
   4   5  -4    4.12    0.15
   4   5  -4    4.40    0.18
  -4   5   4    4.25    0.18
  -4   5   4    3.95    0.19
  -3  -5   4    4.80    0.20
   3  -5  -4    4.76    0.17
  -3  -5   4    4.77    0.20
   3  -5  -4    4.71    0.18
   3   5  -4    4.74    0.18
   3   5  -4    5.06    0.20
  -3   5   4    4.63    0.20
   3   5  -4    4.88    0.16
  -3   5   4    4.88    0.20
   3   5  -4    5.12    0.20
   2  -5  -4    1.17    0.07
   2  -5  -4    1.11    0.07
  -2  -5   4    1.06    0.10
   2   5  -4    1.29    0.06
   2   5  -4    1.16    0.09
   2   5  -4    1.43    0.10
  -2   5   4    1.16    0.09
   2   5  -4    1.07    0.10
  -2   5   4    1.19    0.10
   1  -5  -4    3.09    0.12
   1  -5  -4    2.80    0.13
  -1  -5   4    2.81    0.14
   1   5  -4    3.06    0.13
   1   5  -4    2.68    0.14
   1   5  -4    2.87    0.10
   1   5  -4    2.94    0.13
  -1   5   4    2.75    0.14
  -1   5   4    2.77    0.13
   0  -5  -4    0.26    0.04
   0  -5   4    0.18    0.06
   0  -5  -4    0.16    0.04
   0   5   4    0.14    0.05
   0   5  -4    0.16    0.04
   0   5   4    0.10    0.05
   0   5  -4    0.15    0.06
   0   5  -4    0.18    0.02
   0   5  -4    0.24    0.04
   1  -5   4    5.83    0.23
  -1  -5  -4    5.58    0.22
  -1  -5  -4    6.15    0.21
   1   5   4    6.02    0.22
   1   5   4    5.97    0.23
   1   5   4    6.09    0.22
  -1   5  -4    5.58    0.24
  -1   5  -4    5.93    0.22
  -1   5  -4    6.00    0.20
   2  -5   4   23.61    0.77
  -2  -5  -4   24.94    0.79
  -2  -5  -4   23.89    0.80
   2  -5   4   25.00    0.77
   2  -5   4   24.77    0.81
   2   5   4   25.45    0.81
   2   5   4   25.80    0.83
  -2   5  -4   25.17    0.84
  -2   5  -4   24.69    0.81
  -2   5  -4   24.67    0.80
   2   5   4   26.14    0.82
  -3  -5  -4   14.82    0.51
   3  -5   4   14.76    0.49
  -3  -5  -4   15.44    0.50
   3  -5   4   14.78    0.51
   3  -5   4   14.73    0.48
  -3   5  -4   15.54    0.51
  -3   5  -4   15.79    0.51
   3   5   4   16.19    0.55
   3   5   4   16.23    0.53
  -3   5  -4   15.06    0.54
   3   5   4   15.87    0.53
   4  -5   4    5.96    0.21
   4  -5   4    6.13    0.22
  -4  -5  -4    6.29    0.23
  -4  -5  -4    5.89    0.24
   4  -5   4    6.03    0.24
   4   5   4    6.53    0.25
   4   5   4    6.78    0.25
   4   5   4    6.15    0.26
  -4   5  -4    6.33    0.26
   5  -5   4    1.26    0.07
   5  -5   4    1.32    0.09
   5  -5   4    1.34    0.11
  -5  -5  -4    1.41    0.10
  -5  -5  -4    1.31    0.11
   5   5   4    1.54    0.12
   5   5   4    1.35    0.12
   5   5   4    1.01    0.11
  -5   5  -4    1.17    0.12
  -6  -5  -4    3.73    0.18
   6  -5   4    3.44    0.18
   6  -5   4    3.88    0.17
  -6  -5  -4    3.91    0.18
  -6   5  -4    3.64    0.20
   6   5   4    3.92    0.20
   6   5   4    4.16    0.19
   7  -5   4    5.27    0.22
   7  -5   4    5.12    0.23
   7  -5   4    4.96    0.19
  -7  -5  -4    5.09    0.23
  -7  -5  -4    5.35    0.22
   7   5   4    5.62    0.25
  -7   5  -4    5.46    0.25
   7   5   4    5.58    0.24
   8  -5   4    7.88    0.28
  -8  -5  -4    7.94    0.32
   8  -5   4    7.86    0.30
   8   5   4    8.19    0.32
  -8   5  -4    7.71    0.33
   8   5   4    7.87    0.33
   9  -5   4    0.48    0.09
   9  -5   4    0.37    0.06
  -9  -5  -4    0.37    0.09
  -9   5  -4    0.41    0.10
   9   5   4    0.45    0.09
   9   5   4    0.50    0.10
 -10  -5  -4    5.49    0.25
  10  -5   4    5.78    0.26
  10  -5   4    5.51    0.24
  10   5   4    6.05    0.29
 -10   5  -4    6.07    0.29
  10   5   4    6.00    0.29
 -11  -5  -4    0.63    0.10
  11  -5   4    0.72    0.11
  11   5   4    0.60    0.12
  11   5   4    0.74    0.12
 -11   5  -4    0.70    0.12
  12  -5   4    1.06    0.13
 -12  -5  -4    0.90    0.11
  12   5   4    0.92    0.14
 -12   5  -4    0.97    0.13
  12   5   4    0.71    0.13
  13  -5   4    0.48    0.11
 -13  -5  -4    0.47    0.11
  13   5   4    0.48    0.13
 -13   5  -4    0.35    0.11
  13   5   4    0.35    0.12
 -14  -5  -4    0.42    0.12
  14  -5   4    0.53    0.13
  14   5   4    0.48    0.13
  14   5   4    0.44    0.14
 -14   5  -4    0.67    0.13
 -15  -5  -4    0.15    0.10
  15  -5   4   -0.09    0.12
 -15   5  -4   -0.04    0.10
  15   5   4    0.07    0.13
  15   5   4   -0.01    0.13
  16  -5   4    1.22    0.18
  16   5   4    1.09    0.18
 -16   5  -4    1.73    0.19
  16   5   4    1.44    0.18
  17  -5   4    1.42    0.19
  17   5   4    1.82    0.21
  17   5   4    1.45    0.19
  16  -6  -4    1.26    0.15
  16  -6  -4    1.50    0.18
  16   6  -4    1.42    0.18
  16   6  -4    1.14    0.15
  15  -6  -4    0.99    0.13
  15  -6  -4    1.14    0.15
 -15  -6   4    1.12    0.14
  15   6  -4    1.12    0.14
  15   6  -4    1.02    0.16
  14  -6  -4    0.08    0.09
 -14  -6   4   -0.06    0.10
  14  -6  -4    0.01    0.11
  14   6  -4   -0.07    0.09
  14   6  -4    0.14    0.12
 -13  -6   4    0.07    0.11
 -13  -6   4    0.21    0.10
  13  -6  -4    0.28    0.11
  13  -6  -4    0.27    0.10
  13   6  -4    0.10    0.12
  13   6  -4    0.22    0.09
 -12  -6   4    0.59    0.12
 -12  -6   4    0.74    0.12
  12  -6  -4    0.64    0.10
  12   6  -4    0.45    0.09
  12   6  -4    0.60    0.13
 -12   6   4    0.70    0.11
 -11  -6   4    0.60    0.12
 -11  -6   4    0.38    0.10
 -11   6   4    0.35    0.09
  11   6  -4    0.46    0.11
  11   6  -4    0.58    0.09
 -10  -6   4    1.57    0.16
  10  -6  -4    1.72    0.12
 -10  -6   4    1.81    0.16
 -10   6   4    1.82    0.14
  10   6  -4    1.87    0.17
 -10   6   4    1.92    0.17
  10   6  -4    1.61    0.13
  -9  -6   4    4.52    0.23
  -9  -6   4    4.94    0.24
   9  -6  -4    4.57    0.20
   9   6  -4    4.70    0.21
  -9   6   4    5.08    0.23
   9   6  -4    4.79    0.24
  -9   6   4    4.94    0.25
  -8  -6   4    7.03    0.30
   8  -6  -4    6.75    0.26
  -8  -6   4    6.89    0.29
  -8   6   4    6.64    0.30
  -8   6   4    7.05    0.28
   8   6  -4    7.13    0.30
   8   6  -4    6.99    0.26
   7  -6  -4    4.73    0.16
   7  -6  -4    4.71    0.19
  -7  -6   4    4.65    0.23
  -7  -6   4    4.81    0.22
   7   6  -4    4.92    0.19
  -7   6   4    4.98    0.21
  -7   6   4    4.84    0.23
   7   6  -4    4.89    0.24
   6  -6  -4    1.45    0.10
  -6  -6   4    1.35    0.12
  -6  -6   4    1.51    0.13
   6  -6  -4    1.37    0.07
  -6   6   4    1.43    0.12
   6   6  -4    1.41    0.09
  -6   6   4    1.29    0.13
   6   6  -4    1.17    0.13
   6   6  -4    1.48    0.11
   5  -6  -4    2.15    0.11
  -5  -6   4    2.17    0.14
  -5  -6   4    1.69    0.14
   5  -6  -4    1.85    0.09
   5   6  -4    1.97    0.15
  -5   6   4    1.99    0.13
   5   6  -4    2.06    0.09
   5   6  -4    1.95    0.13
  -5   6   4    1.94    0.15
   4  -6  -4    4.69    0.18
  -4  -6   4    4.44    0.21
   4  -6  -4    4.73    0.17
  -4  -6   4    4.59    0.21
   4   6  -4    4.74    0.18
   4   6  -4    4.80    0.21
  -4   6   4    4.98    0.21
   4   6  -4    5.21    0.21
   4   6  -4    4.74    0.16
  -4   6   4    4.70    0.22
   3  -6  -4    6.94    0.24
  -3  -6   4    6.47    0.26
   3  -6  -4    6.87    0.25
  -3  -6   4    6.79    0.27
   3   6  -4    7.41    0.28
  -3   6   4    6.86    0.28
  -3   6   4    6.85    0.27
   3   6  -4    6.84    0.27
   3   6  -4    7.21    0.25
  -2  -6   4   21.50    0.72
   2  -6  -4   21.43    0.70
   2  -6  -4   22.50    0.70
  -2  -6   4   20.80    0.72
   2   6  -4   22.05    0.71
   2   6  -4   21.69    0.74
   2   6  -4   23.01    0.74
  -2   6   4   21.89    0.74
  -2   6   4   22.64    0.74
   1  -6  -4    2.16    0.12
   1  -6  -4    2.11    0.11
  -1  -6   4    2.26    0.14
   1   6  -4    2.46    0.15
  -1   6   4    2.46    0.13
  -1   6   4    1.85    0.12
   1   6  -4    2.07    0.09
   1   6  -4    1.91    0.12
   0  -6   4   14.22    0.51
   0  -6  -4   14.94    0.49
   0  -6  -4   14.59    0.49
   0   6  -4   15.18    0.53
   0   6   4   15.58    0.52
   0   6  -4   15.11    0.49
   0   6   4   15.49    0.52
   1  -6   4    0.32    0.07
  -1  -6  -4    0.39    0.06
  -1  -6  -4    0.35    0.06
   1   6   4    0.34    0.06
  -1   6  -4    0.61    0.09
  -1   6  -4    0.42    0.04
   1   6   4    0.66    0.08
   1   6   4    0.53    0.07
   2  -6   4   45.80    1.53
  -2  -6  -4   48.70    1.52
  -2  -6  -4   47.91    1.51
   2   6   4   51.09    1.59
   2   6   4   50.40    1.61
   2   6   4   51.41    1.60
  -2   6  -4   48.32    1.62
  -2   6  -4   49.70    1.58
  -3  -6  -4   20.56    0.66
   3  -6   4   20.10    0.67
   3  -6   4   18.62    0.63
  -3  -6  -4   20.24    0.67
  -3   6  -4   21.54    0.68
   3   6   4   21.07    0.71
  -3   6  -4   21.10    0.73
   3   6   4   21.47    0.70
   3   6   4   21.22    0.69
   4  -6   4    0.96    0.07
   4  -6   4    1.03    0.11
  -4  -6  -4    1.35    0.13
  -4  -6  -4    1.25    0.11
  -4   6  -4    1.08    0.08
   4   6   4    1.17    0.11
   4   6   4    1.26    0.13
   4   6   4    1.18    0.13
  -4   6  -4    1.35    0.13
  -5  -6  -4   13.66    0.49
   5  -6   4   13.58    0.46
   5  -6   4   13.83    0.49
  -5  -6  -4   14.41    0.48
   5   6   4   14.68    0.53
  -5   6  -4   13.88    0.53
   5   6   4   14.78    0.51
   5   6   4   15.16    0.51
   6  -6   4    2.98    0.16
   6  -6   4    2.55    0.14
  -6  -6  -4    2.92    0.15
  -6  -6  -4    2.84    0.17
   6   6   4    3.19    0.17
   6   6   4    2.93    0.19
   6   6   4    3.34    0.17
  -6   6  -4    2.80    0.19
  -7  -6  -4    6.87    0.28
   7  -6   4    6.71    0.29
   7  -6   4    7.03    0.27
  -7  -6  -4    6.97    0.29
   7   6   4    7.54    0.30
   7   6   4    7.74    0.32
   7   6   4    7.12    0.30
  -7   6  -4    6.98    0.31
  -8  -6  -4   13.46    0.47
   8  -6   4   12.12    0.43
   8  -6   4   13.33    0.47
   8  -6   4   11.96    0.45
  -8  -6  -4   13.02    0.47
   8   6   4   14.10    0.49
  -8   6  -4   13.26    0.51
   8   6   4   13.28    0.50
   9  -6   4    3.41    0.18
  -9  -6  -4    3.34    0.20
   9  -6   4    3.31    0.19
   9   6   4    3.69    0.21
   9   6   4    3.77    0.22
  -9   6  -4    3.57    0.22
 -10  -6  -4    0.46    0.11
  10  -6   4    0.48    0.10
  10  -6   4    0.48    0.09
  10   6   4    0.42    0.11
 -10   6  -4    0.46    0.11
  10   6   4    0.37    0.10
  11  -6   4    0.24    0.09
 -11  -6  -4    0.31    0.10
  11  -6   4    0.44    0.10
  11   6   4    0.28    0.11
  11   6   4    0.48    0.11
 -11   6  -4    0.34    0.12
 -12  -6  -4    0.03    0.09
  12  -6   4    0.01    0.10
 -12   6  -4    0.13    0.12
  12   6   4    0.06    0.10
  12   6   4    0.02    0.11
  13  -6   4    0.26    0.11
 -13  -6  -4    0.17    0.11
 -13   6  -4    0.17    0.12
  13   6   4    0.25    0.12
  13   6   4    0.21    0.12
 -14  -6  -4    0.86    0.14
  14  -6   4    0.75    0.14
  14   6   4    0.82    0.15
 -14   6  -4    1.00    0.14
  14   6   4    0.92    0.15
 -15  -6  -4    0.25    0.12
  15  -6   4   -0.07    0.12
 -15   6  -4    0.22    0.12
  15   6   4    0.29    0.13
  15   6   4    0.10    0.12
  16  -6   4    0.68    0.15
  16   6   4    0.87    0.16
  16   6   4    0.58    0.15
 -16   6  -4    0.98    0.15
 -15  -7   4    0.90    0.15
  15  -7  -4    0.72    0.15
  15  -7  -4    0.56    0.12
  15   7  -4    0.57    0.16
  14  -7  -4    2.34    0.22
  14  -7  -4    2.48    0.20
 -14  -7   4    2.38    0.21
 -14  -7   4    1.95    0.19
  14   7  -4    2.33    0.23
  13  -7  -4    1.90    0.18
 -13  -7   4    1.39    0.16
  13  -7  -4    1.68    0.19
 -13  -7   4    1.73    0.17
  13  -7  -4    1.75    0.15
  13   7  -4    1.32    0.17
  12  -7  -4    0.57    0.09
  12  -7  -4    0.54    0.10
 -12  -7   4    0.63    0.13
 -12  -7   4    0.40    0.13
  12   7  -4    0.62    0.13
 -12   7   4    0.58    0.12
 -11  -7   4    1.12    0.14
  11  -7  -4    1.31    0.12
 -11  -7   4    1.16    0.14
  11   7  -4    1.18    0.15
 -11   7   4    1.27    0.13
  10  -7  -4    0.18    0.07
 -10  -7   4    0.09    0.10
 -10  -7   4    0.05    0.11
  10   7  -4    0.08    0.10
 -10   7   4    0.26    0.11
 -10   7   4    0.16    0.09
   9  -7  -4    1.58    0.12
  -9  -7   4    1.79    0.16
  -9  -7   4    1.62    0.16
  -9   7   4    1.96    0.18
   9   7  -4    1.83    0.19
  -9   7   4    1.89    0.14
  -8  -7   4    3.94    0.21
   8  -7  -4    3.65    0.17
  -8  -7   4    3.73    0.23
   8   7  -4    3.90    0.18
   8   7  -4    3.98    0.22
  -8   7   4    4.09    0.20
  -8   7   4    3.77    0.22
  -7  -7   4    4.19    0.23
  -7  -7   4    4.34    0.22
   7  -7  -4    3.86    0.14
   7  -7  -4    4.07    0.18
   7   7  -4    4.51    0.20
   7   7  -4    4.44    0.24
  -7   7   4    4.37    0.24
  -7   7   4    4.80    0.22
  -6  -7   4    0.17    0.08
  -6  -7   4    0.03    0.08
   6  -7  -4    0.10    0.05
   6  -7  -4    0.02    0.03
  -6   7   4    0.13    0.09
   6   7  -4    0.10    0.06
  -6   7   4    0.20    0.08
   6   7  -4    0.10    0.06
   6   7  -4    0.04    0.08
   5  -7  -4    0.16    0.05
  -5  -7   4    0.27    0.08
   5  -7  -4    0.13    0.04
  -5  -7   4    0.05    0.08
   5   7  -4    0.13    0.07
  -5   7   4    0.17    0.08
   5   7  -4    0.24    0.06
  -5   7   4    0.13    0.07
   5   7  -4    0.06    0.08
  -4  -7   4    8.14    0.33
   4  -7  -4    8.11    0.28
   4  -7  -4    8.13    0.29
  -4  -7   4    8.03    0.32
   4   7  -4    8.78    0.30
  -4   7   4    8.52    0.32
   4   7  -4    8.92    0.33
   4   7  -4    8.67    0.34
  -4   7   4    8.54    0.35
   3  -7  -4    2.37    0.12
   3  -7  -4    2.65    0.13
  -3  -7   4    2.59    0.17
  -3  -7   4    2.29    0.15
   3   7  -4    2.59    0.12
  -3   7   4    2.49    0.15
  -3   7   4    2.65    0.16
   3   7  -4    2.51    0.16
   3   7  -4    2.61    0.16
   2  -7  -4    3.99    0.18
  -2  -7   4    4.14    0.20
  -2  -7   4    4.07    0.20
   2  -7  -4    4.14    0.17
   2   7  -4    3.87    0.19
   2   7  -4    4.10    0.20
   2   7  -4    4.30    0.16
  -2   7   4    4.39    0.20
  -2   7   4    3.98    0.20
   1  -7  -4    3.28    0.15
   1  -7  -4    3.25    0.16
  -1  -7   4    3.13    0.18
  -1  -7   4    3.27    0.17
  -1   7   4    3.08    0.17
   1   7  -4    3.63    0.19
  -1   7   4    3.42    0.17
   1   7  -4    3.37    0.13
   0  -7   4    0.78    0.09
   0  -7  -4    0.70    0.07
   0  -7   4    0.65    0.08
   0  -7  -4    0.58    0.07
   0   7   4    0.84    0.09
   0   7  -4    0.77    0.06
   0   7  -4    0.88    0.10
   0   7   4    0.73    0.09
   1  -7   4    6.31    0.27
  -1  -7  -4    6.22    0.25
   1  -7   4    6.23    0.25
  -1  -7  -4    6.10    0.24
   1   7   4    6.37    0.25
  -1   7  -4    6.36    0.27
   1   7   4    6.39    0.26
  -1   7  -4    6.36    0.22
   2  -7   4    5.44    0.24
  -2  -7  -4    5.29    0.23
  -2  -7  -4    5.53    0.22
  -2   7  -4    5.45    0.26
   2   7   4    5.49    0.23
   2   7   4    5.26    0.22
   2   7   4    5.64    0.22
  -2   7  -4    5.43    0.19
  -3  -7  -4    3.99    0.18
  -3  -7  -4    3.72    0.20
   3  -7   4    3.84    0.20
   3   7   4    4.14    0.18
   3   7   4    4.03    0.19
   3   7   4    3.64    0.17
  -3   7  -4    3.81    0.21
  -3   7  -4    4.02    0.15
  -4  -7  -4    4.65    0.20
   4  -7   4    4.46    0.22
  -4  -7  -4    4.19    0.22
  -4   7  -4    4.29    0.23
  -4   7  -4    4.41    0.17
   4   7   4    4.41    0.21
   4   7   4    4.57    0.20
  -5  -7  -4    4.77    0.21
   5  -7   4    4.87    0.23
  -5  -7  -4    4.57    0.22
   5   7   4    4.91    0.22
   5   7   4    4.64    0.24
   5   7   4    4.82    0.21
  -5   7  -4    4.98    0.25
   6  -7   4    6.75    0.30
  -6  -7  -4    7.27    0.30
  -6  -7  -4    7.17    0.28
  -6   7  -4    7.11    0.33
   6   7   4    7.63    0.31
   6   7   4    7.50    0.32
   6   7   4    7.85    0.30
  -7  -7  -4    1.61    0.14
   7  -7   4    1.78    0.16
  -7  -7  -4    1.88    0.15
   7   7   4    1.86    0.17
  -7   7  -4    1.68    0.19
   7   7   4    1.82    0.14
   7   7   4    1.68    0.16
  -8  -7  -4    2.31    0.17
   8  -7   4    2.12    0.16
  -8  -7  -4    2.46    0.17
   8   7   4    2.57    0.19
  -8   7  -4    2.51    0.20
   8   7   4    2.40    0.17
   8   7   4    2.58    0.17
   9  -7   4    1.79    0.16
  -9  -7  -4    2.10    0.17
   9   7   4    2.16    0.17
   9   7   4    2.04    0.17
   9   7   4    1.69    0.18
  -9   7  -4    1.88    0.18
  10  -7   4    0.07    0.09
 -10  -7  -4    0.00    0.10
  10   7   4    0.25    0.11
  10   7   4    0.23    0.11
  10   7   4    0.07    0.09
 -10   7  -4    0.27    0.13
  11  -7   4    0.16    0.10
 -11  -7  -4   -0.22    0.09
 -11   7  -4    0.05    0.12
  11   7   4   -0.06    0.10
  11   7   4    0.14    0.11
  11   7   4   -0.10    0.10
 -12  -7  -4    0.05    0.10
  12  -7   4    0.12    0.09
 -12   7  -4    0.15    0.12
  12   7   4   -0.02    0.10
  12   7   4    0.07    0.12
  13  -7   4    2.90    0.23
 -13  -7  -4    2.76    0.21
  13   7   4    2.91    0.24
 -13   7  -4    3.11    0.23
  13   7   4    2.83    0.23
  14  -7   4    1.53    0.16
 -14  -7  -4    2.11    0.19
  14   7   4    1.67    0.18
  14   7   4    2.12    0.22
 -14   7  -4    1.68    0.18
 -15  -7  -4    0.81    0.14
  15  -7   4    0.80    0.14
 -15   7  -4    0.72    0.15
  15   7   4    0.53    0.14
  15   7   4    0.83    0.16
 -14  -8   4    2.00    0.21
  14  -8  -4    1.77    0.20
 -14  -8   4    1.86    0.19
  14   8  -4    1.62    0.19
 -13  -8   4    1.90    0.20
  13  -8  -4    2.06    0.23
 -13  -8   4    2.14    0.20
  13  -8  -4    1.99    0.17
  13   8  -4    2.13    0.21
 -12  -8   4    0.58    0.13
  12  -8  -4    0.66    0.11
  12  -8  -4    0.56    0.12
 -12  -8   4    0.56    0.13
  12   8  -4    0.50    0.14
 -12   8   4    0.60    0.12
 -11  -8   4    0.21    0.11
 -11  -8   4    0.14    0.11
 -11   8   4    0.01    0.10
  11   8  -4    0.03    0.12
 -10  -8   4    0.63    0.13
 -10  -8   4    0.76    0.14
 -10   8   4    0.64    0.14
  10   8  -4    0.75    0.13
 -10   8   4    0.71    0.11
  -9  -8   4    2.22    0.19
  -9  -8   4    1.88    0.18
   9  -8  -4    1.86    0.14
  -9   8   4    2.20    0.20
   9   8  -4    2.00    0.21
   9   8  -4    2.23    0.16
  -9   8   4    2.19    0.16
  -8  -8   4    2.59    0.19
   8  -8  -4    1.96    0.14
  -8  -8   4    2.31    0.18
  -8   8   4    2.35    0.19
   8   8  -4    2.09    0.18
   8   8  -4    2.29    0.15
  -8   8   4    2.34    0.17
   7  -8  -4    1.20    0.11
  -7  -8   4    0.95    0.12
  -7  -8   4    1.14    0.13
  -7   8   4    1.20    0.14
   7   8  -4    1.20    0.12
  -7   8   4    1.30    0.13
   7   8  -4    1.30    0.11
   7   8  -4    1.46    0.15
   6  -8  -4    0.89    0.09
  -6  -8   4    0.76    0.12
   6  -8  -4    0.87    0.07
  -6  -8   4    0.96    0.12
   6   8  -4    0.96    0.10
   6   8  -4    1.00    0.10
  -6   8   4    0.89    0.13
  -6   8   4    1.16    0.12
   6   8  -4    0.93    0.12
   5  -8  -4    0.23    0.05
  -5  -8   4    0.17    0.09
   5  -8  -4    0.27    0.06
  -5  -8   4    0.16    0.09
  -5   8   4    0.24    0.10
  -5   8   4    0.22    0.07
   5   8  -4    0.35    0.06
   5   8  -4    0.27    0.08
   5   8  -4    0.17    0.08
   4  -8  -4    0.39    0.07
   4  -8  -4    0.34    0.06
  -4  -8   4    0.25    0.09
  -4  -8   4    0.34    0.09
   4   8  -4    0.34    0.09
   4   8  -4    0.28    0.08
  -4   8   4    0.52    0.09
  -4   8   4    0.21    0.09
   4   8  -4    0.46    0.06
  -3  -8   4    2.97    0.19
   3  -8  -4    3.21    0.16
   3  -8  -4    3.30    0.15
  -3  -8   4    3.15    0.18
  -3   8   4    3.52    0.20
   3   8  -4    3.24    0.19
   3   8  -4    3.20    0.14
  -3   8   4    3.48    0.18
   3   8  -4    3.63    0.19
  -2  -8   4    4.63    0.22
   2  -8  -4    4.61    0.20
  -2  -8   4    4.25    0.22
   2  -8  -4    4.53    0.20
  -2   8   4    4.73    0.21
   2   8  -4    4.89    0.23
  -2   8   4    5.00    0.24
   2   8  -4    4.54    0.21
   2   8  -4    4.72    0.18
  -1  -8   4    0.77    0.11
   1  -8  -4    0.80    0.08
  -1  -8   4    0.76    0.10
   1  -8  -4    0.88    0.09
   1   8  -4    0.96    0.07
  -1   8   4    0.90    0.10
   1   8  -4    0.84    0.11
  -1   8   4    0.77    0.11
   0  -8  -4    0.45    0.08
   0  -8   4    0.46    0.08
   0  -8   4    0.49    0.10
   0  -8  -4    0.51    0.08
   0   8   4    0.47    0.09
   0   8  -4    0.65    0.10
   0   8   4    0.65    0.09
   1  -8   4    5.37    0.25
  -1  -8  -4    5.25    0.23
  -1  -8  -4    5.36    0.23
   1  -8   4    5.15    0.23
  -1   8  -4    6.15    0.27
   1   8   4    5.83    0.25
   1   8   4    5.53    0.24
  -2  -8  -4    5.99    0.25
   2  -8   4    5.98    0.28
  -2  -8  -4    6.17    0.26
   2  -8   4    6.34    0.25
   2   8   4    6.66    0.26
   2   8   4    6.39    0.27
  -2   8  -4    6.28    0.30
   3  -8   4    6.65    0.26
   3  -8   4    6.95    0.30
  -3  -8  -4    6.83    0.28
  -3  -8  -4    6.64    0.29
   3   8   4    7.26    0.29
   3   8   4    6.88    0.27
   3   8   4    7.32    0.27
  -3   8  -4    6.97    0.32
   4  -8   4    1.63    0.12
  -4  -8  -4    1.73    0.16
   4  -8   4    1.44    0.15
  -4  -8  -4    1.51    0.13
  -4   8  -4    1.99    0.17
   4   8   4    1.90    0.14
   4   8   4    1.92    0.12
  -5  -8  -4    0.68    0.10
  -5  -8  -4    0.92    0.10
   5  -8   4    0.69    0.07
   5  -8   4    0.76    0.11
   5   8   4    0.85    0.11
  -5   8  -4    0.81    0.14
   5   8   4    0.96    0.11
  -6  -8  -4    1.57    0.14
   6  -8   4    1.36    0.10
  -6  -8  -4    1.82    0.17
   6  -8   4    1.51    0.15
   6   8   4    1.64    0.14
   6   8   4    1.50    0.16
  -6   8  -4    1.74    0.18
   6   8   4    1.68    0.13
  -7  -8  -4    0.09    0.09
  -7  -8  -4    0.09    0.09
   7  -8   4    0.08    0.09
   7  -8   4    0.12    0.05
  -7   8  -4    0.24    0.12
   7   8   4    0.18    0.07
   7   8   4    0.13    0.09
   7   8   4    0.25    0.11
  -8  -8  -4    3.68    0.22
  -8  -8  -4    3.85    0.23
   8  -8   4    4.03    0.22
   8   8   4    3.72    0.23
  -8   8  -4    4.23    0.25
   8   8   4    4.02    0.25
   8   8   4    4.25    0.21
  -9  -8  -4    0.07    0.10
   9  -8   4    0.05    0.09
  -9  -8  -4    0.11    0.10
   9   8   4    0.09    0.10
   9   8   4    0.00    0.09
   9   8   4    0.07    0.08
  -9   8  -4    0.04    0.11
 -10  -8  -4    6.24    0.30
  10  -8   4    5.12    0.28
  10   8   4    5.55    0.30
  10   8   4    5.69    0.29
 -10   8  -4    5.88    0.31
  10   8   4    5.96    0.28
  11  -8   4    0.12    0.10
 -11  -8  -4    0.04    0.11
 -11   8  -4   -0.13    0.11
  11   8   4    0.00    0.11
  11   8   4    0.00    0.09
  11   8   4   -0.02    0.11
  12  -8   4    0.18    0.11
 -12  -8  -4    0.11    0.12
  12   8   4    0.13    0.11
 -12   8  -4    0.36    0.14
  12   8   4    0.21    0.12
  12   8   4    0.18    0.12
  13  -8   4   -0.12    0.10
 -13  -8  -4    0.02    0.11
  13   8   4    0.00    0.12
  13   8   4    0.10    0.12
 -13   8  -4    0.07    0.13
 -12  -9   4    0.28    0.14
 -12  -9   4    0.46    0.13
  12   9  -4    0.41    0.14
 -12   9   4    0.46    0.12
 -11  -9   4    0.57    0.14
 -11  -9   4    0.48    0.13
  11   9  -4    0.49    0.13
 -11   9   4    0.46    0.11
 -10  -9   4    1.39    0.17
 -10  -9   4    1.55    0.17
 -10   9   4    1.44    0.14
  10   9  -4    1.45    0.17
  -9  -9   4    0.92    0.14
  -9  -9   4    0.95    0.14
  -9   9   4    1.67    0.16
  -9   9   4    1.29    0.17
   9   9  -4    1.36    0.16
  -8  -9   4    1.92    0.19
  -8  -9   4    1.84    0.19
   8   9  -4    2.18    0.19
  -8   9   4    2.03    0.20
  -8   9   4    2.11    0.17
  -7  -9   4    1.90    0.18
  -7  -9   4    1.90    0.20
  -7   9   4    1.60    0.17
  -7   9   4    1.92    0.15
   7   9  -4    1.82    0.17
   6  -9  -4    2.90    0.14
  -6  -9   4    2.95    0.20
  -6  -9   4    3.05    0.22
  -6   9   4    3.36    0.22
  -6   9   4    3.11    0.19
   6   9  -4    3.05    0.20
   6   9  -4    3.33    0.23
  -5  -9   4    0.43    0.11
  -5  -9   4    0.46    0.11
   5  -9  -4    0.62    0.10
   5  -9  -4    0.49    0.06
   5   9  -4    0.56    0.10
  -5   9   4    0.71    0.10
   5   9  -4    0.50    0.10
  -5   9   4    0.43    0.12
  -4  -9   4    0.67    0.11
   4  -9  -4    0.71    0.08
   4  -9  -4    0.66    0.09
  -4  -9   4    0.72    0.12
  -4   9   4    0.84    0.10
  -4   9   4    0.78    0.13
   4   9  -4    0.65    0.10
   4   9  -4    0.67    0.11
   3  -9  -4    0.30    0.07
   3  -9  -4    0.35    0.08
  -3  -9   4    0.33    0.11
  -3  -9   4    0.28    0.10
  -3   9   4    0.40    0.08
   3   9  -4    0.37    0.10
  -3   9   4    0.27    0.10
  -2  -9   4    0.91    0.13
  -2  -9   4    0.73    0.10
   2  -9  -4    0.82    0.09
   2  -9  -4    0.86    0.09
  -2   9   4    0.87    0.12
   2   9  -4    1.01    0.12
  -2   9   4    1.26    0.12
   1  -9  -4    2.58    0.16
  -1  -9   4    2.54    0.20
  -1  -9   4    2.93    0.17
   1  -9  -4    2.76    0.16
   1   9  -4    3.20    0.20
  -1   9   4    2.81    0.18
  -1   9   4    3.13    0.17
   0  -9   4    0.27    0.10
   0  -9  -4    0.41    0.08
   0  -9  -4    0.37    0.09
   0  -9   4    0.30    0.08
   0   9  -4    0.47    0.11
   0   9   4    0.46    0.10
   0   9   4    0.64    0.09
  -1  -9  -4    0.73    0.10
   1  -9   4    0.72    0.12
  -1  -9  -4    0.56    0.09
   1  -9   4    0.46    0.09
   1   9   4    0.97    0.11
  -1   9  -4    0.64    0.12
   1   9   4    0.61    0.10
   2  -9   4    0.90    0.10
  -2  -9  -4    0.92    0.10
  -2  -9  -4    0.90    0.10
   2  -9   4    0.84    0.12
  -2   9  -4    1.03    0.14
   2   9   4    1.05    0.11
   2   9   4    0.99    0.10
  -3  -9  -4    2.28    0.16
   3  -9   4    2.41    0.17
  -3  -9  -4    2.40    0.16
   3  -9   4    2.48    0.15
  -3   9  -4    2.42    0.19
   3   9   4    2.57    0.16
   4  -9   4    1.37    0.12
   4  -9   4    1.45    0.15
  -4  -9  -4    1.50    0.15
  -4  -9  -4    1.34    0.14
   4   9   4    1.37    0.14
  -4   9  -4    1.65    0.18
  -5  -9  -4    0.14    0.09
   5  -9   4    0.19    0.09
   5  -9   4    0.09    0.06
  -5  -9  -4    0.14    0.09
  -5   9  -4    0.08    0.12
   5   9   4    0.39    0.10
   6  -9   4    0.94    0.12
  -6  -9  -4    0.86    0.11
  -6  -9  -4    1.17    0.14
   6  -9   4    0.95    0.10
   6   9   4    0.99    0.12
  -6   9  -4    1.15    0.16
  -7  -9  -4    0.82    0.12
   7  -9   4    0.94    0.13
  -7  -9  -4    0.95    0.14
   7   9   4    1.19    0.14
  -7   9  -4    1.09    0.17
  -8  -9  -4    0.45    0.11
   8  -9   4    0.41    0.11
  -8  -9  -4    0.36    0.12
  -8   9  -4    0.42    0.14
   8   9   4    0.58    0.11
   8   9   4    0.52    0.13
   9  -9   4    0.82    0.13
  -9  -9  -4    0.77    0.13
  -9  -9  -4    0.74    0.12
   9   9   4    0.77    0.12
  -9   9  -4    0.91    0.16
   9   9   4    0.74    0.14
 -10  -9  -4    0.25    0.13
  10  -9   4    0.20    0.10
 -10   9  -4    0.41    0.14
  10   9   4    0.39    0.14
  10   9   4    0.27    0.11
  11  -9   4    2.37    0.21
 -11  -9  -4    2.15    0.21
  11   9   4    2.56    0.24
 -11   9  -4    2.42    0.25
  11   9   4    2.02    0.19
 -12  -9  -4    0.07    0.12
  12  -9   4    0.02    0.10
 -12   9  -4   -0.06    0.13
  12   9   4    0.02    0.11
  12   9   4    0.27    0.13
 -10 -10   4    0.05    0.12
 -10 -10   4   -0.01    0.13
  10  10  -4    0.37    0.13
 -10  10   4    0.14    0.10
  -9 -10   4    0.21    0.12
  -9 -10   4    0.23    0.12
   9  10  -4    0.20    0.11
  -9  10   4    0.05    0.09
  -9  10   4    0.03    0.13
  -8 -10   4    0.21    0.12
  -8 -10   4    0.09    0.12
  -8  10   4    0.30    0.13
   8  10  -4    0.16    0.12
  -8  10   4    0.16    0.09
  -7 -10   4    1.84    0.19
  -7 -10   4    1.79    0.18
  -7  10   4    1.80    0.16
  -7  10   4    1.74    0.18
   7  10  -4    1.82    0.20
  -6 -10   4    2.03    0.20
  -6 -10   4    1.96    0.19
  -6  10   4    2.25    0.17
  -6  10   4    2.26    0.21
   6  10  -4    2.35    0.18
   5 -10  -4    4.26    0.18
  -5 -10   4    4.39    0.26
  -5 -10   4    4.30    0.27
  -5  10   4    4.67    0.28
  -5  10   4    4.60    0.23
   5  10  -4    4.70    0.26
  -4 -10   4    1.27    0.14
   4 -10  -4    1.45    0.12
  -4 -10   4    1.28    0.15
   4  10  -4    1.56    0.15
  -4  10   4    1.79    0.16
  -4  10   4    1.51    0.16
  -3 -10   4    1.50    0.15
   3 -10  -4    1.60    0.13
  -3 -10   4    1.33    0.15
  -3  10   4    2.00    0.19
  -3  10   4    1.63    0.15
   3  10  -4    1.54    0.17
  -2 -10   4    1.89    0.17
   2 -10  -4    1.88    0.14
  -2 -10   4    1.88    0.18
  -2  10   4    2.08    0.15
   2  10  -4    1.70    0.16
  -2  10   4    1.71    0.18
   1 -10  -4    1.11    0.11
  -1 -10   4    0.95    0.11
  -1 -10   4    1.03    0.14
  -1  10   4    1.07    0.13
  -1  10   4    1.23    0.12
   1  10  -4    1.16    0.14
   0 -10  -4    0.44    0.09
   0 -10   4    0.45    0.10
   0 -10   4    0.47    0.11
   0  10  -4    0.36    0.12
   0  10   4    0.24    0.08
   0  10   4    0.37    0.10
   1 -10   4    0.60    0.13
   1 -10   4    0.59    0.10
  -1 -10  -4    0.64    0.11
  -1 -10  -4    0.73    0.12
   1  10   4    0.70    0.11
   1  10   4    0.82    0.11
  -1  10  -4    0.91    0.14
   2 -10   4    0.08    0.10
  -2 -10  -4    0.11    0.09
   2 -10   4   -0.03    0.08
  -2 -10  -4   -0.01    0.09
   2  10   4    0.06    0.08
  -2  10  -4    0.01    0.12
   3 -10   4    0.18    0.10
   3 -10   4    0.27    0.08
  -3 -10  -4    0.37    0.11
  -3 -10  -4    0.27    0.10
   3  10   4    0.41    0.09
  -3  10  -4    0.35    0.13
  -4 -10  -4    2.37    0.20
   4 -10   4    2.43    0.19
  -4 -10  -4    2.51    0.18
   4 -10   4    2.54    0.15
  -4  10  -4    2.54    0.22
   4  10   4    2.66    0.17
  -5 -10  -4    4.67    0.25
  -5 -10  -4    5.21    0.26
   5 -10   4    4.79    0.26
   5 -10   4    5.13    0.22
   5  10   4    5.39    0.25
  -5  10  -4    4.62    0.29
  -6 -10  -4    1.63    0.17
   6 -10   4    1.52    0.16
  -6 -10  -4    1.73    0.17
  -6  10  -4    1.94    0.20
   6  10   4    2.21    0.18
   7 -10   4    2.02    0.18
  -7 -10  -4    1.73    0.19
  -7 -10  -4    1.83    0.18
  -7  10  -4    1.85    0.20
   7  10   4    2.01    0.17
   8 -10   4    0.66    0.13
  -8 -10  -4    0.62    0.13
  -8 -10  -4    0.62    0.12
  -8  10  -4    0.65    0.15
   8  10   4    0.87    0.13
  -9 -10  -4    1.67    0.18
   9 -10   4    1.37    0.16
  -9 -10  -4    1.13    0.15
  -9  10  -4    1.48    0.19
   9  10   4    1.97    0.19
 -10 -10  -4    1.10    0.15
  10 -10   4    0.96    0.14
  10  10   4    1.21    0.16
 -10  10  -4    0.91    0.17
  -8 -11   4    0.05    0.12
  -8 -11   4    0.01    0.11
   8  11  -4    0.37    0.11
  -7 -11   4    0.80    0.15
  -7 -11   4    0.99    0.14
  -7  11   4    1.15    0.17
   7  11  -4    1.19    0.14
  -6 -11   4    0.14    0.12
  -6 -11   4    0.19    0.13
  -6  11   4    0.12    0.15
  -6  11   4    0.51    0.14
  -5 -11   4    2.25    0.21
  -5 -11   4    2.18    0.23
  -5  11   4    2.74    0.19
  -5  11   4    2.68    0.24
  -4 -11   4    0.43    0.13
  -4 -11   4    0.41    0.12
   4 -11  -4    0.49    0.08
  -4  11   4    0.68    0.11
  -4  11   4    0.41    0.13
  -3 -11   4    0.34    0.12
  -3 -11   4    0.46    0.12
   3 -11  -4    0.56    0.09
   3  11  -4    0.47    0.12
  -3  11   4    0.38    0.12
  -3  11   4    0.67    0.11
   2 -11  -4    0.49    0.09
  -2 -11   4    0.37    0.12
  -2 -11   4    0.39    0.13
  -2  11   4    0.75    0.11
   2  11  -4    0.44    0.12
  -2  11   4    0.44    0.12
  -1 -11   4    1.43    0.14
   1 -11  -4    1.56    0.16
  -1 -11   4    1.77    0.19
  -1  11   4    1.86    0.16
   1  11  -4    1.90    0.18
  -1  11   4    1.66    0.16
   0 -11  -4    4.58    0.23
   0 -11   4    4.39    0.27
   0 -11   4    4.37    0.24
   0  11   4    5.11    0.25
   0  11  -4    4.82    0.28
   0  11   4    4.85    0.28
  -1 -11  -4    1.19    0.13
   1 -11   4    0.95    0.15
   1 -11   4    1.13    0.13
  -1  11  -4    1.32    0.16
   1  11   4    1.21    0.13
  -2 -11  -4   -0.01    0.10
   2 -11   4    0.01    0.09
   2 -11   4    0.05    0.11
   2  11   4    0.30    0.10
  -2  11  -4    0.17    0.13
  -3 -11  -4    0.93    0.13
   3 -11   4    0.90    0.15
   3 -11   4    0.89    0.11
  -3  11  -4    1.01    0.16
   3  11   4    0.96    0.12
   4 -11   4    0.76    0.10
  -4 -11  -4    0.82    0.13
   4 -11   4    0.90    0.14
  -4  11  -4    0.97    0.16
   4  11   4    1.02    0.12
   5 -11   4    0.62    0.12
  -5 -11  -4    0.48    0.12
   5  11   4    0.89    0.12
  -5  11  -4    0.92    0.16
   6 -11   4    0.30    0.12
  -6 -11  -4    0.22    0.12
  -6  11  -4    0.50    0.15
   6  11   4    0.49    0.11
  -7 -11  -4    0.87    0.14
   7 -11   4    0.78    0.14
  -7  11  -4    0.86    0.18
   7  11   4    1.26    0.14
   1 -12  -4    0.14    0.09
  -1 -12   4    0.03    0.12
  -1 -12   4    0.12    0.11
   1  12  -4    0.12    0.11
   0 -12   4   -0.06    0.12
   0 -12   4   -0.03    0.10
   0 -12  -4    0.12    0.09
   0  12  -4   -0.03    0.12
  -1  12  -4    1.31    0.17
  19   0  -5    1.14    0.18
  19   0  -5    0.76    0.16
  18   0  -5    2.09    0.22
  18   0  -5    2.50    0.24
  17   0  -5    0.31    0.13
  17   0  -5    0.38    0.14
  16   0  -5    0.15    0.12
  16   0  -5    0.43    0.13
  15   0  -5   -0.03    0.11
  15   0  -5    0.13    0.12
  14   0  -5    0.98    0.12
  14   0  -5    0.93    0.13
  13   0  -5    1.83    0.15
  13   0  -5    1.57    0.16
  12   0  -5    4.58    0.22
  11   0  -5    9.40    0.37
 -11   0   5    9.66    0.33
 -10   0   5    8.84    0.31
  10   0  -5    9.04    0.33
  10   0  -5    9.32    0.35
   9   0  -5    1.21    0.09
  -9   0   5    1.26    0.08
   9   0  -5    1.22    0.11
  -8   0   5    3.92    0.15
   8   0  -5    3.88    0.16
   8   0  -5    3.69    0.17
  -7   0   5    2.54    0.12
   7   0  -5    2.04    0.12
   7   0  -5    2.37    0.11
  -7   0   5    2.16    0.10
  -6   0   5    0.40    0.04
   6   0  -5    0.42    0.05
  -6   0   5    0.37    0.05
   6   0  -5    0.45    0.05
   5   0  -5   13.56    0.45
  -5   0   5   13.14    0.44
   5   0  -5   13.31    0.44
  -5   0   5   13.57    0.44
  -4   0   5    1.52    0.08
  -4   0   5    1.69    0.08
   4   0  -5    1.76    0.09
   4   0  -5    1.65    0.08
   3   0  -5    1.05    0.06
  -3   0   5    1.27    0.06
   3   0  -5    1.22    0.06
  -3   0   5    1.18    0.06
  -2   0   5    3.34    0.11
  -2   0   5    3.21    0.12
   2   0  -5    3.12    0.11
   2   0  -5    3.10    0.12
   1   0  -5  148.16    4.54
  -1   0   5  147.73    4.55
  -1   0   5  151.59    4.55
   1   0  -5  145.50    4.55
   1   0  -5  139.85    4.55
  -1   0   5  142.35    4.56
   0   0  -5    3.89    0.14
   0   0   5    4.03    0.13
   0   0   5    3.78    0.15
   0   0  -5    3.95    0.14
   0   0   5    3.85    0.14
   1   0   5   20.74    0.65
   1   0   5   20.45    0.66
  -1   0  -5   20.12    0.65
  -2   0  -5   12.39    0.41
   2   0   5   12.30    0.42
  -2   0  -5   13.24    0.41
  -3   0  -5   16.48    0.54
   3   0   5   17.07    0.53
  -3   0  -5   15.13    0.53
   3   0   5   17.58    0.55
   4   0   5    0.60    0.07
   4   0   5    0.75    0.06
  -4   0  -5    0.57    0.06
   5   0   5    1.54    0.11
  -5   0  -5    1.60    0.08
  -5   0  -5    1.50    0.08
   5   0   5    1.62    0.09
   6   0   5    9.38    0.34
  -6   0  -5   10.02    0.32
  -6   0  -5    9.63    0.33
   6   0   5    9.13    0.32
  -7   0  -5   42.32    1.32
   7   0   5   41.52    1.32
  -7   0  -5   40.58    1.32
   7   0   5   42.05    1.35
   8   0   5    0.39    0.06
   8   0   5    0.44    0.08
  -8   0  -5    0.40    0.05
  -8   0  -5    0.50    0.05
  -9   0  -5   28.54    0.90
  -9   0  -5   27.43    0.90
   9   0   5   27.58    0.93
   9   0   5   28.07    0.91
  10   0   5   20.09    0.67
 -10   0  -5   19.34    0.65
 -10   0  -5   20.58    0.65
  10   0   5   19.21    0.69
 -11   0  -5    1.16    0.09
  11   0   5    1.07    0.13
 -11   0  -5    1.10    0.09
  11   0   5    1.23    0.13
  12   0   5    1.30    0.13
 -12   0  -5    1.08    0.09
  12   0   5    1.24    0.14
  13   0   5    0.12    0.12
  13   0   5    0.09    0.09
  14   0   5    0.66    0.14
  14   0   5    0.43    0.11
  15   0   5   -0.14    0.10
  15   0   5   -0.06    0.12
  16   0   5    0.10    0.14
  16   0   5   -0.19    0.10
  17   0   5    1.45    0.19
  18   0   5    0.42    0.16
  19  -1  -5    1.28    0.19
  19  -1  -5    1.29    0.19
  19   1  -5    1.54    0.19
  19   1  -5    1.29    0.18
  18  -1  -5    0.24    0.15
  18  -1  -5   -0.10    0.12
  18   1  -5    0.36    0.15
  18   1  -5   -0.03    0.12
  17  -1  -5    1.48    0.18
  17  -1  -5    1.19    0.16
  17   1  -5    1.40    0.17
  17   1  -5    1.44    0.18
  16  -1  -5    1.69    0.20
  16  -1  -5    1.59    0.17
  16   1  -5    1.94    0.22
  16   1  -5    1.71    0.18
  15  -1  -5    0.22    0.10
  15  -1  -5    0.28    0.12
  15   1  -5    0.25    0.11
  15   1  -5    0.14    0.11
  14  -1  -5    7.32    0.31
  14  -1  -5    6.91    0.33
  14   1  -5    7.21    0.32
  14   1  -5    7.42    0.34
  13  -1  -5    0.44    0.10
  13   1  -5    0.45    0.10
  13   1  -5    0.46    0.10
 -12  -1   5    4.06    0.18
  12  -1  -5    4.08    0.21
  12   1  -5    3.95    0.22
  12   1  -5    4.07    0.21
 -11  -1   5    0.17    0.06
  11  -1  -5    0.04    0.08
  11   1  -5    0.20    0.08
 -10  -1   5    2.04    0.12
  10  -1  -5    1.83    0.13
  10  -1  -5    1.93    0.12
 -10   1   5    2.00    0.09
  10   1  -5    1.85    0.13
  10   1  -5    1.83    0.14
  -9  -1   5    1.34    0.10
   9  -1  -5    1.39    0.11
   9  -1  -5    1.26    0.09
   9   1  -5    1.14    0.09
   9   1  -5    1.11    0.11
  -9   1   5    1.32    0.07
  -8  -1   5    0.55    0.07
   8  -1  -5    0.75    0.08
  -8  -1   5    0.73    0.07
   8  -1  -5    0.73    0.06
   8   1  -5    0.82    0.08
  -8   1   5    0.67    0.07
  -8   1   5    0.62    0.05
   8   1  -5    0.64    0.07
  -7  -1   5   26.65    0.86
   7  -1  -5   26.27    0.87
  -7  -1   5   26.67    0.87
   7  -1  -5   27.56    0.86
  -7   1   5   27.44    0.85
   7   1  -5   26.77    0.87
   7   1  -5   26.01    0.86
  -7   1   5   26.51    0.86
   6  -1  -5   20.32    0.66
  -6  -1   5   19.66    0.65
   6  -1  -5   19.99    0.64
   6   1  -5   19.55    0.64
  -6   1   5   19.63    0.64
   6   1  -5   19.88    0.65
   5  -1  -5   13.27    0.43
  -5  -1   5   13.06    0.44
   5   1  -5   13.46    0.44
  -5   1   5   13.21    0.44
   5   1  -5   12.96    0.44
   4  -1  -5   70.78    2.27
   4  -1  -5   71.75    2.27
  -4  -1   5   75.97    2.27
  -4  -1   5   71.56    2.28
   4   1  -5   72.20    2.29
   4   1  -5   73.21    2.29
  -4   1   5   73.01    2.29
   3  -1  -5   69.59    2.25
  -3  -1   5   72.84    2.26
   3  -1  -5   70.35    2.24
  -3  -1   5   74.73    2.25
   3   1  -5   71.67    2.24
   3   1  -5   71.13    2.24
  -3   1   5   71.53    2.24
  -2  -1   5   18.50    0.58
   2  -1  -5   17.77    0.58
   2  -1  -5   17.43    0.56
  -2  -1   5   18.38    0.57
   2   1  -5   17.51    0.55
  -2   1   5   16.50    0.54
   2   1  -5   17.11    0.56
   2   1  -5   17.50    0.55
  -2   1   5   17.67    0.56
  -1  -1   5   11.30    0.35
  -1  -1   5   10.52    0.35
   1  -1  -5   10.70    0.35
   1   1  -5   10.58    0.34
   1   1  -5    9.54    0.33
   1   1  -5   10.63    0.34
  -1   1   5   11.09    0.34
  -1   1   5   10.66    0.35
   1   1  -5   10.21    0.34
   0  -1   5   85.20    2.76
   0  -1   5   90.20    2.75
   0  -1  -5   88.85    2.76
   0  -1   5   88.71    2.76
   0   1   5   88.89    2.76
   0   1  -5   86.80    2.75
   0   1  -5   88.43    2.76
   0   1   5   83.79    2.76
   0   1  -5   91.53    2.76
   0   1  -5   88.94    2.75
   1  -1   5    3.86    0.14
   1  -1   5    4.00    0.14
  -1  -1  -5    3.96    0.14
   1  -1   5    3.75    0.13
   1   1   5    3.72    0.15
   1   1   5    3.81    0.14
  -1   1  -5    3.98    0.14
   2  -1   5   22.63    0.73
  -2  -1  -5   22.69    0.73
   2   1   5   22.48    0.75
  -2   1  -5   23.29    0.74
   2   1   5   23.56    0.74
  -2   1  -5   22.99    0.72
  -3  -1  -5    8.49    0.29
   3  -1   5    7.96    0.29
   3  -1   5    8.63    0.27
   3   1   5    8.68    0.29
  -3   1  -5    8.16    0.28
  -3   1  -5    8.30    0.27
   3   1   5    8.77    0.30
   4  -1   5   83.99    2.66
  -4  -1  -5   84.49    2.67
   4  -1   5   86.99    2.68
   4   1   5   86.65    2.74
  -4   1  -5   85.06    2.72
  -4   1  -5   85.40    2.71
   4   1   5   90.81    2.73
   5  -1   5   10.32    0.34
  -5  -1  -5   10.26    0.35
   5  -1   5   10.32    0.36
   5   1   5    9.98    0.37
  -5   1  -5   10.70    0.35
  -5   1  -5   10.54    0.35
   5   1   5   10.83    0.36
  -5   1  -5    9.97    0.34
  -6  -1  -5   39.72    1.26
  -6  -1  -5   40.78    1.25
   6  -1   5   39.50    1.28
   6  -1   5   38.61    1.25
  -6   1  -5   41.71    1.29
   6   1   5   40.82    1.29
   6   1   5   40.05    1.31
  -6   1  -5   39.65    1.28
  -7  -1  -5    7.17    0.26
   7  -1   5    7.36    0.25
  -7  -1  -5    7.10    0.24
   7  -1   5    7.08    0.28
  -7   1  -5    7.24    0.26
   7   1   5    6.95    0.28
   7   1   5    7.43    0.27
  -7   1  -5    6.98    0.25
   8  -1   5    6.03    0.24
   8  -1   5    6.66    0.27
  -8  -1  -5    6.63    0.25
  -8  -1  -5    6.57    0.22
   8   1   5    6.78    0.26
  -8   1  -5    6.68    0.24
   8   1   5    6.39    0.27
  -8   1  -5    6.37    0.23
   9  -1   5    2.22    0.12
   9  -1   5    2.13    0.16
  -9  -1  -5    2.34    0.10
  -9  -1  -5    2.42    0.12
  -9   1  -5    2.25    0.11
   9   1   5    2.59    0.15
  -9   1  -5    2.23    0.13
   9   1   5    2.30    0.16
  10  -1   5    4.73    0.20
 -10  -1  -5    4.59    0.19
  10  -1   5    4.66    0.23
  10   1   5    4.55    0.23
 -10   1  -5    4.60    0.20
  10   1   5    5.05    0.22
 -10   1  -5    4.68    0.18
 -11  -1  -5    1.65    0.12
  11  -1   5    1.59    0.16
  11  -1   5    1.59    0.12
  11   1   5    1.66    0.15
  11   1   5    1.54    0.15
 -11   1  -5    1.61    0.12
 -11   1  -5    1.69    0.11
 -12  -1  -5    2.75    0.15
  12  -1   5    2.82    0.16
  12  -1   5    2.66    0.20
 -12   1  -5    2.93    0.15
  12   1   5    2.98    0.18
  12   1   5    2.53    0.21
  13  -1   5    4.67    0.26
  13  -1   5    4.61    0.22
 -13   1  -5    4.88    0.21
  13   1   5    5.06    0.25
  13   1   5    4.78    0.27
  14  -1   5    0.37    0.10
  14  -1   5    0.62    0.14
  14   1   5    0.57    0.13
  14   1   5    0.44    0.11
  15  -1   5    2.02    0.20
  15  -1   5    1.47    0.16
  15   1   5    1.52    0.18
  15   1   5    2.01    0.19
  16  -1   5    0.33    0.16
  16   1   5    0.22    0.12
  16   1   5    0.31    0.14
  17  -1   5    0.91    0.19
  17   1   5    1.03    0.15
  17   1   5    0.83    0.17
  18  -1   5    0.54    0.17
  18   1   5    0.46    0.17
  19  -2  -5    1.76    0.20
  19  -2  -5    1.40    0.19
  19   2  -5    1.57    0.20
  19   2  -5    1.88    0.21
  18  -2  -5    2.97    0.26
  18  -2  -5    2.92    0.26
  18   2  -5    2.95    0.25
  18   2  -5    3.40    0.27
  17  -2  -5    0.77    0.16
  17  -2  -5    0.43    0.14
  17   2  -5    0.56    0.14
  17   2  -5    0.73    0.15
  16  -2  -5    1.45    0.17
  16  -2  -5    1.63    0.17
  16   2  -5    1.57    0.17
  16   2  -5    1.49    0.17
  15  -2  -5    1.95    0.18
  15  -2  -5    1.80    0.19
  15   2  -5    2.04    0.21
  15   2  -5    1.72    0.18
  14  -2  -5    0.62    0.12
  14  -2  -5    0.52    0.11
  14   2  -5    0.73    0.12
  14   2  -5    0.62    0.12
 -13  -2   5    1.23    0.12
  13  -2  -5    1.08    0.12
  13   2  -5    1.19    0.13
  13   2  -5    1.19    0.14
 -12  -2   5    1.29    0.12
  12  -2  -5    1.47    0.15
  12   2  -5    1.52    0.15
  12   2  -5    1.39    0.15
 -11  -2   5   17.51    0.60
  11  -2  -5   17.62    0.61
  11   2  -5   17.00    0.61
  11   2  -5   18.13    0.62
  10  -2  -5    3.50    0.19
 -10  -2   5    3.68    0.18
  10  -2  -5    3.61    0.15
 -10  -2   5    4.11    0.18
  10   2  -5    3.79    0.18
 -10   2   5    3.68    0.18
  10   2  -5    3.72    0.19
  -9  -2   5   14.26    0.50
  -9  -2   5   14.99    0.50
   9  -2  -5   14.25    0.51
   9  -2  -5   14.71    0.48
  -9   2   5   14.34    0.49
   9   2  -5   14.30    0.50
   9   2  -5   14.51    0.50
  -9   2   5   14.21    0.46
  -8  -2   5   26.24    0.89
  -8  -2   5   27.77    0.89
   8  -2  -5   27.61    0.90
   8  -2  -5   27.47    0.87
   8   2  -5   27.13    0.89
   8   2  -5   27.21    0.88
  -8   2   5   26.74    0.85
  -8   2   5   27.17    0.88
  -7  -2   5   28.00    0.94
  -7  -2   5   29.26    0.94
   7  -2  -5   29.84    0.92
  -7   2   5   28.84    0.92
  -7   2   5   29.69    0.95
   7   2  -5   29.47    0.95
   7   2  -5   28.82    0.95
  -6  -2   5   13.15    0.45
   6  -2  -5   13.11    0.43
   6   2  -5   13.00    0.43
  -6   2   5   13.00    0.43
   6   2  -5   12.37    0.44
  -5  -2   5   12.74    0.44
   5  -2  -5   13.10    0.42
   5   2  -5   13.02    0.43
   5   2  -5   12.55    0.43
  -5   2   5   12.40    0.42
  -4  -2   5   19.95    0.67
   4  -2  -5   20.77    0.65
   4  -2  -5   20.87    0.65
   4   2  -5   20.06    0.66
  -4   2   5   19.98    0.65
   4   2  -5   20.48    0.66
  -3  -2   5   11.01    0.36
   3  -2  -5   10.30    0.35
   3  -2  -5   10.91    0.34
   3   2  -5   10.96    0.34
   3   2  -5   10.33    0.35
  -3   2   5   10.48    0.35
   3   2  -5    9.86    0.35
   2  -2  -5   11.07    0.38
  -2  -2   5   12.07    0.39
   2   2  -5   11.13    0.37
   2   2  -5   11.29    0.38
   2   2  -5   11.72    0.36
   2   2  -5   11.25    0.37
  -2   2   5   11.13    0.38
   1  -2  -5   34.88    1.08
  -1  -2   5   32.80    1.08
  -1  -2   5   34.98    1.09
  -1   2   5   36.81    1.11
   1   2  -5   37.64    1.11
   1   2  -5   34.67    1.11
   1   2  -5   33.90    1.10
  -1   2   5   34.61    1.12
   1   2  -5   33.01    1.10
   0  -2   5   14.89    0.50
   0  -2   5   15.09    0.49
   0  -2   5   15.50    0.48
   0  -2  -5   15.15    0.49
   0   2   5   15.13    0.49
   0   2  -5   14.31    0.47
   0   2  -5   14.72    0.48
   0   2   5   15.51    0.47
   0   2   5   15.02    0.49
   0   2  -5   14.55    0.48
  -1  -2  -5   31.50    1.01
   1  -2   5   31.49    1.00
   1  -2   5   31.58    0.99
   1  -2   5   31.88    1.01
   1   2   5   32.30    1.03
   1   2   5   32.92    1.02
   1   2   5   32.86    1.04
  -1   2  -5   31.77    1.02
  -1   2  -5   32.21    1.03
   2  -2   5   36.18    1.13
   2  -2   5   35.78    1.12
  -2  -2  -5   34.13    1.13
   2  -2   5   36.01    1.13
  -2   2  -5   33.83    1.10
   2   2   5   35.77    1.09
   2   2   5   34.63    1.11
   2   2   5   34.55    1.11
   3  -2   5    7.12    0.24
   3  -2   5    7.14    0.25
  -3  -2  -5    6.70    0.25
   3   2   5    7.16    0.25
  -3   2  -5    6.87    0.24
   3   2   5    6.86    0.26
  -4  -2  -5    6.64    0.25
   4  -2   5    7.01    0.22
   4  -2   5    6.75    0.25
   4  -2   5    6.51    0.23
  -4   2  -5    6.58    0.23
   4   2   5    6.71    0.25
  -4   2  -5    6.50    0.24
   4   2   5    6.74    0.25
   5  -2   5   30.73    1.02
  -5  -2  -5   32.55    1.03
   5  -2   5   32.65    1.04
   5  -2   5   32.52    1.01
   5   2   5   33.79    1.09
  -5   2  -5   32.58    1.06
  -5   2  -5   32.96    1.08
   5   2   5   34.85    1.08
   6  -2   5   17.26    0.59
  -6  -2  -5   17.92    0.58
   6  -2   5   16.98    0.57
   6  -2   5   17.60    0.56
   6   2   5   17.85    0.60
  -6   2  -5   17.57    0.57
  -6   2  -5   17.53    0.59
   6   2   5   18.10    0.59
   7  -2   5   24.66    0.80
   7  -2   5   24.08    0.78
  -7  -2  -5   24.86    0.79
   7  -2   5   23.35    0.77
  -7   2  -5   25.41    0.82
   7   2   5   24.17    0.83
   7   2   5   25.71    0.82
  -7   2  -5   24.40    0.80
   8  -2   5    7.81    0.30
  -8  -2  -5    7.75    0.28
   8  -2   5    6.82    0.26
  -8   2  -5    7.60    0.26
  -8   2  -5    7.92    0.29
   8   2   5    8.08    0.30
   8   2   5    7.46    0.31
  -9  -2  -5    5.57    0.23
   9  -2   5    5.12    0.25
   9  -2   5    5.66    0.21
  -9   2  -5    5.72    0.23
  -9   2  -5    5.33    0.20
   9   2   5    5.45    0.25
   9   2   5    5.33    0.24
  10  -2   5    3.85    0.22
  10  -2   5    3.88    0.17
 -10  -2  -5    3.53    0.18
  10   2   5    3.87    0.22
  10   2   5    4.03    0.21
 -10   2  -5    3.67    0.19
 -11  -2  -5    1.09    0.11
  11  -2   5    1.13    0.13
  11  -2   5    1.11    0.11
  11   2   5    1.15    0.12
  11   2   5    1.16    0.13
 -11   2  -5    1.15    0.11
  12  -2   5    2.39    0.19
  12  -2   5    2.58    0.15
 -12  -2  -5    2.75    0.16
 -12   2  -5    2.64    0.16
  12   2   5    2.78    0.19
  12   2   5    2.56    0.21
  13  -2   5    0.12    0.07
  13  -2   5    0.12    0.12
 -13  -2  -5    0.22    0.07
  13   2   5    0.16    0.12
  13   2   5    0.15    0.10
 -13   2  -5    0.14    0.07
  14  -2   5   -0.08    0.12
  14  -2   5   -0.01    0.13
 -14   2  -5    0.17    0.07
  14   2   5    0.07    0.12
  14   2   5   -0.07    0.09
  15  -2   5    1.45    0.19
  15   2   5    1.49    0.18
  15   2   5    1.25    0.15
  16  -2   5    1.01    0.18
  16   2   5    1.22    0.16
  16   2   5    0.87    0.17
  17  -2   5    0.48    0.17
  17   2   5    0.70    0.17
  17   2   5    0.75    0.15
  18  -2   5    0.51    0.17
  18   2   5    0.33    0.17
  18   2   5    0.28    0.13
  18  -3  -5    1.06    0.15
  18  -3  -5    1.22    0.19
  18   3  -5    1.16    0.18
  18   3  -5    1.23    0.18
  17  -3  -5    1.38    0.18
  17  -3  -5    1.36    0.16
  17   3  -5    1.37    0.17
  17   3  -5    0.97    0.16
  16  -3  -5    0.33    0.12
  16  -3  -5    0.47    0.14
  16   3  -5    0.46    0.14
  16   3  -5    0.30    0.12
  15  -3  -5    1.27    0.15
  15  -3  -5    1.17    0.14
  15   3  -5    0.94    0.14
  15   3  -5    1.21    0.15
  14  -3  -5    4.69    0.24
 -14  -3   5    4.50    0.22
  14   3  -5    4.22    0.24
  14   3  -5    4.51    0.24
 -13  -3   5    1.22    0.13
  13  -3  -5    1.76    0.15
  13   3  -5    1.61    0.16
  13   3  -5    1.60    0.16
 -12  -3   5    3.09    0.17
  12  -3  -5    3.19    0.19
  12   3  -5    3.12    0.19
  12   3  -5    3.25    0.20
  11  -3  -5   10.59    0.39
 -11  -3   5   10.06    0.39
 -11  -3   5   10.47    0.38
  11   3  -5   10.44    0.40
 -11   3   5   10.48    0.39
  11   3  -5   10.09    0.40
  10  -3  -5   18.62    0.64
 -10  -3   5   18.52    0.63
  10  -3  -5   18.55    0.60
 -10  -3   5   18.90    0.64
  10   3  -5   19.05    0.66
  10   3  -5   19.28    0.67
 -10   3   5   19.59    0.66
   9  -3  -5   12.02    0.40
  -9  -3   5   12.66    0.44
  -9  -3   5   12.63    0.44
   9  -3  -5   11.87    0.44
   9   3  -5   12.10    0.44
  -9   3   5   12.11    0.43
   9   3  -5   13.11    0.44
   9   3  -5   12.05    0.45
   8  -3  -5    3.47    0.13
  -8  -3   5    3.47    0.17
  -8  -3   5    3.43    0.17
  -8   3   5    3.50    0.16
   8   3  -5    3.59    0.18
   8   3  -5    3.70    0.17
   8   3  -5    3.56    0.18
  -7  -3   5    3.92    0.18
  -7  -3   5    3.86    0.17
   7  -3  -5    4.07    0.14
   7   3  -5    3.81    0.17
   7   3  -5    4.06    0.18
  -7   3   5    4.00    0.17
  -6  -3   5    7.18    0.27
   6  -3  -5    7.21    0.24
  -6  -3   5    7.38    0.27
   6   3  -5    7.04    0.27
  -6   3   5    7.14    0.26
   6   3  -5    7.17    0.27
   5  -3  -5    2.01    0.08
  -5  -3   5    2.17    0.11
   5   3  -5    1.96    0.11
  -5   3   5    2.04    0.10
   5   3  -5    1.81    0.11
  -4  -3   5    2.28    0.12
   4  -3  -5    2.47    0.09
  -4   3   5    2.32    0.11
   4   3  -5    2.15    0.11
   4   3  -5    2.29    0.11
   3  -3  -5    7.85    0.26
  -3  -3   5    8.12    0.29
   3  -3  -5    7.88    0.26
   3   3  -5    7.61    0.27
   3   3  -5    7.73    0.25
   3   3  -5    7.93    0.27
  -3   3   5    7.68    0.27
  -2  -3   5   17.66    0.59
   2  -3  -5   18.06    0.56
   2  -3  -5   17.86    0.57
  -2   3   5   17.33    0.59
   2   3  -5   17.50    0.57
   2   3  -5   18.23    0.59
   2   3  -5   18.86    0.57
   2   3  -5   18.00    0.58
   1  -3  -5   69.74    2.15
  -1  -3   5   69.32    2.17
   1  -3  -5   66.87    2.14
  -1   3   5   67.00    2.10
  -1   3   5   65.90    2.10
   1   3  -5   67.75    2.09
   1   3  -5   69.90    2.07
   1   3  -5   64.14    2.08
   1   3  -5   64.44    2.09
   0  -3   5   52.37    1.57
   0  -3  -5   46.80    1.58
   0  -3  -5   51.12    1.57
   0  -3   5   50.46    1.59
   0   3   5   48.13    1.56
   0   3  -5   48.51    1.54
   0   3  -5   49.32    1.55
   0   3   5   53.07    1.54
   0   3   5   49.38    1.55
   0   3  -5   46.16    1.54
   1  -3   5    9.06    0.29
   1  -3   5    8.37    0.30
  -1  -3  -5    9.88    0.30
   1  -3   5    9.66    0.32
  -1  -3  -5    8.70    0.31
  -1   3  -5    9.78    0.30
   1   3   5    9.52    0.32
   1   3   5    9.80    0.30
   1   3   5    8.66    0.32
  -1   3  -5    8.74    0.30
  -1   3  -5    8.85    0.31
   2  -3   5    3.69    0.13
   2  -3   5    4.24    0.16
   2  -3   5    3.88    0.13
   2  -3   5    3.93    0.15
  -2  -3  -5    4.18    0.15
   2  -3   5    4.12    0.16
  -2  -3  -5    3.93    0.16
   2   3   5    3.91    0.16
  -2   3  -5    3.67    0.14
  -2   3  -5    4.22    0.15
   2   3   5    4.29    0.16
   3  -3   5    6.97    0.24
   3  -3   5    7.06    0.25
   3  -3   5    6.91    0.24
   3  -3   5    6.72    0.22
   3  -3   5    6.96    0.23
  -3  -3  -5    7.35    0.23
  -3  -3  -5    6.81    0.25
   3  -3   5    6.75    0.22
   3   3   5    7.46    0.26
   3   3   5    7.27    0.26
   3   3   5    6.98    0.26
  -3   3  -5    6.99    0.24
  -3   3  -5    6.95    0.26
   4  -3   5    7.56    0.27
  -4  -3  -5    7.96    0.25
   4  -3   5    7.16    0.24
   4  -3   5    7.10    0.24
  -4  -3  -5    7.48    0.27
   4  -3   5    7.64    0.26
   4   3   5    7.71    0.29
  -4   3  -5    7.61    0.28
  -4   3  -5    7.49    0.26
   4   3   5    7.80    0.28
   5  -3   5    5.89    0.22
   5  -3   5    5.31    0.20
  -5  -3  -5    5.40    0.21
   5  -3   5    5.53    0.18
   5   3   5    5.41    0.22
  -5   3  -5    5.55    0.22
   5   3   5    5.82    0.23
  -5   3  -5    5.39    0.19
   6  -3   5    7.86    0.25
   6  -3   5    7.41    0.28
  -6  -3  -5    7.56    0.28
   6  -3   5    7.29    0.26
   6   3   5    7.55    0.29
   6   3   5    7.73    0.29
  -6   3  -5    7.64    0.29
  -6   3  -5    7.37    0.25
  -7  -3  -5   29.71    0.96
   7  -3   5   28.05    0.94
   7  -3   5   30.54    0.96
   7  -3   5   29.13    0.93
   7   3   5   29.19    0.99
  -7   3  -5   30.53    0.98
   7   3   5   30.30    0.99
   8  -3   5   28.26    0.91
   8  -3   5   26.39    0.88
  -8  -3  -5   27.88    0.90
   8   3   5   29.00    0.95
  -8   3  -5   29.72    0.95
   8   3   5   27.67    0.96
   9  -3   5    7.66    0.30
   9  -3   5    7.08    0.26
  -9  -3  -5    7.16    0.29
   9   3   5    7.27    0.31
   9   3   5    7.56    0.30
  -9   3  -5    7.32    0.29
  10  -3   5    9.36    0.34
  10  -3   5    9.88    0.38
 -10  -3  -5    9.92    0.36
  10   3   5   10.45    0.39
  10   3   5    9.75    0.40
 -10   3  -5   10.18    0.38
  11  -3   5    0.59    0.07
 -11  -3  -5    0.75    0.10
  11  -3   5    0.68    0.11
  11   3   5    0.78    0.12
 -11   3  -5    0.69    0.10
  11   3   5    0.74    0.11
  12  -3   5    0.70    0.13
  12  -3   5    0.71    0.09
 -12  -3  -5    0.71    0.10
  12   3   5    0.63    0.11
  12   3   5    0.77    0.13
 -12   3  -5    0.77    0.10
 -13  -3  -5    0.87    0.10
  13  -3   5    0.85    0.14
  13   3   5    0.72    0.13
  13   3   5    0.75    0.12
 -13   3  -5    0.79    0.10
  14  -3   5    0.60    0.14
 -14  -3  -5    0.57    0.09
 -14   3  -5    0.52    0.10
  14   3   5    0.46    0.12
  14   3   5    0.41    0.13
  15  -3   5    2.63    0.23
 -15   3  -5    2.70    0.18
  15   3   5    3.12    0.24
  15   3   5    2.50    0.26
  16  -3   5    1.15    0.18
  16   3   5    1.16    0.18
  16   3   5    1.35    0.16
  17  -3   5   -0.02    0.15
  17   3   5    0.07    0.12
  17   3   5   -0.02    0.14
  18  -4  -5    0.39    0.16
  18  -4  -5    0.22    0.13
  18   4  -5    0.48    0.15
  18   4  -5    0.26    0.15
  17  -4  -5    0.22    0.15
  17  -4  -5    0.06    0.11
  17   4  -5    0.10    0.13
  17   4  -5    0.10    0.13
  16  -4  -5    1.56    0.17
  16  -4  -5    1.81    0.21
  16   4  -5    1.69    0.19
  16   4  -5    1.86    0.21
  15  -4  -5    2.03    0.20
  15  -4  -5    2.05    0.18
  15   4  -5    2.03    0.19
  15   4  -5    1.82    0.20
  14  -4  -5   -0.04    0.09
 -14  -4   5   -0.08    0.08
  14   4  -5   -0.07    0.10
  14   4  -5   -0.06    0.09
 -13  -4   5    1.41    0.14
  13  -4  -5    1.19    0.13
  13   4  -5    1.28    0.13
  13   4  -5    1.16    0.14
  12  -4  -5    0.63    0.10
 -12  -4   5    0.69    0.11
 -12  -4   5    0.55    0.10
  12   4  -5    0.39    0.10
  12   4  -5    0.59    0.10
 -11  -4   5    6.08    0.26
 -11  -4   5    5.87    0.26
  11  -4  -5    5.55    0.26
 -11   4   5    5.55    0.25
  11   4  -5    5.57    0.27
  11   4  -5    6.01    0.26
 -10  -4   5   18.92    0.67
  10  -4  -5   19.42    0.67
 -10  -4   5   20.22    0.67
 -10   4   5   18.97    0.65
  10   4  -5   18.46    0.66
  10   4  -5   19.15    0.64
  -9  -4   5    1.62    0.13
  -9  -4   5    1.64    0.13
   9  -4  -5    1.48    0.07
   9   4  -5    1.58    0.12
   9   4  -5    1.53    0.14
  -9   4   5    1.68    0.12
  -8  -4   5    7.90    0.31
  -8  -4   5    8.23    0.31
   8  -4  -5    8.26    0.27
  -8   4   5    8.43    0.31
   8   4  -5    8.51    0.31
   8   4  -5    7.76    0.32
   7  -4  -5   15.49    0.50
  -7  -4   5   15.85    0.54
  -7  -4   5   15.25    0.54
   7   4  -5   15.51    0.54
  -7   4   5   15.10    0.53
   7   4  -5   16.00    0.54
   7   4  -5   15.67    0.52
  -6  -4   5    1.52    0.11
  -6  -4   5    1.49    0.11
   6  -4  -5    1.63    0.07
   6   4  -5    1.44    0.09
   6   4  -5    1.60    0.12
  -6   4   5    1.41    0.10
   6   4  -5    1.53    0.11
   5  -4  -5    0.78    0.06
  -5  -4   5    0.73    0.08
   5  -4  -5    0.87    0.05
   5   4  -5    0.86    0.09
   5   4  -5    0.84    0.07
   5   4  -5    0.88    0.09
  -5   4   5    0.82    0.08
  -4  -4   5   12.93    0.45
   4  -4  -5   13.15    0.43
   4  -4  -5   13.35    0.43
   4   4  -5   13.56    0.45
   4   4  -5   13.04    0.45
   4   4  -5   13.37    0.43
  -4   4   5   12.95    0.45
   3  -4  -5    3.90    0.14
   3  -4  -5    4.05    0.15
  -3  -4   5    4.00    0.17
  -3   4   5    3.95    0.16
   3   4  -5    3.90    0.17
   3   4  -5    4.20    0.17
  -2  -4   5    0.10    0.05
   2  -4  -5    0.10    0.03
   2  -4  -5    0.18    0.03
   2   4  -5    0.12    0.05
  -2   4   5    0.07    0.04
   2   4  -5    0.19    0.02
   2   4  -5    0.15    0.04
  -1  -4   5    0.62    0.06
   1  -4  -5    0.50    0.05
   1  -4  -5    0.68    0.04
   1   4  -5    0.56    0.02
   1   4  -5    0.50    0.05
  -1   4   5    0.45    0.06
   1   4  -5    0.48    0.05
   0  -4  -5    0.73    0.07
   0  -4  -5    0.77    0.05
   0  -4   5    0.66    0.07
   0   4  -5    0.76    0.07
   0   4   5    0.58    0.06
   0   4   5    0.82    0.05
   0   4   5    0.66    0.07
   0   4  -5    0.76    0.06
   1  -4   5   12.23    0.39
   1  -4   5   11.30    0.38
  -1  -4  -5   12.41    0.39
  -1  -4  -5   11.30    0.40
   1  -4   5   12.45    0.41
  -1   4  -5   12.09    0.41
   1   4   5   12.73    0.42
   1   4   5   12.02    0.42
   2  -4   5   15.55    0.47
  -2  -4  -5   15.65    0.49
  -2  -4  -5   15.38    0.50
   2  -4   5   14.86    0.51
   2  -4   5   14.86    0.48
   2  -4   5   13.88    0.48
  -2   4  -5   16.32    0.53
  -2   4  -5   16.32    0.55
   2   4   5   16.20    0.54
   2   4   5   16.22    0.54
   3  -4   5   19.41    0.62
  -3  -4  -5   19.19    0.64
  -3  -4  -5   20.24    0.63
   3  -4   5   19.20    0.63
   3  -4   5   20.10    0.62
   3  -4   5   19.02    0.65
   3  -4   5   19.05    0.63
   3   4   5   19.80    0.66
   3   4   5   20.09    0.66
  -3   4  -5   19.49    0.67
  -3   4  -5   19.90    0.64
   3   4   5   20.11    0.66
   4  -4   5    0.50    0.07
  -4  -4  -5    0.58    0.06
   4  -4   5    0.66    0.05
  -4  -4  -5    0.42    0.06
  -4  -4  -5    0.53    0.05
   4  -4   5    0.51    0.05
   4  -4   5    0.59    0.07
   4   4   5    0.58    0.07
  -4   4  -5    0.43    0.04
   4   4   5    0.51    0.07
   4   4   5    0.55    0.07
  -4   4  -5    0.50    0.08
   5  -4   5    3.49    0.13
  -5  -4  -5    3.50    0.16
   5  -4   5    3.69    0.14
   5  -4   5    3.57    0.13
   5  -4   5    3.65    0.16
   5  -4   5    3.84    0.17
  -5   4  -5    3.53    0.18
   5   4   5    4.16    0.18
   5   4   5    3.56    0.18
   6  -4   5    0.22    0.06
   6  -4   5    0.27    0.03
  -6  -4  -5    0.15    0.07
   6  -4   5    0.32    0.04
  -6   4  -5    0.25    0.08
   6   4   5    0.23    0.08
  -6   4  -5    0.28    0.03
   6   4   5    0.14    0.07
   7  -4   5    7.85    0.26
   7  -4   5    7.79    0.30
  -7  -4  -5    7.76    0.30
  -7   4  -5    7.64    0.26
  -7   4  -5    8.23    0.31
   7   4   5    7.99    0.31
   7   4   5    7.84    0.31
   8  -4   5    4.92    0.23
   8  -4   5    5.03    0.19
  -8  -4  -5    5.24    0.22
   8   4   5    5.22    0.24
  -8   4  -5    5.34    0.25
   8   4   5    5.28    0.24
  -9  -4  -5    6.86    0.28
   9  -4   5    6.83    0.28
   9  -4   5    6.44    0.24
   9   4   5    6.67    0.30
  -9   4  -5    6.84    0.29
   9   4   5    6.77    0.29
  10  -4   5    0.06    0.05
 -10  -4  -5    0.16    0.08
  10  -4   5    0.24    0.09
  10   4   5    0.16    0.09
  10   4   5    0.10    0.10
 -10   4  -5    0.15    0.09
  11  -4   5    1.00    0.12
 -11  -4  -5    1.09    0.12
  11   4   5    1.20    0.14
 -11   4  -5    0.98    0.12
  11   4   5    0.99    0.13
 -12  -4  -5    2.24    0.16
  12  -4   5    2.40    0.20
  12   4   5    2.36    0.19
  12   4   5    2.25    0.19
 -12   4  -5    2.25    0.18
 -13  -4  -5    6.81    0.30
  13  -4   5    7.16    0.34
  13   4   5    6.90    0.32
  13   4   5    6.88    0.33
 -13   4  -5    6.89    0.31
 -14  -4  -5    2.16    0.16
  14  -4   5    1.96    0.22
 -14   4  -5    1.91    0.18
  14   4   5    2.18    0.20
  14   4   5    2.16    0.21
  15  -4   5    4.39    0.29
 -15   4  -5    4.26    0.24
  15   4   5    4.39    0.27
  15   4   5    4.10    0.28
  16  -4   5   -0.03    0.14
 -16   4  -5    0.05    0.11
  16   4   5    0.16    0.14
  16   4   5   -0.06    0.14
  17  -4   5    2.35    0.23
  17   4   5    2.12    0.25
  17   4   5    2.60    0.25
  17  -5  -5    0.56    0.14
  17  -5  -5    0.60    0.15
  17   5  -5    0.46    0.16
  17   5  -5    0.44    0.14
  16  -5  -5    0.07    0.12
  16  -5  -5    0.13    0.13
  16   5  -5   -0.02    0.13
  16   5  -5   -0.02    0.10
 -15  -5   5   -0.16    0.11
  15  -5  -5    0.12    0.12
  15  -5  -5   -0.02    0.09
  15   5  -5   -0.04    0.11
  15   5  -5   -0.02    0.12
 -14  -5   5    0.55    0.11
  14  -5  -5    0.63    0.11
  14   5  -5    0.41    0.13
  14   5  -5    0.60    0.12
 -13  -5   5    5.96    0.29
 -13  -5   5    5.72    0.28
  13  -5  -5    5.92    0.28
  13   5  -5    6.21    0.28
  13   5  -5    5.69    0.30
 -12  -5   5    0.98    0.13
  12  -5  -5    1.05    0.12
 -12  -5   5    0.83    0.12
  12   5  -5    0.99    0.13
 -12   5   5    1.05    0.12
  12   5  -5    0.85    0.11
 -11  -5   5    0.13    0.10
 -11  -5   5    0.30    0.09
  11  -5  -5    0.22    0.09
  11   5  -5    0.20    0.10
  11   5  -5    0.32    0.08
 -11   5   5    0.22    0.09
 -10  -5   5    5.53    0.25
 -10  -5   5    5.27    0.25
  10   5  -5    5.26    0.23
  10   5  -5    5.18    0.25
 -10   5   5    5.04    0.23
  -9  -5   5    5.21    0.24
  -9  -5   5    5.56    0.25
   9   5  -5    5.52    0.26
   9   5  -5    5.34    0.23
  -9   5   5    5.83    0.24
   8  -5  -5    2.54    0.09
  -8  -5   5    2.79    0.18
  -8  -5   5    2.50    0.16
   8   5  -5    2.83    0.18
  -8   5   5    2.61    0.15
   8   5  -5    2.49    0.14
  -7  -5   5    2.35    0.15
  -7  -5   5    2.25    0.15
   7  -5  -5    2.26    0.11
   7  -5  -5    2.39    0.09
   7   5  -5    2.28    0.16
  -7   5   5    2.31    0.14
   7   5  -5    2.44    0.13
  -6  -5   5    0.51    0.08
   6  -5  -5    0.51    0.05
   6  -5  -5    0.53    0.05
  -6  -5   5    0.41    0.08
   6   5  -5    0.30    0.07
  -6   5   5    0.38    0.08
  -6   5   5    0.48    0.07
   6   5  -5    0.44    0.05
   6   5  -5    0.46    0.08
  -5  -5   5    7.96    0.30
  -5  -5   5    7.40    0.29
   5  -5  -5    7.43    0.26
   5  -5  -5    7.60    0.26
   5   5  -5    7.84    0.30
   5   5  -5    7.61    0.30
  -5   5   5    7.59    0.29
  -5   5   5    7.66    0.30
   5   5  -5    8.06    0.27
  -4  -5   5    6.57    0.26
  -4  -5   5    7.17    0.27
   4  -5  -5    7.00    0.24
   4  -5  -5    6.70    0.24
  -4   5   5    6.92    0.27
  -4   5   5    6.81    0.26
   4   5  -5    6.95    0.27
   4   5  -5    7.18    0.24
   4   5  -5    7.47    0.27
   3  -5  -5   10.44    0.35
  -3  -5   5   10.90    0.39
   3  -5  -5   10.72    0.36
   3   5  -5   11.35    0.37
   3   5  -5   10.65    0.37
   3   5  -5   10.45    0.34
   3   5  -5   10.30    0.35
   3   5  -5   10.47    0.34
  -3   5   5   10.53    0.37
  -3   5   5   10.40    0.38
   2  -5  -5    5.31    0.19
  -2  -5   5    5.19    0.22
   2  -5  -5    5.06    0.18
   2   5  -5    5.51    0.21
  -2   5   5    5.40    0.21
  -2   5   5    5.42    0.21
   2   5  -5    5.20    0.18
   2   5  -5    5.06    0.21
   1  -5  -5    0.37    0.05
  -1  -5   5    0.49    0.07
   1  -5  -5    0.43    0.04
   1   5  -5    0.39    0.06
  -1   5   5    0.28    0.06
   1   5  -5    0.35    0.05
  -1   5   5    0.40    0.06
   1   5  -5    0.47    0.03
   0  -5   5    5.78    0.23
   0  -5  -5    5.49    0.21
   0  -5  -5    5.98    0.21
   0   5  -5    6.34    0.23
   0   5  -5    6.51    0.23
   0   5   5    5.99    0.24
   0   5  -5    6.22    0.20
   0   5  -5    5.99    0.25
   0   5   5    6.43    0.24
  -1  -5  -5    8.37    0.31
  -1  -5  -5    9.02    0.30
   1  -5   5    8.85    0.32
  -1   5  -5    9.15    0.31
   1   5   5    8.86    0.32
   1   5   5    9.10    0.32
  -1   5  -5    8.76    0.34
  -2  -5  -5    2.32    0.11
  -2  -5  -5    2.14    0.12
   2  -5   5    2.26    0.13
   2  -5   5    2.16    0.08
   2   5   5    2.38    0.13
   2   5   5    2.28    0.13
  -2   5  -5    2.40    0.14
  -2   5  -5    2.23    0.11
  -3  -5  -5    1.60    0.12
   3  -5   5    1.73    0.11
   3  -5   5    1.49    0.08
  -3  -5  -5    1.70    0.10
   3  -5   5    1.75    0.07
  -3   5  -5    1.66    0.09
  -3   5  -5    1.69    0.13
   3   5   5    1.81    0.11
   3   5   5    1.76    0.11
   4  -5   5    3.55    0.17
  -4  -5  -5    3.46    0.16
  -4  -5  -5    3.61    0.17
   4  -5   5    3.31    0.14
   4  -5   5    3.42    0.14
  -4   5  -5    3.49    0.18
   4   5   5    3.75    0.17
  -4   5  -5    3.45    0.14
   4   5   5    3.65    0.17
   4   5   5    3.56    0.18
   5  -5   5    0.48    0.06
  -5  -5  -5    0.52    0.08
  -5  -5  -5    0.57    0.07
   5  -5   5    0.48    0.08
  -5   5  -5    0.55    0.05
   5   5   5    0.48    0.09
   5   5   5    0.60    0.09
  -5   5  -5    0.46    0.09
   5   5   5    0.57    0.09
   6  -5   5    3.32    0.16
  -6  -5  -5    3.60    0.17
   6  -5   5    3.54    0.13
   6  -5   5    3.31    0.18
  -6  -5  -5    3.48    0.18
   6   5   5    3.72    0.20
   6   5   5    3.83    0.19
  -6   5  -5    3.67    0.20
   6   5   5    3.79    0.20
   7  -5   5    4.27    0.16
   7  -5   5    4.35    0.20
   7  -5   5    4.50    0.21
  -7  -5  -5    4.52    0.21
   7   5   5    4.59    0.22
   7   5   5    4.53    0.23
  -7   5  -5    4.74    0.23
   8  -5   5    0.10    0.07
   8  -5   5    0.13    0.07
  -8  -5  -5    0.06    0.08
   8  -5   5    0.08    0.04
   8   5   5    0.15    0.09
  -8   5  -5    0.06    0.09
   8   5   5    0.17    0.09
  -9  -5  -5    0.08    0.08
   9  -5   5    0.17    0.08
   9   5   5    0.13    0.09
  -9   5  -5   -0.05    0.09
   9   5   5    0.22    0.09
 -10  -5  -5    2.62    0.17
  10  -5   5    2.47    0.17
  10   5   5    3.07    0.21
 -10   5  -5    2.59    0.19
  10   5   5    2.73    0.20
 -11  -5  -5    5.43    0.26
  11  -5   5    5.14    0.26
  11   5   5    5.40    0.27
 -11   5  -5    5.58    0.28
  11   5   5    5.49    0.29
  12  -5   5    0.34    0.11
 -12  -5  -5    0.41    0.10
  12   5   5    0.47    0.12
  12   5   5    0.25    0.12
 -12   5  -5    0.52    0.11
  13  -5   5    2.33    0.21
 -13  -5  -5    2.73    0.19
  13   5   5    2.47    0.21
  13   5   5    2.89    0.22
 -13   5  -5    2.57    0.21
  14  -5   5    2.97    0.23
 -14  -5  -5    3.52    0.21
 -14   5  -5    3.27    0.22
  14   5   5    3.09    0.24
  14   5   5    3.33    0.26
 -15  -5  -5    0.29    0.17
  15  -5   5   -0.01    0.12
  15   5   5    0.15    0.12
  15   5   5    0.06    0.13
 -15   5  -5    0.21    0.11
  16  -5   5    0.05    0.14
 -16   5  -5    0.25    0.11
  16   5   5    0.00    0.14
  16   5   5    0.23    0.14
  16  -6  -5    0.23    0.12
  16  -6  -5    0.42    0.14
  16   6  -5   -0.01    0.11
  16   6  -5    0.26    0.15
  15  -6  -5    0.11    0.12
 -15  -6   5    0.08    0.12
  15  -6  -5   -0.03    0.11
  15   6  -5    0.12    0.12
  15   6  -5    0.15    0.11
  14  -6  -5    1.35    0.15
 -14  -6   5    1.77    0.17
 -14  -6   5    1.70    0.17
  14  -6  -5    1.17    0.16
  14   6  -5    1.39    0.17
  14   6  -5    1.33    0.14
 -13  -6   5    1.31    0.15
 -13  -6   5    1.54    0.16
  13  -6  -5    1.46    0.15
  13   6  -5    1.32    0.16
  13   6  -5    1.44    0.15
 -12  -6   5    0.22    0.11
 -12  -6   5    0.06    0.10
  12  -6  -5    0.16    0.09
  12   6  -5    0.24    0.12
 -12   6   5    0.26    0.10
  12   6  -5    0.14    0.08
 -11  -6   5    1.03    0.13
 -11  -6   5    0.95    0.13
 -11   6   5    0.78    0.11
  11   6  -5    0.89    0.10
  11   6  -5    0.88    0.13
 -10  -6   5    4.23    0.22
 -10  -6   5    3.98    0.23
  10  -6  -5    3.59    0.18
  10   6  -5    3.88    0.19
 -10   6   5    3.78    0.20
  10   6  -5    4.04    0.24
   9  -6  -5    3.63    0.17
  -9  -6   5    3.49    0.20
  -9  -6   5    3.85    0.21
   9   6  -5    3.52    0.17
   9   6  -5    3.74    0.21
  -9   6   5    3.66    0.20
   8  -6  -5    6.37    0.24
  -8  -6   5    6.53    0.27
   8  -6  -5    5.79    0.20
  -8  -6   5    6.15    0.28
  -8   6   5    6.20    0.26
   8   6  -5    6.15    0.24
   8   6  -5    6.66    0.28
  -7  -6   5    4.89    0.23
   7  -6  -5    4.91    0.19
   7  -6  -5    4.69    0.16
  -7  -6   5    4.63    0.23
  -7   6   5    4.61    0.23
   7   6  -5    4.79    0.23
   7   6  -5    4.88    0.19
  -7   6   5    5.00    0.22
   6  -6  -5    1.47    0.07
  -6  -6   5    1.54    0.13
  -6  -6   5    1.60    0.14
   6  -6  -5    1.57    0.10
  -6   6   5    1.71    0.14
   6   6  -5    1.57    0.09
   6   6  -5    1.63    0.14
  -6   6   5    1.49    0.13
   5  -6  -5   11.02    0.37
  -5  -6   5   11.28    0.41
  -5  -6   5   11.73    0.42
   5  -6  -5   11.41    0.39
  -5   6   5   11.64    0.43
  -5   6   5   11.85    0.42
   5   6  -5   11.93    0.38
   5   6  -5   11.34    0.42
  -4  -6   5    3.32    0.18
  -4  -6   5    3.71    0.19
   4  -6  -5    3.63    0.15
   4  -6  -5    3.69    0.14
   4   6  -5    3.70    0.18
  -4   6   5    3.55    0.19
   4   6  -5    3.65    0.14
  -4   6   5    3.40    0.17
  -3  -6   5    0.71    0.09
   3  -6  -5    0.77    0.07
  -3  -6   5    0.68    0.08
   3  -6  -5    0.77    0.08
   3   6  -5    0.67    0.09
   3   6  -5    0.58    0.08
  -3   6   5    0.70    0.09
  -3   6   5    0.51    0.08
   3   6  -5    0.87    0.06
   2  -6  -5    6.65    0.24
   2  -6  -5    6.74    0.25
  -2  -6   5    6.98    0.28
   2   6  -5    7.18    0.24
  -2   6   5    7.27    0.27
   2   6  -5    6.90    0.27
  -2   6   5    6.77    0.28
   2   6  -5    7.50    0.29
   2   6  -5    7.20    0.27
   1  -6  -5    8.00    0.29
  -1  -6   5    7.94    0.31
   1  -6  -5    8.16    0.28
   1   6  -5    7.98    0.32
   1   6  -5    8.17    0.27
  -1   6   5    8.06    0.30
  -1   6   5    8.45    0.31
   1   6  -5    8.35    0.30
   1   6  -5    8.48    0.30
   0  -6  -5    3.66    0.15
   0  -6  -5    3.74    0.16
   0  -6   5    3.49    0.18
   0   6   5    4.00    0.17
   0   6  -5    3.88    0.13
   0   6   5    3.62    0.18
   0   6  -5    3.87    0.16
   0   6  -5    3.73    0.19
  -1  -6  -5    6.31    0.24
  -1  -6  -5    6.52    0.25
   1  -6   5    6.46    0.26
   1   6   5    6.62    0.25
  -1   6  -5    6.75    0.25
   1   6   5    6.50    0.26
  -1   6  -5    6.75    0.22
  -1   6  -5    6.43    0.27
  -2  -6  -5   10.40    0.35
  -2  -6  -5   10.29    0.37
   2  -6   5    9.80    0.37
  -2   6  -5   10.46    0.36
  -2   6  -5    9.98    0.39
   2   6   5   10.58    0.38
   2   6   5   10.91    0.38
   3  -6   5   11.89    0.39
  -3  -6  -5   11.90    0.43
  -3  -6  -5   12.91    0.42
   3  -6   5   12.31    0.44
   3   6   5   13.37    0.45
   3   6   5   13.00    0.45
  -3   6  -5   12.47    0.47
  -3   6  -5   12.40    0.43
  -4  -6  -5    6.10    0.25
   4  -6   5    6.17    0.26
   4  -6   5    6.06    0.21
  -4  -6  -5    6.11    0.24
   4   6   5    6.57    0.29
  -4   6  -5    6.91    0.30
   4   6   5    6.89    0.27
   4   6   5    7.05    0.28
   5  -6   5    2.10    0.12
  -5  -6  -5    2.22    0.14
   5  -6   5    2.27    0.15
  -5  -6  -5    2.33    0.16
   5   6   5    2.32    0.16
   5   6   5    2.57    0.17
  -5   6  -5    2.81    0.19
   5   6   5    2.71    0.16
   6  -6   5    2.23    0.13
  -6  -6  -5    2.37    0.16
   6  -6   5    2.28    0.15
  -6  -6  -5    2.28    0.15
   6   6   5    2.36    0.17
  -6   6  -5    2.48    0.19
   6   6   5    2.37    0.16
   6   6   5    2.46    0.17
   7  -6   5    1.18    0.13
  -7  -6  -5    1.23    0.12
   7  -6   5    0.97    0.11
  -7  -6  -5    1.07    0.11
  -7   6  -5    1.22    0.14
   7   6   5    1.29    0.14
   7   6   5    1.31    0.13
   7   6   5    1.37    0.14
   8  -6   5    8.90    0.36
  -8  -6  -5    9.04    0.36
   8  -6   5    9.17    0.34
   8   6   5   10.23    0.39
   8   6   5    9.54    0.40
  -8   6  -5   10.17    0.40
   8   6   5    9.11    0.38
  -9  -6  -5    4.50    0.23
   9  -6   5    4.45    0.22
   9  -6   5    4.18    0.21
  -9   6  -5    4.49    0.25
   9   6   5    4.42    0.24
   9   6   5    4.82    0.23
  10  -6   5    2.12    0.17
  10  -6   5    2.07    0.18
 -10  -6  -5    2.58    0.18
  10   6   5    2.15    0.18
  10   6   5    2.25    0.18
 -10   6  -5    2.52    0.19
  11  -6   5    2.16    0.19
  11  -6   5    2.08    0.17
 -11  -6  -5    2.60    0.20
  11   6   5    2.57    0.20
  11   6   5    2.40    0.21
 -11   6  -5    2.44    0.20
  12  -6   5    0.11    0.09
 -12  -6  -5    0.15    0.10
  12  -6   5   -0.11    0.10
 -12   6  -5    0.01    0.11
  12   6   5    0.02    0.11
  12   6   5   -0.12    0.11
 -13  -6  -5    2.35    0.21
  13  -6   5    1.96    0.20
 -13   6  -5    2.38    0.22
  13   6   5    2.26    0.23
  13   6   5    2.29    0.20
  14  -6   5   -0.07    0.12
 -14  -6  -5    0.20    0.12
 -14   6  -5    0.13    0.11
  14   6   5   -0.07    0.12
  14   6   5    0.22    0.14
 -15  -6  -5    0.55    0.13
  15  -6   5    0.13    0.14
  15   6   5    0.37    0.14
 -15   6  -5    0.51    0.14
  15   6   5    0.45    0.15
  15  -7  -5    1.40    0.17
 -15  -7   5    1.63    0.17
  15  -7  -5    1.30    0.16
  15   7  -5    1.43    0.18
 -14  -7   5    3.93    0.26
 -14  -7   5    3.40    0.25
  14  -7  -5    4.00    0.26
  14  -7  -5    3.89    0.25
  14   7  -5    3.50    0.26
  13  -7  -5    3.09    0.20
 -13  -7   5    2.78    0.22
 -13  -7   5    3.42    0.24
 -13   7   5    3.09    0.20
  13   7  -5    2.78    0.23
 -12  -7   5    0.26    0.11
  12  -7  -5    0.48    0.10
 -12  -7   5    0.29    0.12
  12   7  -5    0.38    0.13
 -12   7   5    0.56    0.11
 -11  -7   5    0.22    0.11
 -11  -7   5    0.09    0.10
 -11   7   5    0.14    0.10
  11   7  -5    0.05    0.11
 -10  -7   5    0.55    0.12
 -10  -7   5    0.76    0.12
  10  -7  -5    0.51    0.08
 -10   7   5    0.56    0.10
  10   7  -5    0.35    0.11
  -9  -7   5    2.61    0.19
   9  -7  -5    2.40    0.14
  -9  -7   5    2.46    0.18
  -9   7   5    2.66    0.17
   9   7  -5    2.62    0.20
  -8  -7   5    1.23    0.14
   8  -7  -5    1.13    0.10
  -8  -7   5    1.24    0.13
  -8   7   5    1.35    0.13
  -8   7   5    1.17    0.14
   8   7  -5    1.27    0.13
   8   7  -5    1.31    0.12
   7  -7  -5    5.28    0.19
  -7  -7   5    5.87    0.26
  -7  -7   5    5.82    0.27
   7  -7  -5    5.49    0.22
   7   7  -5    5.77    0.24
  -7   7   5    5.65    0.27
   7   7  -5    6.05    0.27
  -7   7   5    6.02    0.26
   6  -7  -5    1.76    0.09
   6  -7  -5    1.90    0.11
  -6  -7   5    1.63    0.16
  -6  -7   5    1.78    0.15
   6   7  -5    2.07    0.14
  -6   7   5    2.06    0.16
   6   7  -5    1.81    0.17
   6   7  -5    1.86    0.12
  -6   7   5    2.15    0.15
  -5  -7   5   -0.02    0.08
   5  -7  -5   -0.07    0.04
  -5  -7   5   -0.12    0.07
   5  -7  -5   -0.03    0.05
   5   7  -5   -0.05    0.04
  -5   7   5   -0.02    0.09
   5   7  -5   -0.08    0.07
   5   7  -5    0.00    0.07
  -5   7   5   -0.02    0.06
   4  -7  -5    4.82    0.18
   4  -7  -5    4.55    0.19
  -4  -7   5    4.76    0.23
  -4  -7   5    5.01    0.23
   4   7  -5    5.13    0.23
   4   7  -5    5.05    0.19
   4   7  -5    5.14    0.23
  -4   7   5    5.33    0.22
  -4   7   5    5.16    0.24
  -3  -7   5   11.12    0.41
  -3  -7   5   11.54    0.42
   3  -7  -5   11.01    0.39
   3  -7  -5   11.38    0.39
   3   7  -5   11.62    0.39
   3   7  -5   11.73    0.43
  -3   7   5   11.56    0.43
  -3   7   5   11.97    0.42
   3   7  -5   11.58    0.42
  -2  -7   5   10.68    0.38
   2  -7  -5   10.44    0.36
  -2  -7   5    9.66    0.39
   2  -7  -5   10.46    0.36
   2   7  -5   10.96    0.40
  -2   7   5   11.34    0.39
   2   7  -5   10.53    0.35
   2   7  -5   10.01    0.39
  -2   7   5   11.03    0.40
   1  -7  -5    1.16    0.10
   1  -7  -5    1.24    0.10
  -1  -7   5    1.13    0.11
  -1  -7   5    1.10    0.12
   1   7  -5    1.42    0.07
  -1   7   5    1.37    0.13
   1   7  -5    1.40    0.13
  -1   7   5    1.19    0.11
   1   7  -5    1.22    0.11
   0  -7   5    1.78    0.15
   0  -7  -5    2.08    0.11
   0  -7  -5    1.98    0.13
   0   7  -5    2.16    0.08
   0   7  -5    2.13    0.15
   0   7   5    1.92    0.13
   0   7   5    1.98    0.13
  -1  -7  -5    3.42    0.17
   1  -7   5    3.37    0.18
  -1  -7  -5    3.39    0.16
  -1   7  -5    3.68    0.13
   1   7   5    3.79    0.19
   1   7   5    3.64    0.17
  -1   7  -5    3.40    0.19
   2  -7   5    2.76    0.17
  -2  -7  -5    2.71    0.15
  -2  -7  -5    2.77    0.16
  -2   7  -5    2.71    0.18
   2   7   5    2.81    0.15
  -2   7  -5    2.92    0.11
   2   7   5    2.78    0.17
   3  -7   5    8.55    0.34
  -3  -7  -5    8.57    0.33
  -3  -7  -5    8.74    0.32
   3   7   5    9.04    0.34
  -3   7  -5    8.92    0.36
   3   7   5    9.26    0.34
  -4  -7  -5   11.83    0.42
   4  -7   5   11.76    0.44
  -4  -7  -5   11.78    0.43
   4   7   5   12.55    0.45
  -4   7  -5   12.94    0.48
   4   7   5   13.18    0.46
  -5  -7  -5    5.91    0.24
  -5  -7  -5    5.67    0.25
   5  -7   5    5.60    0.26
   5   7   5    5.97    0.25
   5   7   5    6.09    0.26
   5   7   5    6.27    0.28
  -5   7  -5    6.05    0.28
   6  -7   5    0.53    0.09
  -6  -7  -5    0.41    0.08
  -6  -7  -5    0.24    0.09
   6   7   5    0.45    0.08
   6   7   5    0.48    0.10
  -6   7  -5    0.28    0.11
   6   7   5    0.51    0.10
   7  -7   5    0.30    0.09
  -7  -7  -5    0.38    0.11
  -7  -7  -5    0.23    0.08
   7   7   5    0.33    0.08
   7   7   5    0.31    0.09
  -7   7  -5    0.21    0.11
   7   7   5    0.42    0.10
  -8  -7  -5    1.23    0.13
   8  -7   5    1.48    0.14
   8   7   5    1.52    0.15
  -8   7  -5    1.33    0.15
   8   7   5    1.43    0.14
   8   7   5    1.35    0.14
  -9  -7  -5    0.73    0.12
   9  -7   5    0.74    0.11
  -9   7  -5    0.89    0.15
   9   7   5    0.93    0.13
   9   7   5    0.77    0.11
   9   7   5    0.74    0.13
  10  -7   5    4.52    0.25
 -10  -7  -5    4.67    0.26
  10   7   5    4.64    0.25
 -10   7  -5    4.55    0.26
  10   7   5    4.60    0.25
  10   7   5    4.31    0.26
 -11  -7  -5    0.56    0.12
  11  -7   5    0.47    0.11
 -11   7  -5    0.48    0.13
  11   7   5    0.77    0.13
  11   7   5    0.66    0.13
  11   7   5    0.67    0.14
  12  -7   5    0.50    0.12
 -12  -7  -5    0.26    0.12
  12   7   5    0.24    0.12
  12   7   5    0.36    0.12
  12   7   5    0.44    0.13
 -12   7  -5    0.42    0.13
  13  -7   5    0.18    0.11
 -13  -7  -5    0.05    0.11
  13   7   5    0.17    0.13
  13   7   5    0.01    0.12
 -13   7  -5    0.14    0.12
  14  -7   5    1.32    0.16
 -14  -7  -5    1.44    0.16
  14   7   5    1.38    0.17
  14   7   5    1.14    0.16
 -14   7  -5    1.35    0.17
  14  -8  -5    0.78    0.13
  14  -8  -5    0.75    0.18
 -14  -8   5    0.68    0.14
 -14  -8   5    0.58    0.14
  14   8  -5    0.77    0.15
 -13  -8   5    0.18    0.12
  13  -8  -5    0.30    0.11
  13  -8  -5    0.32    0.11
 -13  -8   5    0.23    0.12
[truncated: 592,418 more chars]
