# Supplementary material for: The methanol sesquisolvate of sodium naproxen
Source: Acta Crystallogr E Crystallogr Commun. 2018 Oct 19;74(Pt 11):1624–7. doi: 10.1107/S2056989018014652 (PMC6218915; doi:10.1107/S2056989018014652)
Supplement: Supplementary file 2 [file e-74-01624-Isup2.hkl]

data_I                                                                          
_shelx_title ' Na-Naproxen methanol solvate in P2(1)'                           
_shelx_refln_list_code          4                                               
_shelx_F_calc_maximum      174.91                                               
_exptl_crystal_F_000       636.00                                               
_reflns_d_resolution_high  0.6521                                               
                                                                                
loop_                                                                           
 _space_group_symop_operation_xyz                                               
 'x, y, z'                                                                      
 '-x, y+1/2, -z'                                                                
                                                                                
_cell_length_a    12.6776                                                       
_cell_length_b     7.9675                                                       
_cell_length_c    15.1932                                                       
_cell_angle_alpha  90.000                                                       
_cell_angle_beta   95.756                                                       
_cell_angle_gamma  90.000                                                       
                                                                                
_shelx_F_squared_multiplier     1.000                                           
                                                                                
loop_                                                                           
 _refln_index_h                                                                 
 _refln_index_k                                                                 
 _refln_index_l                                                                 
 _refln_F_squared_calc                                                          
 _refln_F_squared_meas                                                          
 _refln_F_squared_sigma                                                         
 _refln_observed_status                                                         
   0 -12   0          9.21         11.70         2.52 o                         
   1 -12   0        104.73        107.79         6.04 o                         
   2 -12   0         77.24         78.89         9.76 o                         
   3 -12   0         74.23         70.40         3.52 o                         
   1 -11   0         87.52         89.33         7.24 o                         
   2 -11   0        162.24        156.50         8.19 o                         
   3 -11   0          1.71          1.51         1.51 o                         
   4 -11   0          2.27          1.52         1.43 o                         
   5 -11   0          7.14          5.92         2.20 o                         
   6 -11   0         26.50         25.45         2.52 o                         
   7 -11   0          4.93          1.28         2.66 o                         
   8 -11   0         16.59         19.48         3.25 o                         
   0 -10   0        284.49        281.56        12.46 o                         
   1 -10   0        120.69        126.76         5.25 o                         
   2 -10   0        112.32        102.17         3.60 o                         
   3 -10   0          2.16          2.50         1.36 o                         
   4 -10   0        219.93        202.24         4.87 o                         
   5 -10   0         11.71         10.36         1.41 o                         
   6 -10   0         72.59         69.22         3.65 o                         
   7 -10   0         74.81         76.73         5.26 o                         
   8 -10   0         61.37         64.71         4.36 o                         
   9 -10   0          7.25          7.73         1.97 o                         
  10 -10   0         12.40          9.61         2.30 o                         
  11 -10   0          6.75         11.62         4.59 o                         
   1  -9   0        168.79        171.68         3.92 o                         
   2  -9   0        456.55        447.34         8.07 o                         
   3  -9   0         39.70         47.70         3.83 o                         
   4  -9   0        189.19        190.08         4.16 o                         
   5  -9   0        463.07        459.65         8.61 o                         
   6  -9   0         71.20         67.10         2.34 o                         
   7  -9   0         37.10         31.52         2.31 o                         
   8  -9   0         50.45         48.10         2.94 o                         
   9  -9   0          8.48          8.18         2.01 o                         
  10  -9   0         10.20          7.86         2.06 o                         
  11  -9   0         14.23         12.29         2.26 o                         
  12  -9   0         34.69         28.93         2.61 o                         
  13  -9   0         32.03         29.13         3.22 o                         
   0  -8   0        530.33        512.56        12.63 o                         
   1  -8   0        219.20        215.82         4.46 o                         
   2  -8   0         12.39         11.32         1.30 o                         
   3  -8   0        209.01        212.96         4.37 o                         
   4  -8   0         99.88         93.52         2.68 o                         
   5  -8   0        400.27        398.36         7.19 o                         
   6  -8   0          8.39          7.00         1.05 o                         
   7  -8   0         25.25         21.40         1.95 o                         
   8  -8   0         20.25         17.53         1.97 o                         
   9  -8   0         75.76         81.94         3.79 o                         
  10  -8   0        134.38        150.74         8.36 o                         
  11  -8   0         72.04         78.96         3.93 o                         
  12  -8   0         17.42         19.22         2.31 o                         
  13  -8   0          0.00         -0.55         2.46 o                         
  14  -8   0          8.23          4.17         2.36 o                         
   1  -7   0        154.90        152.08         3.36 o                         
   2  -7   0        163.57        158.41         3.44 o                         
   3  -7   0         84.91         73.39         2.60 o                         
   4  -7   0         39.65         40.36         1.80 o                         
   5  -7   0        896.97        885.63        14.54 o                         
   6  -7   0        189.54        180.44         5.20 o                         
   7  -7   0        203.23        191.94         3.44 o                         
   8  -7   0         51.96         44.60         2.12 o                         
   9  -7   0         15.78         16.33         1.58 o                         
  10  -7   0         24.85         23.67         1.75 o                         
  11  -7   0         66.70         65.76         2.40 o                         
  12  -7   0         13.35         10.12         2.08 o                         
  13  -7   0          5.25          9.18         1.93 o                         
  14  -7   0          4.88          4.36         2.34 o                         
  15  -7   0          7.37          6.03         2.11 o                         
   0  -6   0        471.13        488.39        16.05 o                         
   1  -6   0        475.54        488.33         6.64 o                         
   2  -6   0         51.50         62.38         1.42 o                         
   3  -6   0        106.54        111.28         3.62 o                         
   4  -6   0        152.69        144.24         2.63 o                         
   5  -6   0         28.13         26.18         1.12 o                         
   6  -6   0        257.07        238.74         3.94 o                         
   7  -6   0        143.66        147.01         2.43 o                         
   8  -6   0         82.50         78.60         2.57 o                         
   9  -6   0         75.63         71.76         2.71 o                         
  10  -6   0         35.01         34.00         2.13 o                         
  11  -6   0         59.69         60.72         2.53 o                         
  12  -6   0         54.10         46.98         2.71 o                         
  13  -6   0         83.72         92.37         3.75 o                         
  14  -6   0         56.08         55.78         3.94 o                         
  15  -6   0          0.89          0.60         2.60 o                         
  16  -6   0          0.76         -2.95         4.26 o                         
   1  -5   0        303.11        324.31         6.51 o                         
   2  -5   0        642.09        596.94         7.33 o                         
   3  -5   0        396.72        389.87         7.09 o                         
   4  -5   0         49.06         48.88         1.23 o                         
   5  -5   0         67.18         67.11         1.45 o                         
   6  -5   0        409.39        449.09         6.69 o                         
   7  -5   0        379.74        360.27        16.88 o                         
   8  -5   0        712.35        691.28        13.44 o                         
   9  -5   0        653.88        634.73        10.82 o                         
  10  -5   0         10.12          8.64         1.30 o                         
  11  -5   0         80.24         74.44         2.63 o                         
  12  -5   0        127.17        117.45         3.78 o                         
  13  -5   0         15.61         14.01         1.97 o                         
  14  -5   0         25.67         27.89         2.30 o                         
  15  -5   0         22.57         25.62         2.49 o                         
  16  -5   0         19.55         15.74         4.92 o                         
  17  -5   0          3.91          5.57         4.92 o                         
   0  -4   0         89.46         96.42         1.92 o                         
   1  -4   0        227.70        211.02         2.97 o                         
   2  -4   0       2752.30       3043.52        38.88 o                         
   3  -4   0       2805.69       2922.00        40.93 o                         
   4  -4   0        926.94        925.39        13.22 o                         
   5  -4   0        431.60        458.84         8.81 o                         
   6  -4   0        287.15        313.63         7.62 o                         
   7  -4   0          4.77          1.15         3.44 o                         
   8  -4   0         39.14         32.04         1.89 o                         
   9  -4   0         36.88         33.23         1.69 o                         
  10  -4   0        128.56        130.20         3.19 o                         
  11  -4   0         16.52         14.00         1.60 o                         
  12  -4   0         79.36         91.44         3.38 o                         
  13  -4   0        115.27        140.65         4.38 o                         
  14  -4   0        423.58        475.43        10.21 o                         
  15  -4   0          9.02          5.81         2.36 o                         
  16  -4   0         55.76         58.55         4.48 o                         
  17  -4   0          7.68         10.16         4.59 o                         
  18  -4   0         15.55         16.06         4.92 o                         
   1  -3   0          7.89          5.68         0.30 o                         
   2  -3   0        485.58        516.12         7.42 o                         
   3  -3   0       2654.95       2880.96        50.07 o                         
   4  -3   0        392.41        408.79         7.75 o                         
   5  -3   0        433.20        468.58         8.88 o                         
   6  -3   0          0.65          0.33         0.46 o                         
   7  -3   0         68.24         76.37         2.32 o                         
   8  -3   0        684.71        665.33         9.81 o                         
   9  -3   0       1221.85       1294.24        20.73 o                         
  10  -3   0        140.35        139.43         4.97 o                         
  11  -3   0         33.89         27.07         1.84 o                         
  12  -3   0         42.67         33.62         2.00 o                         
  13  -3   0        131.77        134.17         3.95 o                         
  14  -3   0         14.92         16.16         2.42 o                         
  15  -3   0         53.57         56.12         8.36 o                         
  16  -3   0         21.58         21.13         3.61 o                         
  17  -3   0         10.60         10.09         2.99 o                         
  18  -3   0         88.31        100.32         8.52 o                         
   0  -2   0      30592.12      30258.78       526.22 o                         
   1  -2   0       6584.88       7154.78        78.80 o                         
   2  -2   0       2568.44       2726.16        34.78 o                         
   3  -2   0       3001.17       3306.86        51.59 o                         
   4  -2   0        263.19        254.80         5.19 o                         
   5  -2   0        267.19        288.97         5.60 o                         
   6  -2   0       1721.36       1782.16        28.07 o                         
   7  -2   0         23.00         20.24         0.93 o                         
   8  -2   0        424.08        426.61         7.16 o                         
   9  -2   0         90.67         90.93         2.13 o                         
  10  -2   0        172.46        172.11         3.59 o                         
  11  -2   0          0.56         -1.71         1.71 o                         
  12  -2   0         34.00         36.54         4.98 o                         
  13  -2   0         33.87         30.82         2.00 o                         
  14  -2   0         95.11         99.29         4.48 o                         
  15  -2   0         10.05          7.12         2.52 o                         
  16  -2   0         92.86         90.99         5.08 o                         
  17  -2   0         49.64         53.53         4.15 o                         
  18  -2   0          1.21          2.62         5.90 o                         
  19  -2   0          4.72          4.26         4.92 o                         
   1  -1   0        648.98        718.72        18.08 o                         
   2  -1   0       4297.68       4642.34        79.86 o                         
   3  -1   0      10468.32      11006.06       130.87 o                         
   4  -1   0       1364.61       1423.86        27.63 o                         
   5  -1   0       2013.80       1983.01        35.90 o                         
   6  -1   0       1759.12       1779.36        28.03 o                         
   7  -1   0        423.93        417.80         6.96 o                         
   8  -1   0         66.01         67.73         2.18 o                         
   9  -1   0          4.35          3.86         0.76 o                         
  10  -1   0        161.99        153.70         3.20 o                         
  11  -1   0        299.66        311.82        10.52 o                         
  12  -1   0        291.67        287.62         6.41 o                         
  13  -1   0        206.14        207.34         5.14 o                         
  14  -1   0          8.73          4.69         2.19 o                         
  15  -1   0         29.45         31.76         3.12 o                         
  16  -1   0         14.97         14.77         2.89 o                         
  17  -1   0          1.96         -1.10         2.60 o                         
  18  -1   0         79.39         81.93         8.03 o                         
  19  -1   0         24.39         24.93         7.05 o                         
   2   0   0        865.35        861.24        13.44 o                         
   3   0   0         37.84         40.65         0.68 o                         
   4   0   0       3865.70       4063.51        51.71 o                         
   5   0   0        318.30        352.92         4.73 o                         
   6   0   0        180.33        220.49         3.89 o                         
   7   0   0        113.30        131.48         2.94 o                         
   8   0   0        183.76        182.37         3.97 o                         
   9   0   0        173.17        158.21         3.70 o                         
  10   0   0        393.34        389.63         7.88 o                         
  11   0   0        729.61        758.08        14.63 o                         
  12   0   0         66.77         58.74         2.49 o                         
  13   0   0         36.58         27.66         2.66 o                         
  14   0   0          8.73          2.76         2.19 o                         
  15   0   0         27.46         29.28         2.99 o                         
  16   0   0          1.17          1.85         2.52 o                         
  17   0   0         50.97         53.60         4.40 o                         
  18   0   0         27.86         34.78         9.67 o                         
  19   0   0          4.56         -1.40         3.36 o                         
   1   1   0        651.18        724.85        27.54 o                         
   2   1   0       4289.55       4502.73        57.28 o                         
   3   1   0      10472.11      10834.04       159.00 o                         
   4   1   0       1359.47       1440.02        17.08 o                         
   5   1   0       2010.41       2000.64        28.06 o                         
   6   1   0       1760.14       1815.23        28.60 o                         
   7   1   0        422.97        420.74         7.05 o                         
   8   1   0         65.75         70.19         2.26 o                         
   9   1   0          4.23          2.77         1.28 o                         
  10   1   0        161.17        157.82         5.10 o                         
  11   1   0        300.74        307.06        14.59 o                         
  12   1   0        294.24        285.57         8.10 o                         
  13   1   0        207.96        206.16         6.72 o                         
  14   1   0          8.86          7.99         2.43 o                         
  15   1   0         29.27         31.77         3.44 o                         
  16   1   0         14.67         12.96         2.89 o                         
  17   1   0          1.88          0.07         2.89 o                         
  18   1   0         79.44         90.82         6.39 o                         
  19   1   0         24.37         26.79         9.34 o                         
   0   2   0      30559.71      30680.77       637.65 o                         
   1   2   0       6583.20       7161.62        78.83 o                         
   2   2   0       2574.40       2789.86        40.92 o                         
   3   2   0       2994.08       3329.08        52.04 o                         
   4   2   0        263.88        257.38         4.38 o                         
   5   2   0        266.92        288.35         4.96 o                         
   6   2   0       1723.32       1794.62        28.32 o                         
   7   2   0         23.27         22.78         0.99 o                         
   8   2   0        423.64        430.74         7.24 o                         
   9   2   0         90.98         91.69         1.78 o                         
  10   2   0        171.26        171.64         3.46 o                         
  11   2   0          0.50         -1.35         1.35 o                         
  12   2   0         34.42         39.70         7.05 o                         
  13   2   0         34.39         29.51         2.78 o                         
  14   2   0         95.65        108.51         4.98 o                         
  15   2   0          9.89         11.18         2.75 o                         
  16   2   0         92.95        100.79         5.32 o                         
  17   2   0         49.80         64.64         5.27 o                         
  18   2   0          1.33          4.26         3.01 o                         
  19   2   0          4.69          2.85         3.36 o                         
   1   3   0          7.87          6.09         0.42 o                         
   2   3   0        489.48        531.71         8.14 o                         
   3   3   0       2654.03       2879.13        55.34 o                         
   4   3   0        394.81        420.03         6.18 o                         
   5   3   0        432.44        479.92         8.03 o                         
   6   3   0          0.63          1.37         1.23 o                         
   7   3   0         69.12         79.92         2.12 o                         
   8   3   0        688.20        682.42        11.21 o                         
   9   3   0       1225.84       1284.91        20.65 o                         
  10   3   0        138.66        140.83         4.04 o                         
  11   3   0         34.24         27.12         2.01 o                         
  12   3   0         42.35         31.50         2.56 o                         
  13   3   0        131.52        128.95         5.21 o                         
  14   3   0         14.99         14.85         4.26 o                         
  15   3   0         53.02         56.87         4.15 o                         
  16   3   0         21.77         19.41         3.36 o                         
  17   3   0         10.55         14.92         3.36 o                         
  18   3   0         88.70         93.83        10.82 o                         
   0   4   0         89.54        102.30         2.89 o                         
   1   4   0        228.50        220.31         3.16 o                         
   2   4   0       2756.87       3133.50        40.04 o                         
   3   4   0       2808.12       3074.09        62.79 o                         
   4   4   0        931.66        977.91        14.04 o                         
   5   4   0        430.27        474.69         9.54 o                         
   6   4   0        286.77        329.33         5.15 o                         
   7   4   0          4.61          3.19         0.54 o                         
   8   4   0         39.01         36.07         1.21 o                         
   9   4   0         37.14         31.52         2.01 o                         
  10   4   0        128.90        130.35         3.91 o                         
  11   4   0         16.40         13.68         1.76 o                         
  12   4   0         79.65         88.87         3.40 o                         
  13   4   0        114.38        137.64         4.42 o                         
  14   4   0        424.37        475.19        24.26 o                         
  15   4   0          9.32          9.67         2.78 o                         
  16   4   0         55.39         61.87         5.08 o                         
  17   4   0          7.56          6.73         3.12 o                         
  18   4   0         15.41         10.82         3.48 o                         
   1   5   0        304.01        343.08         5.27 o                         
   2   5   0        641.18        630.96         8.41 o                         
   3   5   0        395.81        416.50         5.75 o                         
   4   5   0         49.56         57.42         1.97 o                         
   5   5   0         68.26         72.43         2.10 o                         
   6   5   0        407.82        467.70         7.45 o                         
   7   5   0        380.49        394.39         6.17 o                         
   8   5   0        712.66        730.80        10.87 o                         
   9   5   0        653.98        642.07        12.81 o                         
  10   5   0          9.88          7.03         1.68 o                         
  11   5   0         80.91         76.58         3.34 o                         
  12   5   0        126.67        119.15         4.10 o                         
  13   5   0         15.72         17.02         4.55 o                         
  14   5   0         25.86         32.33         2.58 o                         
  15   5   0         22.74         26.52         3.45 o                         
  16   5   0         19.53         15.90         3.25 o                         
  17   5   0          3.95          0.66         3.01 o                         
   0   6   0        472.13        505.30        12.13 o                         
   1   6   0        475.87        525.80         8.81 o                         
   2   6   0         51.05         64.62         1.41 o                         
   3   6   0        106.10        113.26         2.42 o                         
   4   6   0        152.11        149.67         2.52 o                         
   5   6   0         28.27         29.85         1.18 o                         
   6   6   0        256.32        245.06         4.16 o                         
   7   6   0        144.70        155.83         3.04 o                         
   8   6   0         81.87         80.13         2.55 o                         
   9   6   0         75.46         76.69         2.58 o                         
  10   6   0         34.74         34.56         2.44 o                         
  11   6   0         59.29         57.40         3.21 o                         
  12   6   0         54.49         53.10         6.41 o                         
  13   6   0         82.97         89.45         5.01 o                         
  14   6   0         55.84         55.82         5.12 o                         
  15   6   0          0.92          0.90         4.92 o                         
  16   6   0          0.78         -2.70         4.92 o                         
   1   7   0        154.50        163.76         3.46 o                         
   2   7   0        162.84        167.09         3.15 o                         
   3   7   0         84.72         80.56         1.72 o                         
   4   7   0         39.39         43.58         1.42 o                         
   5   7   0        901.29        923.73        12.37 o                         
   6   7   0        191.95        196.20         3.35 o                         
   7   7   0        203.01        202.87         4.06 o                         
   8   7   0         51.99         50.62         2.33 o                         
   9   7   0         15.80         19.27         1.64 o                         
  10   7   0         24.71         26.77         2.31 o                         
  11   7   0         66.94         66.63         3.46 o                         
  12   7   0         13.05         13.50         3.03 o                         
  13   7   0          5.33          7.84         2.40 o                         
  14   7   0          5.01          4.04         2.26 o                         
  15   7   0          7.36          4.98         2.77 o                         
   0   8   0        534.18        545.10        13.32 o                         
   1   8   0        217.89        230.11         4.83 o                         
   2   8   0         12.56         10.63         1.22 o                         
   3   8   0        207.85        227.96         4.56 o                         
   4   8   0        100.70         99.43         2.48 o                         
   5   8   0        400.66        419.41         6.76 o                         
   6   8   0          8.15          7.40         1.36 o                         
   7   8   0         25.38         24.67         1.69 o                         
   8   8   0         20.24         17.89         1.64 o                         
   9   8   0         75.86         85.91         3.12 o                         
  10   8   0        135.57        156.02         5.09 o                         
  11   8   0         71.38         80.19         3.91 o                         
  12   8   0         17.75         21.85         3.36 o                         
  13   8   0          0.00          6.40         4.26 o                         
  14   8   0          8.04         10.82         3.12 o                         
   1   9   0        167.69        189.19         4.09 o                         
   2   9   0        458.12        476.94         8.43 o                         
   3   9   0         40.31         54.68         2.65 o                         
   4   9   0        188.09        202.92         4.38 o                         
   5   9   0        462.03        476.80         8.59 o                         
   6   9   0         70.94         72.98         2.74 o                         
   7   9   0         36.87         38.88         2.11 o                         
   8   9   0         50.32         48.91         2.52 o                         
   9   9   0          8.69          8.43         1.72 o                         
  10   9   0         10.00         14.13         3.02 o                         
  11   9   0         14.59         15.30         2.50 o                         
  12   9   0         34.92         34.90         2.94 o                         
  13   9   0         32.32         36.59         3.13 o                         
   0  10   0        285.29        312.70         8.80 o                         
   1  10   0        119.88        137.06         5.17 o                         
   2  10   0        113.32        115.12         3.89 o                         
   3  10   0          2.41          6.52         1.62 o                         
   4  10   0        221.29        225.07         7.00 o                         
   5  10   0         11.75         12.63         2.36 o                         
   6  10   0         72.59         77.02         4.31 o                         
   7  10   0         74.78         87.55         3.85 o                         
   8  10   0         61.26         71.14         4.17 o                         
   9  10   0          7.29         12.41         2.26 o                         
  10  10   0         12.28         13.76         2.44 o                         
  11  10   0          6.69         12.28         3.74 o                         
   1  11   0         88.28         93.89         4.98 o                         
   2  11   0        160.97        169.17         9.51 o                         
   3  11   0          1.82          4.59         3.61 o                         
   4  11   0          2.27          3.61         3.93 o                         
   5  11   0          7.11         10.82         4.26 o                         
   6  11   0         26.39         33.77         5.25 o                         
   7  11   0          4.90          7.21         4.59 o                         
   8  11   0         17.03         24.92         5.57 o                         
   0  12   0          9.21          8.52         3.93 o                         
   1  12   0        104.55        118.35         8.20 o                         
   2  12   0         78.18         90.81         7.21 o                         
   3  12   0         74.34         71.47         7.54 o                         
  -3 -12   1          9.88         18.12         2.26 o                         
  -2 -12   1         42.49         39.44         2.96 o                         
  -1 -12   1         10.19         10.05         2.01 o                         
   0 -12   1         79.70         72.64         6.76 o                         
   1 -12   1          9.45         13.14         2.06 o                         
   2 -12   1         26.37         28.22         2.36 o                         
   3 -12   1         32.21         30.70         2.89 o                         
  -8 -11   1         73.75         87.98         5.56 o                         
  -7 -11   1         21.66         16.92         3.12 o                         
  -6 -11   1          6.50          4.85         2.79 o                         
  -5 -11   1         18.63         15.00         3.01 o                         
  -4 -11   1         32.44         31.28         2.17 o                         
  -3 -11   1          7.09          7.47         2.08 o                         
  -2 -11   1         32.72         32.66         3.17 o                         
  -1 -11   1        222.53        218.11         6.15 o                         
   0 -11   1         13.25         10.99         1.72 o                         
   1 -11   1        115.63        114.49         3.62 o                         
   2 -11   1         34.46         27.92         2.37 o                         
   3 -11   1          5.69          3.35         1.50 o                         
   4 -11   1         50.33         45.29         2.40 o                         
   5 -11   1         51.88         49.20         3.17 o                         
   6 -11   1         22.64         20.59         2.53 o                         
   7 -11   1          2.66          0.53         2.06 o                         
   8 -11   1         16.63         13.37         2.33 o                         
 -11 -10   1         18.21         12.65         3.36 o                         
 -10 -10   1          4.72          3.93         2.78 o                         
  -9 -10   1          0.18         -1.98         2.66 o                         
  -8 -10   1         61.38         70.55         5.86 o                         
  -7 -10   1         24.13         26.94         2.36 o                         
  -6 -10   1         10.01          7.08         1.97 o                         
  -5 -10   1         27.00         20.86         1.58 o                         
  -4 -10   1         53.58         50.55         2.33 o                         
  -3 -10   1        128.40        118.92         3.37 o                         
  -2 -10   1         11.11          9.77         1.50 o                         
  -1 -10   1         29.98         30.35         1.87 o                         
   0 -10   1         51.77         54.05         2.51 o                         
   1 -10   1         43.44         45.36         2.98 o                         
   2 -10   1         56.40         54.83         2.45 o                         
   3 -10   1         41.45         42.69         2.70 o                         
   4 -10   1         37.20         37.85         2.07 o                         
   5 -10   1         21.50         20.57         1.66 o                         
   6 -10   1         26.75         24.58         2.45 o                         
   7 -10   1         84.43         77.35         3.95 o                         
   8 -10   1         10.09          8.36         2.12 o                         
   9 -10   1         14.52         10.42         2.41 o                         
  10 -10   1         46.71         44.25         2.94 o                         
 -13  -9   1         25.86         26.94         3.59 o                         
 -12  -9   1         86.91         94.73         4.34 o                         
 -11  -9   1         44.31         41.96         2.74 o                         
 -10  -9   1         44.49         45.30         3.46 o                         
  -9  -9   1         34.70         35.70         2.50 o                         
  -8  -9   1         92.69         87.12         3.86 o                         
  -7  -9   1         83.48         74.13         3.32 o                         
  -6  -9   1         29.75         27.65         1.71 o                         
  -5  -9   1         72.35         63.55         2.28 o                         
  -4  -9   1        143.72        131.24         3.33 o                         
  -3  -9   1        189.70        193.96         4.24 o                         
  -2  -9   1         55.25         62.35         2.53 o                         
  -1  -9   1         11.66         11.12         1.75 o                         
   0  -9   1        127.47        125.26         3.27 o                         
   1  -9   1          6.78          7.94         1.46 o                         
   2  -9   1        255.05        269.49         5.41 o                         
   3  -9   1        299.82        295.92         5.80 o                         
   4  -9   1         25.84         24.38         1.62 o                         
   5  -9   1        182.89        178.29         4.00 o                         
   6  -9   1        149.99        141.46         3.46 o                         
   7  -9   1         12.63          9.21         2.33 o                         
   8  -9   1          7.55          3.78         1.78 o                         
   9  -9   1          5.17          3.80         1.93 o                         
  10  -9   1         25.45         31.55         2.68 o                         
  11  -9   1        136.39        150.32         6.45 o                         
  12  -9   1         15.81         19.48         2.99 o                         
 -14  -8   1          8.87         11.35         6.07 o                         
 -13  -8   1         40.81         42.28         4.79 o                         
 -12  -8   1          0.39         -1.18         1.87 o                         
 -11  -8   1        355.15        351.87         7.93 o                         
 -10  -8   1        111.06        115.55         4.90 o                         
  -9  -8   1         48.34         44.85         2.71 o                         
  -8  -8   1          4.10          3.39         1.59 o                         
  -7  -8   1         22.54         20.46         1.93 o                         
  -6  -8   1         78.11         69.55         2.19 o                         
  -5  -8   1         42.70         41.67         2.41 o                         
  -4  -8   1         90.83         88.33         2.59 o                         
  -3  -8   1        126.63        126.55         3.08 o                         
  -2  -8   1         52.65         54.58         2.16 o                         
  -1  -8   1        230.79        239.25         4.75 o                         
   0  -8   1        969.35        991.60        16.35 o                         
   1  -8   1        400.56        403.69         7.25 o                         
   2  -8   1         80.21         83.91         2.53 o                         
   3  -8   1         29.34         29.72         1.72 o                         
   4  -8   1        394.45        392.97         7.12 o                         
   5  -8   1          8.59          8.65         1.16 o                         
   6  -8   1        100.04         93.33         2.58 o                         
   7  -8   1          3.68          1.50         1.02 o                         
   8  -8   1         25.42         25.17         2.06 o                         
   9  -8   1         29.86         24.03         2.17 o                         
  10  -8   1          6.23          5.39         1.93 o                         
  11  -8   1         94.45         91.96         4.52 o                         
  12  -8   1          7.75          7.28         2.28 o                         
  13  -8   1          1.78          2.08         2.28 o                         
  14  -8   1          5.62          3.75         2.46 o                         
 -15  -7   1          1.69          2.13         2.51 o                         
 -14  -7   1        160.83        168.43         6.70 o                         
 -13  -7   1         47.93         51.37         2.76 o                         
 -12  -7   1         20.96         23.12         1.64 o                         
 -11  -7   1         33.36         33.99         1.80 o                         
 -10  -7   1         97.66        108.27         3.30 o                         
  -9  -7   1         22.05         16.79         2.29 o                         
  -8  -7   1        101.92         98.91         4.89 o                         
  -7  -7   1         27.31         26.94         1.39 o                         
  -6  -7   1        184.74        188.16         3.89 o                         
  -5  -7   1        337.03        327.18         6.20 o                         
  -4  -7   1        178.56        179.47         3.69 o                         
  -3  -7   1        114.91         97.59         2.60 o                         
  -2  -7   1        262.38        279.36         5.19 o                         
  -1  -7   1        269.83        273.11         5.11 o                         
   0  -7   1         39.22         41.09         1.84 o                         
   1  -7   1        320.75        312.58         6.20 o                         
   2  -7   1        157.85        147.89         3.27 o                         
   3  -7   1        152.16        149.98         2.84 o                         
   4  -7   1        437.36        426.49         6.59 o                         
   5  -7   1          2.45          6.11         0.90 o                         
   6  -7   1       1082.95       1039.03        15.12 o                         
   7  -7   1        168.19        154.67         3.04 o                         
   8  -7   1         26.82         23.04         1.63 o                         
   9  -7   1         88.94         85.69         2.80 o                         
  10  -7   1         87.95         85.62         2.50 o                         
  11  -7   1         62.76         59.57         2.83 o                         
  12  -7   1         50.67         56.20         3.21 o                         
  13  -7   1         82.56         81.27         3.72 o                         
  14  -7   1          4.71          4.32         2.12 o                         
  15  -7   1         88.36        111.66        18.20 o                         
 -16  -6   1         43.84         41.31         5.57 o                         
 -15  -6   1         23.76         21.36         2.99 o                         
 -14  -6   1         47.87         46.81         4.54 o                         
 -13  -6   1        289.63        328.50        10.36 o                         
 -12  -6   1         12.17         13.76         1.61 o                         
 -11  -6   1        123.02        121.98         3.97 o                         
 -10  -6   1         15.07         12.19         1.76 o                         
  -9  -6   1         18.85         18.05         1.50 o                         
  -8  -6   1         58.28         50.06         2.50 o                         
  -7  -6   1         11.78          9.22         2.15 o                         
  -6  -6   1        123.68        115.12         2.12 o                         
  -5  -6   1        241.09        234.60         3.83 o                         
  -4  -6   1        121.26        103.98         2.09 o                         
  -3  -6   1        265.97        275.32         4.45 o                         
  -2  -6   1         38.55         40.68         2.17 o                         
  -1  -6   1         45.36         47.05         1.68 o                         
   0  -6   1        164.26        157.97         4.78 o                         
   1  -6   1        443.29        455.07         6.82 o                         
   2  -6   1        322.52        315.21         4.47 o                         
   3  -6   1        115.75        103.08         2.09 o                         
   4  -6   1        289.96        288.91         4.18 o                         
   5  -6   1        899.06        890.97        13.01 o                         
   6  -6   1        463.67        468.04         7.17 o                         
   7  -6   1        493.26        469.99         8.31 o                         
   8  -6   1        186.75        184.94         3.97 o                         
   9  -6   1        111.01         96.38         2.87 o                         
  10  -6   1         12.32         11.43         1.21 o                         
  11  -6   1          8.66          9.99         1.59 o                         
  12  -6   1         15.66         14.88         1.83 o                         
  13  -6   1         34.59         29.99         2.99 o                         
  14  -6   1          8.10          5.25         2.55 o                         
  15  -6   1         36.44         36.59         3.45 o                         
  16  -6   1          7.25          0.98         4.26 o                         
 -17  -5   1         39.10         36.39         5.90 o                         
 -16  -5   1         34.88         32.26         3.39 o                         
 -15  -5   1         37.71         35.93         2.55 o                         
 -14  -5   1         51.59         53.55         7.37 o                         
 -13  -5   1        246.21        275.89         6.68 o                         
 -12  -5   1         86.40         83.03         3.32 o                         
 -11  -5   1         79.21         67.78         2.62 o                         
 -10  -5   1         98.66        101.35         3.11 o                         
  -9  -5   1        252.20        266.85         7.53 o                         
  -8  -5   1        372.79        375.28         9.74 o                         
  -7  -5   1        159.06        139.39         4.75 o                         
  -6  -5   1        123.54        110.27         3.10 o                         
  -5  -5   1         86.12         78.97         1.59 o                         
  -4  -5   1         48.09         39.36         2.23 o                         
  -3  -5   1        828.46        890.33        12.78 o                         
  -2  -5   1        780.85        804.46        11.58 o                         
  -1  -5   1        301.93        312.71         4.32 o                         
   0  -5   1         20.90         22.64         0.70 o                         
   1  -5   1        223.29        248.66         3.74 o                         
   2  -5   1         81.94         63.59         1.66 o                         
   3  -5   1         88.83         85.20         1.77 o                         
   4  -5   1         40.50         54.80         3.55 o                         
   5  -5   1        748.81        779.67        11.34 o                         
   6  -5   1        545.41        541.04         8.05 o                         
   7  -5   1       1872.28       1906.65        30.24 o                         
   8  -5   1       1060.83       1045.44        16.96 o                         
   9  -5   1        217.04        211.63         4.34 o                         
  10  -5   1         74.38         76.16         2.50 o                         
  11  -5   1         10.09         11.83         1.59 o                         
  12  -5   1         28.34         30.05         2.06 o                         
  13  -5   1         41.91         43.58         2.58 o                         
  14  -5   1         25.44         19.83         2.26 o                         
  15  -5   1          1.25         -2.52         2.52 o                         
  16  -5   1          4.23         -1.64         4.26 o                         
  17  -5   1          2.46         -1.64         4.59 o                         
 -18  -4   1         37.30         44.91         6.56 o                         
 -17  -4   1         29.87         23.04         3.31 o                         
 -16  -4   1         54.56         51.80         4.17 o                         
 -15  -4   1         17.79         14.33         2.67 o                         
 -14  -4   1        236.68        257.84         6.40 o                         
 -13  -4   1        459.09        479.25        10.15 o                         
 -12  -4   1         26.72         30.37         2.04 o                         
 -11  -4   1        124.03        122.68         3.59 o                         
 -10  -4   1         68.04         63.70         2.49 o                         
  -9  -4   1        305.84        314.25         6.68 o                         
  -8  -4   1         77.98         68.45         3.12 o                         
  -7  -4   1         53.34         53.60         2.95 o                         
  -6  -4   1        174.55        164.41         4.87 o                         
  -5  -4   1        111.21        114.22         2.10 o                         
  -4  -4   1        343.24        381.42         5.65 o                         
  -3  -4   1       3385.68       3608.15        50.49 o                         
  -2  -4   1       1032.59       1009.79        14.37 o                         
  -1  -4   1         37.89         40.86         1.11 o                         
   0  -4   1         88.35         63.03         1.07 o                         
   1  -4   1        526.52        554.05         7.27 o                         
   2  -4   1        266.86        294.72         5.04 o                         
   3  -4   1       4630.41       5093.02        79.58 o                         
   4  -4   1       1236.32       1275.16        20.24 o                         
   5  -4   1       1267.55       1265.82        20.16 o                         
   6  -4   1        211.00        213.89         3.86 o                         
   7  -4   1        108.02         90.85         2.06 o                         
   8  -4   1        299.00        277.81         4.46 o                         
   9  -4   1        283.41        278.62         4.60 o                         
  10  -4   1         12.61         12.57         1.49 o                         
  11  -4   1         27.25         22.19         1.72 o                         
  12  -4   1         32.28         28.93         2.45 o                         
  13  -4   1         79.61         80.49         3.98 o                         
  14  -4   1        242.31        280.38         6.82 o                         
  15  -4   1         98.30        100.83         5.57 o                         
  16  -4   1          4.27          6.88         4.26 o                         
  17  -4   1          8.78         -1.31         4.26 o                         
  18  -4   1         12.25         12.13         4.92 o                         
 -18  -3   1         63.43         73.70         5.41 o                         
 -17  -3   1         30.28         33.10         5.08 o                         
 -16  -3   1         13.83         11.24         2.75 o                         
 -15  -3   1         19.90         16.34         2.60 o                         
 -14  -3   1         73.79         71.86         3.25 o                         
 -13  -3   1        127.37        126.05         3.95 o                         
 -12  -3   1         51.67         58.63         2.76 o                         
 -11  -3   1         47.33         41.38         2.30 o                         
 -10  -3   1         52.74         46.11         3.37 o                         
  -9  -3   1        471.15        471.19         9.40 o                         
  -8  -3   1       1100.40       1084.62        20.25 o                         
  -7  -3   1        184.99        171.99         4.87 o                         
  -6  -3   1        267.64        278.23         6.95 o                         
  -5  -3   1        121.68        169.26         4.64 o                         
  -4  -3   1        401.60        424.13         8.01 o                         
  -3  -3   1        224.31        239.45         4.08 o                         
  -2  -3   1        308.59        317.22         6.58 o                         
  -1  -3   1         84.66         49.92         0.86 o                         
   0  -3   1        160.60        142.80         2.00 o                         
   1  -3   1        314.11        373.50         4.64 o                         
   2  -3   1       2045.93       2283.60        29.22 o                         
   3  -3   1        685.08        742.32        11.88 o                         
   4  -3   1       2884.52       3278.45        59.31 o                         
   5  -3   1        259.01        253.62         4.37 o                         
   6  -3   1        872.92        886.96        14.30 o                         
   7  -3   1         89.02         96.25         1.88 o                         
   8  -3   1       1003.20       1045.21        16.76 o                         
   9  -3   1        335.40        350.09         6.09 o                         
  10  -3   1        869.39        927.09        17.60 o                         
  11  -3   1          1.69          1.21         1.33 o                         
  12  -3   1        133.24        127.11         3.83 o                         
  13  -3   1          7.05          7.09         1.68 o                         
  14  -3   1        151.69        182.70         5.31 o                         
  15  -3   1         23.52         17.61         2.84 o                         
  16  -3   1         81.57         79.59         7.87 o                         
  17  -3   1          4.47          5.25         4.59 o                         
  18  -3   1          4.04          2.62         4.59 o                         
 -19  -2   1          7.04          2.45         3.31 o                         
 -18  -2   1        126.54        139.87         6.71 o                         
 -17  -2   1         77.03         77.84         5.21 o                         
 -16  -2   1         22.21         21.68         2.99 o                         
 -15  -2   1        109.21        110.33         5.27 o                         
 -14  -2   1         74.13         81.28         4.33 o                         
 -13  -2   1         56.93         56.61         3.53 o                         
 -12  -2   1         23.62         19.43         1.72 o                         
 -11  -2   1         24.95         15.34         2.18 o                         
 -10  -2   1        230.22        225.52         6.48 o                         
  -9  -2   1        214.77        202.26         4.72 o                         
  -8  -2   1        144.21        138.72         3.28 o                         
  -7  -2   1        586.61        572.09        10.91 o                         
  -6  -2   1        241.74        260.82         5.30 o                         
  -5  -2   1        387.48        426.39         9.97 o                         
  -4  -2   1        373.19        348.33         6.55 o                         
  -3  -2   1        750.65        686.78        12.55 o                         
  -2  -2   1       2231.34       2468.60        34.54 o                         
  -1  -2   1        227.31        201.70         2.55 o                         
   0  -2   1       1937.56       2239.58        22.11 o                         
   1  -2   1        613.78        689.78         6.92 o                         
   2  -2   1       8449.09       9018.09       125.53 o                         
   3  -2   1       1911.73       2012.30        28.18 o                         
   4  -2   1       2632.66       2584.73        40.45 o                         
   5  -2   1         57.00         66.73         1.49 o                         
   6  -2   1         22.76         21.13         1.03 o                         
   7  -2   1        203.49        210.66         3.80 o                         
   8  -2   1        146.11        147.45         2.92 o                         
   9  -2   1        168.92        161.18         3.31 o                         
  10  -2   1        223.58        214.13         4.91 o                         
  11  -2   1         79.50         80.67         4.02 o                         
  12  -2   1        244.25        247.57         6.66 o                         
  13  -2   1        117.68        116.25         4.13 o                         
  14  -2   1        100.92         98.45         6.56 o                         
  15  -2   1        110.61        105.19         5.41 o                         
  16  -2   1         46.22         44.99         3.77 o                         
  17  -2   1        139.96        150.80         6.62 o                         
  18  -2   1         47.67         47.59        13.28 o                         
 -19  -1   1          6.16         -0.43         9.34 o                         
 -18  -1   1         44.64         43.51        12.29 o                         
 -17  -1   1         14.11         12.02         4.75 o                         
 -16  -1   1         14.99          9.55         2.75 o                         
 -15  -1   1         30.00         30.80         3.12 o                         
 -14  -1   1         16.98         20.68         2.66 o                         
 -13  -1   1          7.20          7.75         1.46 o                         
 -12  -1   1        311.33        305.01         6.72 o                         
 -11  -1   1        465.50        434.64         8.82 o                         
 -10  -1   1        172.51        178.41         4.96 o                         
  -9  -1   1        397.57        391.16         6.75 o                         
  -8  -1   1         22.05         31.56         2.51 o                         
  -7  -1   1        439.65        459.04        10.21 o                         
  -6  -1   1       5244.01       5713.53       102.90 o                         
  -5  -1   1       4454.19       4703.27        73.39 o                         
  -4  -1   1        925.62        946.55        14.52 o                         
  -3  -1   1       2973.21       3224.88        38.06 o                         
  -2  -1   1       1405.98       1500.21        19.70 o                         
  -1  -1   1       1677.57       1777.53        27.70 o                         
   0  -1   1       1316.49       1466.92        18.74 o                         
   1  -1   1       4700.20       5017.29       103.80 o                         
   2  -1   1       5652.96       6022.82        66.29 o                         
   3  -1   1        466.83        490.92         6.19 o                         
   4  -1   1         17.16         23.61         1.42 o                         
   5  -1   1       1051.95       1074.95        17.05 o                         
   6  -1   1       1508.86       1574.63        24.91 o                         
   7  -1   1        524.04        536.20         8.85 o                         
   8  -1   1        103.40        110.76         2.36 o                         
   9  -1   1          7.85          6.94         0.81 o                         
  10  -1   1        103.11        110.25         5.59 o                         
  11  -1   1        123.01        136.80         4.07 o                         
  12  -1   1        429.73        418.59        10.14 o                         
  13  -1   1        164.31        173.76         4.56 o                         
  14  -1   1         28.72         31.21         4.75 o                         
  15  -1   1          0.51         -2.28         2.28 o                         
  16  -1   1         23.14         16.79         2.99 o                         
  17  -1   1          9.36          7.80         3.28 o                         
  18  -1   1         69.76         80.16        10.16 o                         
  19  -1   1          4.79          5.25         4.59 o                         
 -19   0   1          8.65          2.93         3.22 o                         
 -18   0   1          0.28         -2.89         2.89 o                         
 -17   0   1         64.65         71.92         5.21 o                         
 -16   0   1         28.97         22.87         2.99 o                         
 -15   0   1          5.43          4.06         2.43 o                         
 -14   0   1          8.40          9.68         2.43 o                         
 -13   0   1         16.50          7.95         2.19 o                         
 -12   0   1        405.75        387.07         8.11 o                         
 -11   0   1        481.95        501.59        14.60 o                         
 -10   0   1       1133.63       1143.61        21.32 o                         
  -9   0   1         97.90        119.11         2.98 o                         
  -8   0   1        383.52        383.51         6.58 o                         
  -7   0   1          7.33         14.49         1.86 o                         
  -6   0   1         10.95          6.59         0.67 o                         
  -5   0   1       3228.73       3555.31        79.89 o                         
  -4   0   1          0.76         -0.31         0.31 o                         
  -3   0   1         24.30         22.65         0.51 o                         
  -2   0   1       1676.76       1821.54        28.48 o                         
   1   0   1       8876.59       5412.96       169.17 o                         
   2   0   1       3879.66       3902.13        85.65 o                         
   3   0   1         88.01         72.72         1.04 o                         
   4   0   1        448.39        442.78         5.36 o                         
   5   0   1        365.85        364.78         4.88 o                         
   6   0   1        733.59        810.13        13.47 o                         
   7   0   1        689.36        762.65        10.97 o                         
   8   0   1        190.95        198.43         4.31 o                         
   9   0   1          5.34          4.25         0.95 o                         
  10   0   1        816.05        769.08        14.69 o                         
  11   0   1        133.97        152.44         5.33 o                         
  12   0   1         26.96         23.72         1.67 o                         
  13   0   1          1.04         -1.96         1.96 o                         
  14   0   1         42.31         34.94         3.07 o                         
  15   0   1         14.27         13.54         2.75 o                         
  16   0   1         21.57         19.08         2.99 o                         
  17   0   1        157.84        170.68         8.03 o                         
  18   0   1          8.05         14.14         3.36 o                         
  19   0   1         64.20         75.73        10.16 o                         
 -19   1   1          6.15          0.33         3.25 o                         
 -18   1   1         44.83         45.22         4.28 o                         
 -17   1   1         14.12         11.47         3.25 o                         
 -16   1   1         14.73         14.44         2.89 o                         
 -15   1   1         29.65         26.21         3.12 o                         
 -14   1   1         17.06         18.50         2.75 o                         
 -13   1   1          7.16         11.15         2.32 o                         
 -12   1   1        309.74        298.34         8.46 o                         
 -11   1   1        464.48        421.31        10.78 o                         
 -10   1   1        172.78        171.57         5.44 o                         
  -9   1   1        396.73        385.18         9.62 o                         
  -8   1   1         22.41         27.98         2.79 o                         
  -7   1   1        437.25        465.41         9.02 o                         
  -6   1   1       5237.50       5515.68        81.89 o                         
  -5   1   1       4443.05       4718.90        60.12 o                         
  -4   1   1        923.62        968.30        11.56 o                         
  -3   1   1       2969.78       3195.29        37.65 o                         
  -2   1   1       1408.38       1486.13        22.98 o                         
  -1   1   1       1671.74       1735.89        38.37 o                         
   0   1   1       1318.08       1401.61        64.42 o                         
   1   1   1       4704.79       5044.37       131.97 o                         
   2   1   1       5661.36       6066.24        77.11 o                         
   3   1   1        464.98        495.86         6.54 o                         
   4   1   1         17.44         23.33         0.65 o                         
   5   1   1       1047.91       1074.04        17.32 o                         
   6   1   1       1507.70       1561.66        24.67 o                         
   7   1   1        525.87        548.17         8.97 o                         
   8   1   1        103.73        110.83         3.70 o                         
   9   1   1          7.74          6.98         0.75 o                         
  10   1   1        102.93        104.95         2.51 o                         
  11   1   1        124.20        131.66         3.45 o                         
  12   1   1        428.04        411.19        10.89 o                         
  13   1   1        165.63        180.06         8.52 o                         
  14   1   1         29.00         29.95         2.89 o                         
  15   1   1          0.51          3.38         2.66 o                         
  16   1   1         23.31         19.35         3.12 o                         
  17   1   1          9.36          4.94         4.26 o                         
  18   1   1         69.74         90.41        14.75 o                         
  19   1   1          4.81          2.92         3.36 o                         
 -19   2   1          7.07          2.67         3.77 o                         
 -18   2   1        126.75        149.34         7.19 o                         
 -17   2   1         77.29         83.75         5.21 o                         
 -16   2   1         22.47         24.21         4.10 o                         
 -15   2   1        108.89        115.42         8.03 o                         
 -14   2   1         75.00         81.35         4.64 o                         
 -13   2   1         57.51         62.95         3.92 o                         
 -12   2   1         23.25         21.64         2.55 o                         
 -11   2   1         24.98         12.75         2.19 o                         
 -10   2   1        228.66        216.22         8.46 o                         
  -9   2   1        214.79        206.18         4.67 o                         
  -8   2   1        144.13        139.36         3.47 o                         
  -7   2   1        585.18        578.10         9.54 o                         
  -6   2   1        240.69        260.83         4.63 o                         
  -5   2   1        387.27        437.36         7.29 o                         
  -4   2   1        373.92        355.73         5.98 o                         
  -3   2   1        756.29        707.75        11.31 o                         
  -2   2   1       2226.84       2467.52        34.54 o                         
  -1   2   1        225.38        199.14         2.53 o                         
   0   2   1       1943.50       2217.07        21.91 o                         
   1   2   1        617.86        703.78         7.88 o                         
   2   2   1       8451.04       9275.16       109.15 o                         
   3   2   1       1917.85       2119.00        27.06 o                         
   4   2   1       2628.80       2655.65        41.64 o                         
   5   2   1         56.59         65.39         2.08 o                         
   6   2   1         22.36         23.72         0.81 o                         
   7   2   1        201.67        212.62         3.37 o                         
   8   2   1        145.57        147.00         2.50 o                         
   9   2   1        168.63        157.63         2.69 o                         
  10   2   1        222.78        211.56         5.16 o                         
  11   2   1         79.16         83.43         3.21 o                         
  12   2   1        245.22        245.95         5.79 o                         
  13   2   1        118.26        113.39         4.87 o                         
  14   2   1        101.84        104.27         4.98 o                         
  15   2   1        111.60        110.77        10.16 o                         
  16   2   1         45.33         51.82         4.92 o                         
  17   2   1        139.67        151.95         6.48 o                         
  18   2   1         47.60         45.77         4.39 o                         
 -18   3   1         63.28         72.93         5.27 o                         
 -17   3   1         30.17         35.28         3.71 o                         
 -16   3   1         13.64         13.98         3.12 o                         
 -15   3   1         19.96         15.22         2.89 o                         
 -14   3   1         73.81         72.33         6.23 o                         
 -13   3   1        127.03        127.71        11.31 o                         
 -12   3   1         52.12         59.94         3.82 o                         
 -11   3   1         47.24         40.03         2.27 o                         
 -10   3   1         53.24         46.28         3.18 o                         
  -9   3   1        470.92        478.93         8.23 o                         
  -8   3   1       1104.74       1105.18        17.91 o                         
  -7   3   1        183.35        175.57         4.64 o                         
  -6   3   1        268.43        285.62         5.12 o                         
  -5   3   1        122.52        175.03         4.45 o                         
  -4   3   1        402.54        433.74         7.21 o                         
  -3   3   1        226.62        235.33         4.12 o                         
  -2   3   1        312.14        313.71         4.66 o                         
  -1   3   1         85.71         52.47         1.11 o                         
   0   3   1        160.58        149.10         2.16 o                         
   1   3   1        314.49        377.98         5.06 o                         
   2   3   1       2039.76       2324.08        32.58 o                         
   3   3   1        688.88        776.08        13.29 o                         
   4   3   1       2882.75       3439.80        48.58 o                         
   5   3   1        259.71        266.96         4.12 o                         
   6   3   1        871.44        915.53        17.22 o                         
   7   3   1         88.10         95.80         3.61 o                         
   8   3   1       1005.86       1075.86        20.25 o                         
   9   3   1        338.74        359.37         7.57 o                         
  10   3   1        867.95        914.55        17.54 o                         
  11   3   1          1.85          1.74         1.44 o                         
  12   3   1        132.84        127.37         4.02 o                         
  13   3   1          7.13          7.31         1.74 o                         
  14   3   1        151.48        176.33         6.37 o                         
  15   3   1         23.02         16.23         3.01 o                         
  16   3   1         81.10         79.83         5.44 o                         
  17   3   1          4.64          2.80         3.07 o                         
  18   3   1          4.03          3.90         3.22 o                         
 -18   4   1         37.47         36.63         5.57 o                         
 -17   4   1         30.10         29.97         3.82 o                         
 -16   4   1         54.82         51.69         4.43 o                         
 -15   4   1         17.27         17.03         3.01 o                         
 -14   4   1        238.02        255.37        10.65 o                         
 -13   4   1        460.63        479.64        28.36 o                         
 -12   4   1         26.18         29.74         2.14 o                         
 -11   4   1        123.62        112.83         3.72 o                         
 -10   4   1         67.84         65.38         2.83 o                         
  -9   4   1        306.36        315.88         6.67 o                         
  -8   4   1         77.52         70.89         2.28 o                         
  -7   4   1         52.59         53.34         1.83 o                         
  -6   4   1        175.80        173.22         3.43 o                         
  -5   4   1        111.33        120.95         2.53 o                         
  -4   4   1        340.85        392.28         6.64 o                         
  -3   4   1       3389.18       3722.82        54.77 o                         
  -2   4   1       1035.12       1063.82        14.51 o                         
  -1   4   1         37.46         39.52         1.56 o                         
   0   4   1         87.95         66.35         1.63 o                         
   1   4   1        528.27        576.34         7.63 o                         
   2   4   1        269.25        303.54         4.26 o                         
   3   4   1       4634.24       5229.82       100.70 o                         
   4   4   1       1228.81       1348.11        22.65 o                         
   5   4   1       1272.42       1325.53        18.88 o                         
   6   4   1        210.84        224.80         3.66 o                         
   7   4   1        108.65         96.58         2.43 o                         
   8   4   1        298.24        286.57         6.35 o                         
   9   4   1        283.66        281.68         6.40 o                         
  10   4   1         12.66         13.34         1.76 o                         
  11   4   1         27.22         24.12         2.01 o                         
  12   4   1         32.18         29.20         2.85 o                         
  13   4   1         79.79         84.51         3.65 o                         
  14   4   1        241.55        282.52         7.06 o                         
  15   4   1         98.58        113.60         5.56 o                         
  16   4   1          4.35         -0.58         2.66 o                         
  17   4   1          8.79          3.61         3.01 o                         
  18   4   1         12.19         11.92         3.36 o                         
 -17   5   1         38.89         34.83         4.92 o                         
 -16   5   1         34.95         33.28         3.71 o                         
 -15   5   1         37.46         33.63         3.59 o                         
 -14   5   1         51.26         51.60         7.38 o                         
 -13   5   1        246.66        274.32        12.34 o                         
 -12   5   1         86.10         83.23         3.64 o                         
 -11   5   1         79.11         67.16         3.09 o                         
 -10   5   1         98.30        101.07         3.53 o                         
  -9   5   1        252.05        272.10         5.32 o                         
  -8   5   1        374.17        383.15         6.02 o                         
  -7   5   1        157.41        146.01         4.35 o                         
  -6   5   1        122.44        116.05         2.37 o                         
  -5   5   1         86.77         86.08         2.02 o                         
  -4   5   1         48.05         45.62         1.38 o                         
  -3   5   1        830.44        933.18        12.27 o                         
  -2   5   1        777.17        830.16        10.93 o                         
  -1   5   1        300.93        323.03         4.98 o                         
   0   5   1         21.23         25.00         1.13 o                         
   1   5   1        223.87        259.27         3.74 o                         
   2   5   1         82.15         69.61         1.41 o                         
   3   5   1         89.22         92.29         1.74 o                         
   4   5   1         40.41         56.76         2.08 o                         
   5   5   1        747.08        844.92        12.34 o                         
   6   5   1        548.24        573.23         8.55 o                         
   7   5   1       1865.91       1999.19        28.35 o                         
   8   5   1       1061.61       1067.78        24.96 o                         
   9   5   1        217.29        212.30         5.29 o                         
  10   5   1         73.46         74.24         3.34 o                         
  11   5   1          9.80         10.59         1.98 o                         
  12   5   1         28.77         30.43         2.39 o                         
  13   5   1         41.45         47.80         2.84 o                         
  14   5   1         25.72         20.69         2.39 o                         
  15   5   1          1.33         -0.34         2.14 o                         
  16   5   1          4.27          0.66         3.01 o                         
  17   5   1          2.51         -1.18         5.25 o                         
 -16   6   1         43.92         34.90         3.82 o                         
 -15   6   1         24.04         22.07         3.22 o                         
 -14   6   1         47.91         51.26         3.82 o                         
 -13   6   1        289.26        341.79         9.31 o                         
 -12   6   1         11.86          8.77         2.01 o                         
 -11   6   1        123.91        123.37         4.16 o                         
 -10   6   1         14.59         12.76         1.85 o                         
  -9   6   1         18.89         20.00         1.66 o                         
  -8   6   1         58.32         56.52         2.25 o                         
  -7   6   1         12.19         12.21         1.32 o                         
  -6   6   1        124.04        118.95         3.24 o                         
  -5   6   1        241.62        248.34         3.78 o                         
  -4   6   1        121.37        113.06         2.08 o                         
  -3   6   1        265.40        287.40         4.20 o                         
  -2   6   1         38.46         44.79         1.49 o                         
  -1   6   1         45.92         50.02         1.51 o                         
   0   6   1        166.92        171.89         3.38 o                         
   1   6   1        445.23        479.15         8.11 o                         
   2   6   1        320.27        330.33         4.74 o                         
   3   6   1        116.55        110.02         2.05 o                         
   4   6   1        288.37        303.49         4.43 o                         
   5   6   1        898.36        945.55        12.58 o                         
   6   6   1        461.91        501.74         7.69 o                         
   7   6   1        491.60        498.25        13.20 o                         
   8   6   1        188.58        198.42         4.32 o                         
   9   6   1        110.41         99.96         7.89 o                         
  10   6   1         12.17         12.99         1.92 o                         
  11   6   1          8.65          7.71         1.93 o                         
  12   6   1         15.62         13.30         2.06 o                         
  13   6   1         34.38         37.41         2.84 o                         
  14   6   1          8.00          7.83         2.33 o                         
  15   6   1         36.76         34.94         3.02 o                         
  16   6   1          7.30          1.13         9.02 o                         
 -15   7   1          1.77          4.59         4.26 o                         
 -14   7   1        160.73        177.34         7.57 o                         
 -13   7   1         47.90         56.01         6.94 o                         
 -12   7   1         20.41         21.83         2.36 o                         
 -11   7   1         33.96         36.49         2.55 o                         
 -10   7   1         97.52        110.14         3.31 o                         
  -9   7   1         22.10         21.60         1.60 o                         
  -8   7   1        101.74        103.60         2.95 o                         
  -7   7   1         27.76         29.60         1.42 o                         
  -6   7   1        185.05        203.06         3.39 o                         
  -5   7   1        339.82        346.10         5.09 o                         
  -4   7   1        178.51        189.69         3.09 o                         
  -3   7   1        113.82        108.69         2.49 o                         
  -2   7   1        262.75        295.92         4.89 o                         
  -1   7   1        269.60        287.57         5.36 o                         
   0   7   1         39.26         43.85         2.70 o                         
   1   7   1        319.49        327.86         5.85 o                         
   2   7   1        156.61        160.59         3.40 o                         
   3   7   1        151.55        158.59         2.72 o                         
   4   7   1        438.19        450.37         6.37 o                         
   5   7   1          2.44          7.33         0.89 o                         
   6   7   1       1088.47       1101.89        14.67 o                         
   7   7   1        165.97        161.45         3.53 o                         
   8   7   1         27.04         26.44         1.53 o                         
   9   7   1         89.15         91.31         3.75 o                         
  10   7   1         88.27         86.12         3.66 o                         
  11   7   1         62.59         64.45         6.69 o                         
  12   7   1         51.27         50.27         3.28 o                         
  13   7   1         81.97         89.35         5.61 o                         
  14   7   1          4.84          8.31         2.50 o                         
  15   7   1         88.36        107.82         8.74 o                         
 -14   8   1          8.91         13.94         3.22 o                         
 -13   8   1         40.85         46.56         4.43 o                         
 -12   8   1          0.44          2.12         2.89 o                         
 -11   8   1        355.58        381.14        14.10 o                         
 -10   8   1        110.54        119.11         3.66 o                         
  -9   8   1         48.61         54.16         2.53 o                         
  -8   8   1          4.09          4.64         1.50 o                         
  -7   8   1         22.58         21.31         1.67 o                         
  -6   8   1         77.31         73.60         2.33 o                         
  -5   8   1         42.67         45.79         1.86 o                         
  -4   8   1         91.31         95.36         2.44 o                         
  -3   8   1        127.74        135.80         2.89 o                         
  -2   8   1         52.45         58.34         2.17 o                         
  -1   8   1        230.79        256.27         5.02 o                         
   0   8   1        971.78       1031.25        16.88 o                         
   1   8   1        402.84        435.60         7.65 o                         
   2   8   1         79.37         90.50         2.56 o                         
   3   8   1         29.77         32.20         1.73 o                         
   4   8   1        393.68        405.92         6.58 o                         
   5   8   1          8.55         12.44         1.31 o                         
   6   8   1        100.70         93.27         2.84 o                         
   7   8   1          3.91          1.73         1.80 o                         
   8   8   1         25.27         28.39         1.92 o                         
   9   8   1         29.71         29.04         2.52 o                         
  10   8   1          6.07          6.62         2.92 o                         
  11   8   1         94.22        104.16         4.89 o                         
  12   8   1          7.91          3.79         2.26 o                         
  13   8   1          1.83          3.28         2.95 o                         
  14   8   1          5.73         10.37         3.22 o                         
 -13   9   1         26.02         22.92         2.74 o                         
 -12   9   1         87.62         92.96         4.46 o                         
 -11   9   1         44.66         44.92         3.13 o                         
 -10   9   1         44.68         51.67         3.31 o                         
  -9   9   1         33.98         32.04         2.08 o                         
  -8   9   1         93.81         93.36         3.17 o                         
  -7   9   1         83.19         81.52         2.88 o                         
  -6   9   1         29.67         29.85         1.83 o                         
  -5   9   1         72.68         70.39         3.41 o                         
  -4   9   1        142.96        141.24         3.40 o                         
  -3   9   1        188.12        200.67         4.32 o                         
  -2   9   1         55.77         67.94         2.46 o                         
  -1   9   1         11.88         14.59         1.35 o                         
   0   9   1        127.90        132.85         3.28 o                         
   1   9   1          6.69         11.02         1.23 o                         
   2   9   1        253.92        284.64         5.47 o                         
   3   9   1        300.68        322.99         6.13 o                         
   4   9   1         26.15         26.92         1.61 o                         
   5   9   1        182.78        192.40         4.28 o                         
   6   9   1        150.32        151.68         3.84 o                         
   7   9   1         12.44         13.17         2.06 o                         
   8   9   1          7.40          4.87         1.97 o                         
   9   9   1          5.34          5.26         2.94 o                         
  10   9   1         26.07         35.77         2.79 o                         
  11   9   1        136.43        156.81         5.38 o                         
  12   9   1         16.08         22.25         3.33 o                         
 -11  10   1         18.03         25.99         3.69 o                         
 -10  10   1          4.64          6.26         4.75 o                         
  -9  10   1          0.18          3.86         2.66 o                         
  -8  10   1         61.12         72.09         4.85 o                         
  -7  10   1         23.80         33.19         3.54 o                         
  -6  10   1          9.81          6.59         2.60 o                         
  -5  10   1         27.08         22.59         4.10 o                         
  -4  10   1         53.06         54.00         3.62 o                         
  -3  10   1        127.57        132.77         8.35 o                         
  -2  10   1         11.44         11.07         2.38 o                         
  -1  10   1         29.77         35.22         2.26 o                         
   0  10   1         51.49         61.37         3.04 o                         
   1  10   1         43.67         55.73         2.92 o                         
   2  10   1         55.83         60.94         3.04 o                         
   3  10   1         42.16         49.60         3.62 o                         
   4  10   1         36.97         50.10         4.26 o                         
   5  10   1         21.56         28.71         3.61 o                         
   6  10   1         26.78         29.60         3.11 o                         
   7  10   1         84.01         82.71         3.96 o                         
   8  10   1         10.01         12.15         3.01 o                         
   9  10   1         14.57         14.30         2.34 o                         
  10  10   1         46.97         53.19         6.36 o                         
  11  10   1          4.97          3.48         2.99 o                         
  -8  11   1         74.99         99.66         8.20 o                         
  -7  11   1         21.30         16.06         4.92 o                         
  -6  11   1          6.33         10.16         4.59 o                         
  -5  11   1         18.65         20.65         4.92 o                         
  -4  11   1         32.60         40.32         5.25 o                         
  -3  11   1          7.19          7.54         3.93 o                         
  -2  11   1         33.36         36.58         3.93 o                         
  -1  11   1        220.47        222.61         7.53 o                         
   0  11   1         13.64         10.33         2.78 o                         
   1  11   1        115.87        126.59         6.23 o                         
   2  11   1         34.91         45.90         5.57 o                         
   3  11   1          5.83          1.64         3.93 o                         
   4  11   1         50.66         58.68         6.56 o                         
   5  11   1         51.64         61.63         6.23 o                         
   6  11   1         22.70         30.16         5.57 o                         
   7  11   1          2.63          5.90         4.26 o                         
   8  11   1         16.90         14.10         4.92 o                         
  -3  12   1         10.30         19.67         4.59 o                         
  -2  12   1         42.81         44.26         5.25 o                         
  -1  12   1         10.23         14.10         3.93 o                         
   0  12   1         79.22         77.70         7.21 o                         
   1  12   1          9.78         17.70         4.26 o                         
   2  12   1         26.13         36.06         5.25 o                         
   3  12   1         32.93         34.42         5.25 o                         
  -3 -12   2         52.20         50.30         3.21 o                         
  -2 -12   2         70.33         75.57         3.66 o                         
  -1 -12   2         51.46         43.83         4.97 o                         
   0 -12   2         18.38         18.35         2.16 o                         
   1 -12   2         23.44         22.52         2.26 o                         
   2 -12   2         32.08         31.21         2.36 o                         
  -8 -11   2         43.44         43.94         3.71 o                         
  -7 -11   2         40.05         44.87         3.82 o                         
  -6 -11   2         91.09         92.81         8.20 o                         
  -5 -11   2          2.85          1.15         2.55 o                         
  -4 -11   2         35.02         35.84         2.31 o                         
  -3 -11   2         29.63         31.00         2.26 o                         
  -2 -11   2         42.28         47.18         2.77 o                         
  -1 -11   2        126.53        145.29         5.94 o                         
   0 -11   2         35.29         31.69         2.11 o                         
   1 -11   2         85.84         92.82         3.50 o                         
   2 -11   2          9.12         10.41         1.73 o                         
   3 -11   2         18.52         15.06         1.80 o                         
   4 -11   2         10.63          8.42         1.69 o                         
   5 -11   2         49.65         49.25         3.46 o                         
   6 -11   2          8.05          3.82         2.06 o                         
   7 -11   2          0.74          0.43         2.01 o                         
   8 -11   2          2.03          1.86         2.08 o                         
 -11 -10   2         30.20         26.56         3.48 o                         
 -10 -10   2         26.98         25.74         3.48 o                         
  -9 -10   2         11.06          7.87         2.78 o                         
  -8 -10   2         30.93         29.14         3.36 o                         
  -7 -10   2        135.29        135.23         5.80 o                         
  -6 -10   2         15.47         12.37         2.02 o                         
  -5 -10   2         16.77         12.79         1.39 o                         
  -4 -10   2         73.30         69.47         2.70 o                         
  -3 -10   2         24.41         19.43         1.72 o                         
  -2 -10   2         24.33         23.56         1.72 o                         
  -1 -10   2         31.16         26.00         1.82 o                         
   0 -10   2         16.51         18.37         1.69 o                         
   1 -10   2         12.34         11.72         1.59 o                         
   2 -10   2         18.67         16.85         1.73 o                         
   3 -10   2          1.78         -0.05         1.40 o                         
   4 -10   2        159.88        148.63         3.86 o                         
   5 -10   2        109.33         99.54         3.17 o                         
   6 -10   2         17.64         15.39         2.31 o                         
   7 -10   2         41.31         35.25         2.57 o                         
   8 -10   2          0.89         -1.64         2.01 o                         
   9 -10   2         27.61         24.24         2.58 o                         
  10 -10   2         58.60         65.81         3.91 o                         
 -13  -9   2         13.55         17.71         3.25 o                         
 -12  -9   2        123.38        148.67         6.60 o                         
 -11  -9   2          5.17         10.22         2.89 o                         
 -10  -9   2         14.65         11.24         2.02 o                         
  -9  -9   2        160.12        160.40         6.74 o                         
  -8  -9   2         18.20         17.64         2.06 o                         
  -7  -9   2         66.54         62.89         3.18 o                         
  -6  -9   2         89.87         81.61         2.58 o                         
  -5  -9   2         72.06         65.30         2.34 o                         
  -4  -9   2        130.07        134.96         3.39 o                         
  -3  -9   2          2.36          2.36         1.26 o                         
  -2  -9   2        127.13        115.97         3.21 o                         
  -1  -9   2         80.99         78.89         2.65 o                         
   0  -9   2         42.18         36.69         1.91 o                         
   1  -9   2         29.00         28.66         1.72 o                         
   2  -9   2         50.88         48.44         2.22 o                         
   3  -9   2         49.29         49.89         3.01 o                         
   4  -9   2        137.70        121.83         3.30 o                         
   5  -9   2         18.41         15.93         1.80 o                         
   6  -9   2         18.88         19.04         1.51 o                         
   7  -9   2          4.90          2.69         1.76 o                         
   8  -9   2         36.80         33.98         2.58 o                         
   9  -9   2         24.45         19.36         3.33 o                         
  10  -9   2         64.16         68.15         4.39 o                         
  11  -9   2         26.72         27.57         2.85 o                         
  12  -9   2         11.23         11.45         2.84 o                         
 -14  -8   2         22.29         29.51         4.92 o                         
 -13  -8   2         12.26         11.59         2.21 o                         
 -12  -8   2         58.04         64.92         3.45 o                         
 -11  -8   2         67.73         66.56         3.47 o                         
 -10  -8   2        217.25        223.69         9.14 o                         
  -9  -8   2         69.85         61.37         3.13 o                         
  -8  -8   2         19.32         16.33         1.87 o                         
  -7  -8   2         60.56         58.47         2.88 o                         
  -6  -8   2         53.86         55.13         2.05 o                         
  -5  -8   2        166.99        156.09         3.46 o                         
  -4  -8   2         23.87         21.83         1.43 o                         
  -3  -8   2        258.76        242.53         4.85 o                         
  -2  -8   2         19.83         19.34         1.75 o                         
  -1  -8   2        186.58        180.64         4.59 o                         
   0  -8   2        324.73        315.97         5.98 o                         
   1  -8   2        674.41        642.70        10.94 o                         
   2  -8   2         35.30         26.79         1.53 o                         
   3  -8   2        134.93        119.61         3.06 o                         
   4  -8   2         31.33         30.65         2.89 o                         
   5  -8   2         42.89         36.76         2.03 o                         
   6  -8   2         50.54         50.94         2.18 o                         
   7  -8   2         47.97         41.97         2.98 o                         
   8  -8   2         45.42         41.25         3.31 o                         
   9  -8   2        193.20        183.30         5.16 o                         
  10  -8   2         63.93         60.97         3.21 o                         
  11  -8   2          0.78          0.35         1.82 o                         
  12  -8   2         33.40         31.97         3.22 o                         
  13  -8   2          5.30          4.87         2.60 o                         
  14  -8   2          1.05          0.64         2.79 o                         
 -15  -7   2         27.23         26.86         2.69 o                         
 -14  -7   2          9.49         11.30         1.93 o                         
 -13  -7   2          1.74          4.57         1.40 o                         
 -12  -7   2         23.98         25.38         1.74 o                         
 -11  -7   2         27.87         20.89         1.53 o                         
 -10  -7   2         74.56         70.20         3.06 o                         
  -9  -7   2         28.52         24.09         1.93 o                         
  -8  -7   2         29.64         26.97         1.97 o                         
  -7  -7   2          3.77          3.22         1.42 o                         
  -6  -7   2        104.34        101.73         2.51 o                         
  -5  -7   2        148.49        144.24         4.21 o                         
  -4  -7   2        423.39        411.04         7.24 o                         
  -3  -7   2        109.02         99.82         2.55 o                         
  -2  -7   2        377.23        363.62         6.47 o                         
  -1  -7   2        182.29        179.53         3.72 o                         
   0  -7   2        130.78        128.15         2.94 o                         
   1  -7   2        256.56        249.07         4.75 o                         
   2  -7   2        985.98        990.65        16.23 o                         
   3  -7   2        243.67        243.26         6.29 o                         
   4  -7   2        151.56        155.20         5.06 o                         
   5  -7   2         34.05         31.71         1.40 o                         
   6  -7   2        213.18        203.11         5.85 o                         
   7  -7   2        422.67        419.03         9.60 o                         
   8  -7   2        161.69        162.08         3.39 o                         
   9  -7   2         73.58         66.25         2.98 o                         
  10  -7   2          6.96          9.27         2.30 o                         
  11  -7   2         29.65         28.84         2.33 o                         
  12  -7   2         14.15         15.28         2.14 o                         
  13  -7   2        123.69        124.69         4.84 o                         
  14  -7   2         24.22         20.80         2.89 o                         
  15  -7   2         25.47         26.65         6.23 o                         
 -16  -6   2         17.74         10.82         4.59 o                         
 -15  -6   2          0.87         -1.97         1.97 o                         
 -14  -6   2          4.65          1.24         2.61 o                         
 -13  -6   2         10.24         19.19         2.12 o                         
 -12  -6   2          1.68          1.62         1.46 o                         
 -11  -6   2          9.81          6.04         1.61 o                         
 -10  -6   2         35.06         30.01         2.79 o                         
  -9  -6   2         99.86         94.65         3.18 o                         
  -8  -6   2         54.18         47.44         2.36 o                         
  -7  -6   2        158.70        152.25         4.03 o                         
  -6  -6   2         55.79         55.69         1.41 o                         
  -5  -6   2         42.90         40.90         1.37 o                         
  -4  -6   2        323.11        315.40         4.94 o                         
  -3  -6   2        217.01        221.32         3.71 o                         
  -2  -6   2        328.57        320.93         5.07 o                         
  -1  -6   2         95.79         95.55         2.29 o                         
   0  -6   2         63.06         57.54         1.84 o                         
   1  -6   2        287.46        306.13         7.05 o                         
   2  -6   2        335.81        331.12         5.70 o                         
   3  -6   2         35.62         36.84         1.44 o                         
   4  -6   2        354.37        362.67         9.51 o                         
   5  -6   2         90.70         97.42         3.97 o                         
   6  -6   2        949.23        954.15        15.65 o                         
   7  -6   2        375.49        349.76         6.47 o                         
   8  -6   2         39.65         35.04         1.88 o                         
   9  -6   2         66.96         67.09         2.12 o                         
  10  -6   2         17.85         12.54         1.25 o                         
  11  -6   2          7.02          6.43         2.06 o                         
  12  -6   2         10.89          6.23         2.32 o                         
  13  -6   2          5.98          5.50         2.43 o                         
  14  -6   2         22.33         27.03         3.25 o                         
  15  -6   2         26.99         30.45         3.36 o                         
  16  -6   2          3.36          2.29         4.26 o                         
 -17  -5   2          4.89          8.85         4.92 o                         
 -16  -5   2         57.52         65.98         7.54 o                         
 -15  -5   2         39.18         38.99         2.76 o                         
 -14  -5   2         44.11         42.07         2.71 o                         
 -13  -5   2         35.00         41.79         3.13 o                         
 -12  -5   2         50.97         58.80         2.59 o                         
 -11  -5   2         11.44         11.20         1.46 o                         
 -10  -5   2         37.39         36.20         2.60 o                         
  -9  -5   2        144.96        138.68         4.87 o                         
  -8  -5   2        432.18        442.54        11.24 o                         
  -7  -5   2        227.24        212.85         6.03 o                         
  -6  -5   2        293.82        277.56         4.30 o                         
  -5  -5   2        228.16        221.80         3.54 o                         
  -4  -5   2        243.08        230.96         3.71 o                         
  -3  -5   2        151.27        171.88         3.50 o                         
  -2  -5   2        463.31        481.46         8.03 o                         
  -1  -5   2       1055.13       1046.29        20.16 o                         
   0  -5   2         21.60         15.54         0.85 o                         
   1  -5   2        105.79        119.53         2.54 o                         
   2  -5   2        180.95        170.49         2.52 o                         
   3  -5   2         75.62         78.16         1.62 o                         
   4  -5   2        258.65        265.34         4.24 o                         
   5  -5   2        207.10        202.92         3.41 o                         
   6  -5   2          9.95          6.44         1.69 o                         
   7  -5   2        212.20        211.00         4.14 o                         
   8  -5   2        674.73        642.09        10.81 o                         
   9  -5   2        610.33        602.87        10.28 o                         
  10  -5   2         75.85         73.74         2.80 o                         
  11  -5   2         34.86         31.31         1.97 o                         
  12  -5   2         36.26         30.88         2.23 o                         
  13  -5   2         43.73         48.02         3.54 o                         
  14  -5   2          8.50          5.16         2.60 o                         
  15  -5   2         25.78         25.56         4.75 o                         
  16  -5   2          1.85         -3.61         3.61 o                         
  17  -5   2         13.38         12.13         4.92 o                         
 -18  -4   2         11.48          5.94         3.07 o                         
 -17  -4   2         13.76         10.60         3.07 o                         
 -16  -4   2         50.01         52.91         9.18 o                         
 -15  -4   2         55.95         57.55         4.17 o                         
 -14  -4   2        144.05        169.86         4.85 o                         
 -13  -4   2        207.86        217.79         5.59 o                         
 -12  -4   2         27.30         26.58         1.97 o                         
 -11  -4   2        101.36        108.19         2.99 o                         
 -10  -4   2          2.51          0.40         1.53 o                         
  -9  -4   2        145.51        121.86         5.93 o                         
  -8  -4   2          3.00          0.82         3.11 o                         
  -7  -4   2        138.09        144.90         4.75 o                         
  -6  -4   2         92.78         88.54         4.10 o                         
  -5  -4   2        174.01        160.17         3.47 o                         
  -4  -4   2         13.29         16.37         0.82 o                         
  -3  -4   2        784.02        813.14        13.03 o                         
  -2  -4   2       2579.02       2837.11        44.50 o                         
  -1  -4   2        128.80        121.00         2.71 o                         
   0  -4   2        681.85        716.49        11.56 o                         
   1  -4   2       1955.43       2157.49        25.56 o                         
   2  -4   2       2809.90       3098.23        43.37 o                         
   3  -4   2        584.54        648.64         9.41 o                         
   4  -4   2       2168.26       2295.46        32.31 o                         
   5  -4   2        801.90        847.05        13.64 o                         
   6  -4   2         64.09         62.62         1.71 o                         
   7  -4   2        931.19        918.02        13.28 o                         
   8  -4   2         84.71         71.95         1.73 o                         
   9  -4   2        288.46        265.99        13.09 o                         
  10  -4   2        230.36        229.34         7.07 o                         
  11  -4   2          5.47          1.27         1.33 o                         
  12  -4   2          1.35         -0.67         1.33 o                         
  13  -4   2         21.41         17.50         1.92 o                         
  14  -4   2          3.91          3.37         1.65 o                         
  15  -4   2         47.60         50.82         5.90 o                         
  16  -4   2          0.24          2.29         4.59 o                         
  17  -4   2         23.76         20.65         4.92 o                         
  18  -4   2          9.42          2.62         4.59 o                         
 -18  -3   2         29.15         31.54         3.78 o                         
 -17  -3   2         35.94         37.43         8.85 o                         
 -16  -3   2         43.22         46.86         3.69 o                         
 -15  -3   2          0.22          0.02         2.28 o                         
 -14  -3   2          7.74          4.17         1.68 o                         
 -13  -3   2          5.80          6.26         2.40 o                         
 -12  -3   2        161.49        157.30         4.35 o                         
 -11  -3   2        361.84        369.66        10.47 o                         
 -10  -3   2          8.43          7.65         1.32 o                         
  -9  -3   2         71.14         62.31         4.86 o                         
  -8  -3   2        605.73        574.46        11.17 o                         
  -7  -3   2        407.07        354.38         8.81 o                         
  -6  -3   2         66.90         68.41         1.71 o                         
  -5  -3   2        179.97        185.37         3.76 o                         
  -4  -3   2       1782.10       1960.39        35.58 o                         
  -3  -3   2        792.35        861.37        13.68 o                         
  -2  -3   2       1517.15       1580.16        28.71 o                         
  -1  -3   2        203.99        153.64         2.70 o                         
   0  -3   2        156.41        220.85         3.12 o                         
   1  -3   2       2123.55       2390.22        43.02 o                         
   2  -3   2       1853.65       2129.23        23.57 o                         
   3  -3   2        167.92        159.73         2.33 o                         
   4  -3   2       1305.68       1363.77        21.55 o                         
   5  -3   2        518.37        534.94         8.77 o                         
   6  -3   2         74.16         73.17         1.51 o                         
   7  -3   2        411.24        381.78         6.48 o                         
   8  -3   2        358.13        345.34         5.96 o                         
   9  -3   2       1707.13       1678.29        26.76 o                         
  10  -3   2        293.46        282.20         6.11 o                         
  11  -3   2        346.37        331.90         7.24 o                         
  12  -3   2          2.52          2.65         1.45 o                         
  13  -3   2          6.99          7.29         2.30 o                         
  14  -3   2         21.95         16.86         2.27 o                         
  15  -3   2          3.70         -0.77         2.43 o                         
  16  -3   2         46.76         37.29         4.48 o                         
  17  -3   2          0.91          4.26         4.59 o                         
  18  -3   2          6.38          8.85         4.92 o                         
 -19  -2   2          1.94         -2.84         2.84 o                         
 -18  -2   2         12.39          4.00         3.31 o                         
 -17  -2   2         55.83         50.30         4.05 o                         
 -16  -2   2          8.72          5.46         2.75 o                         
 -15  -2   2         20.97         21.89         4.10 o                         
 -14  -2   2         26.63         22.04         2.66 o                         
 -13  -2   2         83.19         84.91         3.94 o                         
 -12  -2   2          3.60          2.55         1.39 o                         
 -11  -2   2          8.03          8.82         1.42 o                         
 -10  -2   2         41.31         37.88         5.90 o                         
  -9  -2   2         64.39         52.83         5.08 o                         
  -8  -2   2         52.51         61.27         2.08 o                         
  -7  -2   2        850.56        967.39        18.04 o                         
  -6  -2   2        503.41        504.67         9.52 o                         
  -5  -2   2        205.33        237.26         4.65 o                         
  -4  -2   2        566.21        611.83        11.29 o                         
  -3  -2   2        205.77        240.50         4.84 o                         
  -2  -2   2       2674.79       2825.19        83.27 o                         
  -1  -2   2        378.41        427.78         5.82 o                         
   0  -2   2       2685.84       2822.08        31.16 o                         
   1  -2   2      18227.33      19572.75       203.27 o                         
   2  -2   2       4613.00       4859.40        84.92 o                         
   3  -2   2       1292.61       1370.88        19.29 o                         
   4  -2   2       1176.57       1228.74        17.36 o                         
   5  -2   2       1030.34       1007.19        16.02 o                         
   6  -2   2         56.98         53.82         1.38 o                         
   7  -2   2         42.50         46.36         1.36 o                         
   8  -2   2        188.51        172.32         3.35 o                         
   9  -2   2        193.66        189.30         3.71 o                         
  10  -2   2        304.57        280.55         6.04 o                         
  11  -2   2         53.35         61.87         2.96 o                         
  12  -2   2        283.67        286.55         6.49 o                         
  13  -2   2         18.74         16.57         1.82 o                         
  14  -2   2        134.32        133.56         6.88 o                         
  15  -2   2         55.53         57.69         6.23 o                         
  16  -2   2          2.80         -2.29         2.52 o                         
  17  -2   2        123.86        130.56         6.14 o                         
  18  -2   2         36.66         36.39         6.23 o                         
 -19  -1   2          6.27         -1.64         3.12 o                         
 -18  -1   2          7.54          3.28         3.22 o                         
 -17  -1   2         16.64         13.77         3.22 o                         
 -16  -1   2         12.94          9.99         2.89 o                         
 -15  -1   2         19.65         15.98         2.75 o                         
 -14  -1   2         10.10          9.56         2.28 o                         
 -13  -1   2          0.63         -1.22         1.43 o                         
 -12  -1   2         63.15         53.56         2.46 o                         
 -11  -1   2         45.17         38.70         4.56 o                         
 -10  -1   2        636.78        674.84        12.99 o                         
  -9  -1   2        269.90        260.14         9.02 o                         
  -8  -1   2        460.81        480.12        11.36 o                         
  -7  -1   2        457.42        453.41        10.66 o                         
  -6  -1   2        346.15        318.77         5.74 o                         
  -5  -1   2       3929.67       4050.65        63.23 o                         
  -4  -1   2        119.67        168.15         3.34 o                         
  -3  -1   2          2.05          0.33         0.66 o                         
  -2  -1   2        127.94        138.42         2.15 o                         
  -1  -1   2        126.79        126.24         1.61 o                         
   0  -1   2        467.01        479.37         9.72 o                         
   1  -1   2       2641.62       2613.40        33.33 o                         
   2  -1   2       7695.83       7789.21        99.11 o                         
   3  -1   2        811.85        832.41        12.36 o                         
   4  -1   2         71.84         87.82         1.72 o                         
   5  -1   2        176.53        158.99         2.54 o                         
   6  -1   2        519.89        517.09         8.48 o                         
   7  -1   2        401.38        401.86         6.75 o                         
   8  -1   2         12.91         11.67         1.10 o                         
   9  -1   2        216.72        221.43         4.13 o                         
  10  -1   2        214.34        213.16         4.84 o                         
  11  -1   2        378.47        374.60         7.81 o                         
  12  -1   2        136.77        136.25         6.00 o                         
  13  -1   2        119.58        117.54         3.83 o                         
  14  -1   2         86.69         83.21         4.39 o                         
  15  -1   2          4.15          3.23         2.43 o                         
  16  -1   2         16.54         13.56         4.92 o                         
  17  -1   2          6.95          7.43         3.93 o                         
  18  -1   2          2.20          0.11         3.44 o                         
  19  -1   2         19.80         22.29         5.57 o                         
 -19   0   2          1.24         -3.22         3.22 o                         
 -18   0   2          4.07         -1.80         4.26 o                         
 -17   0   2        115.63        130.08         6.01 o                         
 -16   0   2         98.63        108.52         5.32 o                         
 -15   0   2         64.14         68.48         4.52 o                         
 -14   0   2         34.00         28.76         2.89 o                         
 -13   0   2          8.79          3.38         2.19 o                         
 -12   0   2         60.07         56.62         2.42 o                         
 -11   0   2        205.58        200.82         6.84 o                         
 -10   0   2        183.81        162.89         3.94 o                         
  -9   0   2         98.18         95.40         2.55 o                         
  -8   0   2        212.80        241.62         6.01 o                         
  -7   0   2       2388.46       2787.45        61.89 o                         
  -6   0   2        697.27        780.70        14.45 o                         
  -5   0   2       1193.98       1231.73        22.40 o                         
  -4   0   2       1049.97       1097.36        17.29 o                         
  -3   0   2        118.27         87.81         1.24 o                         
  -2   0   2          0.08          0.89         0.46 o                         
  -1   0   2        362.88        368.56         6.75 o                         
   1   0   2       2873.97       3023.57        47.09 o                         
   2   0   2       2726.27       2770.89        35.29 o                         
   3   0   2       1440.89       1501.80        29.49 o                         
   4   0   2       1250.21       1389.03        17.82 o                         
   5   0   2        327.40        366.43         4.90 o                         
   6   0   2         21.89         26.03         0.89 o                         
   7   0   2          2.60          3.91         0.72 o                         
   8   0   2         21.59         19.99         1.02 o                         
   9   0   2         58.91         60.44         2.46 o                         
  10   0   2         34.82         32.56         3.04 o                         
  11   0   2         12.00          5.98         1.41 o                         
  12   0   2        164.47        156.94         4.09 o                         
  13   0   2         84.49        100.08         4.39 o                         
  14   0   2        315.06        323.27         9.39 o                         
  15   0   2         49.12         41.59         3.22 o                         
  16   0   2         15.23          7.83         2.75 o                         
  17   0   2         50.81         66.44        12.79 o                         
  18   0   2         92.95        103.59         8.20 o                         
  19   0   2        110.30        124.44        13.28 o                         
 -19   1   2          6.13         -1.06         3.36 o                         
 -18   1   2          7.57          7.81        10.65 o                         
 -17   1   2         16.41         15.21         3.45 o                         
 -16   1   2         12.47          7.54         3.01 o                         
 -15   1   2         19.50         21.19         3.12 o                         
 -14   1   2         10.04          8.40         2.43 o                         
 -13   1   2          0.61          1.78         2.05 o                         
 -12   1   2         62.56         50.89         3.48 o                         
 -11   1   2         44.60         33.11         2.55 o                         
 -10   1   2        636.22        658.51        15.76 o                         
  -9   1   2        268.46        248.73         6.72 o                         
  -8   1   2        462.77        482.94        11.71 o                         
  -7   1   2        456.81        463.70        11.13 o                         
  -6   1   2        345.77        322.14         6.31 o                         
  -5   1   2       3919.19       4001.24        62.45 o                         
  -4   1   2        121.22        174.12         2.63 o                         
  -3   1   2          2.18         -0.46         0.55 o                         
  -2   1   2        126.95        132.07         2.17 o                         
  -1   1   2        125.72        126.38         2.76 o                         
   0   1   2        468.27        472.17        20.84 o                         
   1   1   2       2636.94       2531.04        59.26 o                         
   2   1   2       7684.66       8004.84       101.72 o                         
   3   1   2        815.85        846.50        12.02 o                         
   4   1   2         71.97         90.37         2.14 o                         
   5   1   2        177.03        152.28         3.83 o                         
   6   1   2        518.44        526.59         8.64 o                         
   7   1   2        400.66        404.40         6.80 o                         
   8   1   2         13.22         13.74         0.96 o                         
   9   1   2        216.87        219.09         4.12 o                         
  10   1   2        213.32        211.88         4.35 o                         
  11   1   2        378.87        374.48         6.69 o                         
  12   1   2        138.61        132.65         5.08 o                         
  13   1   2        119.10        120.20         4.98 o                         
  14   1   2         85.77         90.23         4.71 o                         
  15   1   2          4.06          6.98         2.89 o                         
  16   1   2         16.43         11.19         3.77 o                         
  17   1   2          7.04          5.18         3.12 o                         
  18   1   2          2.15         -0.67         3.12 o                         
  19   1   2         19.69         14.80         5.41 o                         
 -19   2   2          1.91         -2.13         3.01 o                         
 -18   2   2         12.30         10.03         3.36 o                         
 -17   2   2         55.69         60.73         5.41 o                         
 -16   2   2          8.51          7.36         2.99 o                         
 -15   2   2         20.61         20.46         3.01 o                         
 -14   2   2         26.03         19.54         2.78 o                         
 -13   2   2         83.67         87.47         4.28 o                         
 -12   2   2          3.60          3.07         1.96 o                         
 -11   2   2          7.90          8.42         1.96 o                         
 -10   2   2         41.45         35.81         2.52 o                         
  -9   2   2         64.16         57.30         2.66 o                         
  -8   2   2         52.02         60.63         2.32 o                         
  -7   2   2        848.53        960.19        15.53 o                         
  -6   2   2        506.53        514.57         8.52 o                         
  -5   2   2        204.52        236.79         3.75 o                         
  -4   2   2        565.47        631.74         9.15 o                         
  -3   2   2        207.66        245.41         4.18 o                         
  -2   2   2       2679.23       2780.71        38.85 o                         
  -1   2   2        379.31        413.14         5.98 o                         
   0   2   2       2679.56       2734.35        32.27 o                         
   1   2   2      18225.00      19426.47       214.07 o                         
   2   2   2       4607.65       4823.26        76.63 o                         
   3   2   2       1298.48       1399.39        44.81 o                         
   4   2   2       1178.79       1250.43        19.75 o                         
   5   2   2       1031.53       1021.46        16.31 o                         
   6   2   2         57.52         53.30         1.36 o                         
   7   2   2         43.34         46.73         1.47 o                         
   8   2   2        188.12        182.22         3.47 o                         
   9   2   2        194.85        197.13         3.80 o                         
  10   2   2        303.76        281.80         5.16 o                         
  11   2   2         53.76         57.76         2.69 o                         
  12   2   2        282.50        294.16         6.74 o                         
  13   2   2         18.97         22.47         1.97 o                         
  14   2   2        134.69        140.58         5.78 o                         
  15   2   2         55.47         59.88         5.74 o                         
  16   2   2          2.93         -2.75         2.75 o                         
  17   2   2        122.94        132.31         6.49 o                         
  18   2   2         36.82         32.29         3.92 o                         
 -18   3   2         29.76         36.94         4.17 o                         
 -17   3   2         35.99         31.05         3.71 o                         
 -16   3   2         43.20         43.39         5.08 o                         
 -15   3   2          0.21         -2.55         2.55 o                         
 -14   3   2          7.64          1.80         2.32 o                         
 -13   3   2          5.80          6.13         2.19 o                         
 -12   3   2        161.25        159.65        10.16 o                         
 -11   3   2        362.43        358.12         9.62 o                         
 -10   3   2          8.36          8.23         1.51 o                         
  -9   3   2         72.40         60.67         2.74 o                         
  -8   3   2        607.69        578.99         9.79 o                         
  -7   3   2        407.40        364.42         6.35 o                         
  -6   3   2         67.47         72.81         1.88 o                         
  -5   3   2        180.37        193.70         3.56 o                         
  -4   3   2       1783.99       1977.51        31.18 o                         
  -3   3   2        791.32        863.52        12.37 o                         
  -2   3   2       1517.53       1536.46        21.64 o                         
  -1   3   2        205.52        160.65         2.32 o                         
   0   3   2        154.65        218.59         2.62 o                         
   1   3   2       2122.59       2386.38        28.27 o                         
   2   3   2       1854.99       2192.02        28.11 o                         
   3   3   2        166.44        164.13         2.42 o                         
   4   3   2       1308.20       1404.15        19.88 o                         
   5   3   2        516.95        559.15        10.79 o                         
   6   3   2         73.73         72.98         2.27 o                         
   7   3   2        411.72        387.97         7.89 o                         
   8   3   2        356.16        356.67         7.44 o                         
   9   3   2       1712.26       1699.18        31.55 o                         
  10   3   2        290.18        283.77         7.00 o                         
  11   3   2        345.41        335.72         7.44 o                         
  12   3   2          2.61          1.62         1.54 o                         
  13   3   2          7.11          9.39         1.93 o                         
  14   3   2         21.83         19.85         2.22 o                         
  15   3   2          3.52          2.10         2.66 o                         
  16   3   2         45.97         42.97         4.43 o                         
  17   3   2          0.99         -2.62         4.59 o                         
  18   3   2          6.28          5.21         3.36 o                         
 -18   4   2         11.53          7.05         3.25 o                         
 -17   4   2         13.77         14.99         4.59 o                         
 -16   4   2         49.95         52.46         4.28 o                         
 -15   4   2         56.26         57.72         4.39 o                         
 -14   4   2        144.71        159.27        10.16 o                         
 -13   4   2        207.57        204.96        12.13 o                         
 -12   4   2         26.52         25.42         2.66 o                         
 -11   4   2        100.86        109.03         3.82 o                         
 -10   4   2          2.55          0.75         1.44 o                         
  -9   4   2        145.89        119.28         2.98 o                         
  -8   4   2          2.81          1.37         1.06 o                         
  -7   4   2        139.82        151.62         3.55 o                         
  -6   4   2         92.86         89.27         2.21 o                         
  -5   4   2        174.25        170.70         3.31 o                         
  -4   4   2         13.00         19.07         1.56 o                         
  -3   4   2        785.90        832.09        13.44 o                         
  -2   4   2       2575.72       2883.43        36.89 o                         
  -1   4   2        130.06        130.52         2.25 o                         
   0   4   2        682.14        736.82         9.66 o                         
   1   4   2       1957.56       2253.80        28.93 o                         
   2   4   2       2806.59       3218.46        41.18 o                         
   3   4   2        588.16        680.28         9.01 o                         
   4   4   2       2167.77       2404.00        33.84 o                         
   5   4   2        796.10        867.26        12.54 o                         
   6   4   2         64.74         70.53         2.52 o                         
   7   4   2        930.16        979.50        22.39 o                         
   8   4   2         85.37         78.96         3.23 o                         
   9   4   2        288.20        268.08         6.18 o                         
  10   4   2        229.56        230.92         5.61 o                         
  11   4   2          5.66          0.66         1.63 o                         
  12   4   2          1.38         -1.18         1.63 o                         
  13   4   2         21.40         17.17         2.12 o                         
  14   4   2          3.77          3.29         2.01 o                         
  15   4   2         47.52         53.46         3.38 o                         
  16   4   2          0.29         -3.01         3.01 o                         
  17   4   2         23.60         13.79         3.45 o                         
  18   4   2          9.36          3.93         7.21 o                         
 -17   5   2          4.98          4.10         3.01 o                         
 -16   5   2         56.96         69.84         4.85 o                         
 -15   5   2         38.62         33.14         3.45 o                         
 -14   5   2         44.04         37.21         3.22 o                         
 -13   5   2         34.84         36.49         6.88 o                         
 -12   5   2         51.11         53.59         5.06 o                         
 -11   5   2         11.65         12.14         1.86 o                         
 -10   5   2         37.37         37.47         2.00 o                         
  -9   5   2        145.98        132.57         3.33 o                         
  -8   5   2        432.89        458.53         8.03 o                         
  -7   5   2        226.17        217.82         3.76 o                         
  -6   5   2        292.63        284.52         4.62 o                         
  -5   5   2        227.99        238.78         3.98 o                         
  -4   5   2        245.28        244.44         3.95 o                         
  -3   5   2        149.93        184.02         2.82 o                         
  -2   5   2        460.53        501.27         7.48 o                         
  -1   5   2       1052.85       1085.66        15.57 o                         
   0   5   2         21.84         18.69         1.75 o                         
   1   5   2        105.19        122.33         2.21 o                         
   2   5   2        180.79        181.35         3.51 o                         
   3   5   2         76.07         86.27         1.68 o                         
   4   5   2        258.79        279.26         4.07 o                         
   5   5   2        207.00        218.47         3.67 o                         
   6   5   2         10.32          6.73         1.08 o                         
   7   5   2        213.72        228.21         7.66 o                         
   8   5   2        671.53        680.98        14.85 o                         
   9   5   2        610.98        626.03        12.62 o                         
  10   5   2         77.05         76.37         3.78 o                         
  11   5   2         34.86         32.80         2.46 o                         
  12   5   2         35.89         35.27         2.58 o                         
  13   5   2         44.16         47.60         2.90 o                         
  14   5   2          8.66          4.33         2.06 o                         
  15   5   2         26.05         26.51         3.31 o                         
  16   5   2          1.82         -2.21         3.12 o                         
  17   5   2         13.52         13.74         3.59 o                         
 -16   6   2         17.37         20.96         3.36 o                         
 -15   6   2          0.82         -2.60         2.60 o                         
 -14   6   2          4.65          0.27         2.52 o                         
 -13   6   2         10.41         18.17         2.75 o                         
 -12   6   2          1.79          4.28         1.93 o                         
 -11   6   2          9.54          6.41         1.74 o                         
 -10   6   2         35.01         35.39         1.99 o                         
  -9   6   2        100.02         96.55         2.84 o                         
  -8   6   2         53.88         49.63         1.78 o                         
  -7   6   2        158.27        168.75         3.20 o                         
  -6   6   2         55.13         55.88         1.74 o                         
  -5   6   2         42.80         41.65         1.50 o                         
  -4   6   2        322.76        329.01         4.72 o                         
  -3   6   2        215.90        231.15         3.48 o                         
  -2   6   2        329.22        339.23         5.36 o                         
  -1   6   2         96.21        102.91         2.15 o                         
   0   6   2         63.71         58.81         1.75 o                         
   1   6   2        286.70        310.14         5.48 o                         
   2   6   2        333.92        349.98         4.99 o                         
   3   6   2         35.11         35.76         1.18 o                         
   4   6   2        354.76        371.11         5.32 o                         
   5   6   2         91.15        104.15         2.30 o                         
   6   6   2        951.94        995.14        13.27 o                         
   7   6   2        372.57        363.80         6.94 o                         
   8   6   2         40.61         34.65         3.04 o                         
   9   6   2         67.13         70.61         3.21 o                         
  10   6   2         17.72         14.47         2.06 o                         
  11   6   2          7.08          6.22         2.01 o                         
  12   6   2         10.65          3.88         2.06 o                         
  13   6   2          6.09          6.67         2.14 o                         
  14   6   2         22.12         30.80         2.77 o                         
  15   6   2         26.96         26.83         2.84 o                         
  16   6   2          3.38          4.28         3.32 o                         
 -15   7   2         27.67         25.24         5.25 o                         
 -14   7   2          9.63         15.41         4.59 o                         
 -13   7   2          1.71          5.64         2.31 o                         
 -12   7   2         24.36         25.96         2.46 o                         
 -11   7   2         27.51         25.28         1.92 o                         
 -10   7   2         74.90         74.09         2.93 o                         
  -9   7   2         28.50         20.26         1.58 o                         
  -8   7   2         29.48         28.72         1.75 o                         
  -7   7   2          3.76          2.95         0.98 o                         
  -6   7   2        104.37        111.17         2.23 o                         
  -5   7   2        149.68        152.64         2.70 o                         
  -4   7   2        424.25        429.76         6.12 o                         
  -3   7   2        107.53        103.44         2.37 o                         
  -2   7   2        376.74        386.24         6.09 o                         
  -1   7   2        182.30        198.83         5.21 o                         
   0   7   2        130.78        141.10         3.08 o                         
   1   7   2        255.16        266.52         4.97 o                         
   2   7   2        982.79       1032.72        16.79 o                         
   3   7   2        242.89        254.24         3.91 o                         
   4   7   2        150.95        158.62         2.82 o                         
   5   7   2         34.05         33.93         1.39 o                         
   6   7   2        213.26        215.89         4.04 o                         
   7   7   2        422.43        441.68         7.14 o                         
   8   7   2        160.48        172.58         4.10 o                         
   9   7   2         73.77         67.36         3.27 o                         
  10   7   2          6.96          8.89         1.97 o                         
  11   7   2         29.94         29.09         2.50 o                         
  12   7   2         14.28         11.95         2.31 o                         
  13   7   2        123.02        120.11         5.28 o                         
  14   7   2         23.75         21.56         3.57 o                         
  15   7   2         25.37         18.79         3.45 o                         
 -14   8   2         22.13         22.62         4.92 o                         
 -13   8   2         12.51         15.74         3.25 o                         
 -12   8   2         58.23         65.55         4.87 o                         
 -11   8   2         68.27         73.91         3.76 o                         
 -10   8   2        217.12        235.94         6.15 o                         
  -9   8   2         68.78         68.98         2.81 o                         
  -8   8   2         19.14         21.50         1.78 o                         
  -7   8   2         60.77         58.09         2.46 o                         
  -6   8   2         53.77         55.31         2.01 o                         
  -5   8   2        166.96        166.41         3.34 o                         
  -4   8   2         23.84         24.32         1.35 o                         
  -3   8   2        259.96        262.64         4.58 o                         
  -2   8   2         19.53         21.81         1.51 o                         
  -1   8   2        186.46        188.51         3.99 o                         
   0   8   2        326.87        339.03         6.21 o                         
   1   8   2        674.41        685.05        11.54 o                         
   2   8   2         34.63         35.34         1.72 o                         
   3   8   2        134.40        126.21         3.04 o                         
   4   8   2         32.01         36.52         1.48 o                         
   5   8   2         42.91         43.06         1.68 o                         
   6   8   2         50.89         54.65         1.99 o                         
   7   8   2         47.20         46.95         2.71 o                         
   8   8   2         46.33         46.32         2.32 o                         
   9   8   2        192.58        200.71         5.16 o                         
  10   8   2         63.82         61.82         4.16 o                         
  11   8   2          0.82          0.87         2.14 o                         
  12   8   2         33.45         34.76         2.87 o                         
  13   8   2          5.33          5.44         2.33 o                         
  14   8   2          1.04          8.59         5.90 o                         
 -13   9   2         13.49         11.43         3.44 o                         
 -12   9   2        123.32        152.59         7.15 o                         
 -11   9   2          5.39          7.28         3.45 o                         
 -10   9   2         14.67         10.88         1.86 o                         
  -9   9   2        160.18        162.37         4.28 o                         
  -8   9   2         17.74         18.74         1.77 o                         
  -7   9   2         66.76         69.15         2.78 o                         
  -6   9   2         88.97         85.16         2.78 o                         
  -5   9   2         73.08         72.83         2.26 o                         
  -4   9   2        130.01        141.46         3.36 o                         
  -3   9   2          2.50          5.35         1.42 o                         
  -2   9   2        125.94        121.92         3.05 o                         
  -1   9   2         80.80         87.30         2.64 o                         
   0   9   2         42.19         44.33         1.96 o                         
   1   9   2         29.30         31.01         1.77 o                         
   2   9   2         51.58         53.57         3.35 o                         
   3   9   2         49.62         49.69         5.84 o                         
   4   9   2        137.64        127.75        14.10 o                         
   5   9   2         18.10         22.12         2.60 o                         
   6   9   2         19.10         20.03         2.25 o                         
   7   9   2          4.89          4.10         1.78 o                         
   8   9   2         36.48         35.52         2.74 o                         
   9   9   2         25.09         24.55         2.62 o                         
  10   9   2         64.14         70.05         3.81 o                         
  11   9   2         27.30         32.85         2.92 o                         
  12   9   2         11.15         10.89         3.19 o                         
 -11  10   2         29.92         35.77         3.78 o                         
 -10  10   2         26.72         28.22         3.69 o                         
  -9  10   2         11.03         12.20         3.12 o                         
  -8  10   2         31.25         35.28         3.02 o                         
  -7  10   2        134.77        142.12         5.76 o                         
  -6  10   2         16.06         17.74         2.14 o                         
  -5  10   2         16.67         15.23         3.44 o                         
  -4  10   2         72.81         77.05         3.73 o                         
  -3  10   2         23.92         24.90         2.17 o                         
  -2  10   2         23.89         29.14         2.17 o                         
  -1  10   2         31.36         32.06         2.17 o                         
   0  10   2         16.55         20.48         3.05 o                         
   1  10   2         12.35         14.57         1.93 o                         
   2  10   2         18.55         22.38         2.11 o                         
   3  10   2          1.87         -0.95         4.75 o                         
   4  10   2        160.49        169.24         6.14 o                         
   5  10   2        109.45        113.82         5.04 o                         
   6  10   2         17.28         19.45         2.67 o                         
   7  10   2         41.20         38.74         3.31 o                         
   8  10   2          0.91          3.11         2.43 o                         
   9  10   2         27.50         25.76         2.65 o                         
  10  10   2         58.19         70.16         3.91 o                         
  -8  11   2         44.41         60.13         8.69 o                         
  -7  11   2         40.14         45.90         5.90 o                         
  -6  11   2         90.45        114.42         8.85 o                         
  -5  11   2          2.87          4.59         4.26 o                         
  -4  11   2         35.13         33.11         4.92 o                         
  -3  11   2         29.80         35.41         4.92 o                         
  -2  11   2         42.54         47.36         4.59 o                         
  -1  11   2        126.96        141.85         9.84 o                         
   0  11   2         34.67         33.14         3.44 o                         
   1  11   2         86.23        102.50        11.15 o                         
   2  11   2          9.27         16.72         4.26 o                         
   3  11   2         18.49         20.18         3.59 o                         
   4  11   2         10.71         18.99         4.92 o                         
   5  11   2         49.38         62.02         7.70 o                         
   6  11   2          7.89         14.33         3.25 o                         
   7  11   2          0.77         -0.98         4.59 o                         
   8  11   2          2.04         -0.98         4.26 o                         
  -3  12   2         52.61         64.91         7.21 o                         
  -2  12   2         70.70         85.24         7.21 o                         
  -1  12   2         51.81         47.54         5.25 o                         
   0  12   2         18.44         23.28         4.59 o                         
   1  12   2         22.94         27.54         4.59 o                         
   2  12   2         32.37         47.21         5.90 o                         
   3  12   2         13.69         10.16         4.59 o                         
  -2 -12   3          8.49          4.22         2.15 o                         
  -1 -12   3         15.38         11.76         2.11 o                         
   0 -12   3          7.41          6.81         2.06 o                         
   1 -12   3         14.39         14.76         2.11 o                         
   2 -12   3         31.93         33.51         3.65 o                         
  -8 -11   3          2.93          5.34         2.89 o                         
  -7 -11   3        118.90        120.14         7.21 o                         
  -6 -11   3         54.51         71.73         8.52 o                         
  -5 -11   3         50.95         45.85         5.25 o                         
  -4 -11   3          1.37         -0.45         1.51 o                         
  -3 -11   3          0.97         -2.14         2.35 o                         
  -2 -11   3         15.66         13.49         2.02 o                         
  -1 -11   3        118.91        121.32         4.21 o                         
   0 -11   3        151.41        163.63         9.50 o                         
   1 -11   3         20.05         21.35         2.33 o                         
   2 -11   3         53.62         50.09         3.09 o                         
   3 -11   3          1.95         -0.03         1.78 o                         
   4 -11   3          0.39          0.59         1.67 o                         
   5 -11   3         40.04         40.38         2.95 o                         
   6 -11   3         39.00         31.78         4.02 o                         
   7 -11   3          6.29          2.67         2.01 o                         
 -11 -10   3         55.16         73.99         5.10 o                         
 -10 -10   3         24.63         22.40         5.57 o                         
  -9 -10   3         11.91         10.92         2.89 o                         
  -8 -10   3          2.89         -0.44         2.66 o                         
  -7 -10   3          2.74          2.03         2.43 o                         
  -6 -10   3         67.96         66.73         4.48 o                         
  -5 -10   3         35.10         36.05         2.34 o                         
  -4 -10   3         18.62         18.21         1.87 o                         
  -3 -10   3         41.10         34.69         1.96 o                         
  -2 -10   3         53.84         54.20         2.41 o                         
  -1 -10   3         29.49         30.76         1.86 o                         
   0 -10   3          0.30         -1.35         1.35 o                         
   1 -10   3         40.48         31.70         1.96 o                         
   2 -10   3         17.50         11.19         1.53 o                         
   3 -10   3          3.15          4.06         1.40 o                         
   4 -10   3          2.43          3.98         1.43 o                         
   5 -10   3        115.26        123.21         3.53 o                         
   6 -10   3         93.32         84.87         3.72 o                         
   7 -10   3         19.01         16.53         2.27 o                         
   8 -10   3         22.40         15.22         2.19 o                         
   9 -10   3          7.38          5.32         2.01 o                         
  10 -10   3         84.97         86.12         4.22 o                         
 -13  -9   3         20.33         27.85         5.25 o                         
 -12  -9   3         45.50         52.46         8.69 o                         
 -11  -9   3         24.81         31.62         3.59 o                         
 -10  -9   3         31.06         33.42         4.26 o                         
  -9  -9   3         43.67         47.68         3.82 o                         
  -8  -9   3         99.75        100.22         3.89 o                         
  -7  -9   3          5.35          6.11         1.71 o                         
  -6  -9   3         62.71         57.07         2.21 o                         
  -5  -9   3         47.99         44.92         2.08 o                         
  -4  -9   3         27.45         25.98         1.62 o                         
  -3  -9   3         33.41         27.48         1.62 o                         
  -2  -9   3        138.44        139.10         3.51 o                         
  -1  -9   3         92.35         89.20         2.77 o                         
   0  -9   3          1.22         -1.21         1.21 o                         
   1  -9   3          2.19          1.00         1.25 o                         
   2  -9   3          5.36          4.07         1.30 o                         
   3  -9   3         21.41         17.73         1.50 o                         
   4  -9   3         15.17         12.59         1.43 o                         
   5  -9   3         27.29         24.57         1.66 o                         
   6  -9   3         75.86         71.54         2.58 o                         
   7  -9   3         54.84         51.30         3.08 o                         
   8  -9   3         30.07         27.03         2.39 o                         
   9  -9   3         94.45         89.14         3.71 o                         
  10  -9   3        110.92        103.42         7.68 o                         
  11  -9   3        125.94        125.07        10.00 o                         
  12  -9   3         17.93         17.12         2.99 o                         
 -14  -8   3          9.58          5.98         3.28 o                         
 -13  -8   3         22.30         25.22         2.85 o                         
 -12  -8   3          7.54          6.40         1.69 o                         
 -11  -8   3         48.60         42.51         2.33 o                         
 -10  -8   3         71.26         60.38         3.18 o                         
  -9  -8   3         19.60         18.85         1.97 o                         
  -8  -8   3         88.24         91.14         5.79 o                         
  -7  -8   3         63.63         65.37         2.99 o                         
  -6  -8   3         18.91         18.03         1.37 o                         
  -5  -8   3         66.52         63.71         2.13 o                         
  -4  -8   3        157.92        140.67         3.28 o                         
  -3  -8   3         23.81         18.28         1.36 o                         
  -2  -8   3         14.08         13.61         1.28 o                         
  -1  -8   3         38.63         33.87         1.89 o                         
   0  -8   3         89.24         81.92         2.53 o                         
   1  -8   3        213.23        212.46         5.16 o                         
   2  -8   3         25.88         26.19         2.17 o                         
   3  -8   3         89.47         88.31         2.97 o                         
   4  -8   3        274.75        268.57         5.27 o                         
   5  -8   3         71.68         73.59         2.40 o                         
   6  -8   3         34.45         28.40         1.69 o                         
   7  -8   3         87.54         85.42         2.60 o                         
   8  -8   3        143.85        133.75         4.22 o                         
   9  -8   3         40.42         36.25         2.52 o                         
  10  -8   3         88.23         79.95         3.75 o                         
  11  -8   3          6.42          8.08         2.52 o                         
  12  -8   3         10.40         10.14         2.60 o                         
  13  -8   3         29.08         31.55         3.77 o                         
  14  -8   3          9.60          9.44         2.79 o                         
 -15  -7   3         47.62         46.87         3.05 o                         
 -14  -7   3         37.82         42.10         2.50 o                         
 -13  -7   3          0.23         -0.29         1.36 o                         
 -12  -7   3         22.03         20.77         1.81 o                         
 -11  -7   3         39.25         39.72         2.61 o                         
 -10  -7   3         40.95         33.59         2.38 o                         
  -9  -7   3          6.27          3.37         1.43 o                         
  -8  -7   3         56.52         46.83         2.41 o                         
  -7  -7   3         15.99         13.03         1.16 o                         
  -6  -7   3         60.01         51.05         1.66 o                         
  -5  -7   3        219.87        216.26         6.81 o                         
  -4  -7   3         96.53         87.32         2.70 o                         
  -3  -7   3        330.15        319.26         5.81 o                         
  -2  -7   3        262.79        246.13         4.70 o                         
  -1  -7   3         64.83         69.40         2.65 o                         
   0  -7   3        487.58        502.96         8.60 o                         
   1  -7   3        132.05        122.47         2.90 o                         
   2  -7   3        282.62        284.24         5.28 o                         
   3  -7   3        620.85        613.66        10.37 o                         
   4  -7   3        149.44        149.77         3.33 o                         
   5  -7   3         50.99         48.35         1.96 o                         
   6  -7   3         54.15         42.87         1.94 o                         
   7  -7   3        106.75         99.70         2.49 o                         
   8  -7   3        548.45        554.52         8.62 o                         
   9  -7   3         24.15         22.67         1.76 o                         
  10  -7   3         15.08         17.37         2.08 o                         
  11  -7   3         33.21         33.43         3.44 o                         
  12  -7   3        107.61        119.68         8.03 o                         
  13  -7   3        167.10        191.73        12.95 o                         
  14  -7   3         46.43         60.57         4.28 o                         
  15  -7   3         10.99         12.30         4.26 o                         
 -16  -6   3         54.92         49.83         4.01 o                         
 -15  -6   3         16.18         14.90         2.66 o                         
 -14  -6   3         14.38         15.46         2.19 o                         
 -13  -6   3         14.72          9.78         1.79 o                         
 -12  -6   3         52.71         47.80         2.41 o                         
 -11  -6   3          7.53          4.48         1.72 o                         
 -10  -6   3         27.23         23.79         2.13 o                         
  -9  -6   3        179.96        176.06         4.95 o                         
  -8  -6   3        333.19        323.67         8.91 o                         
  -7  -6   3         19.58         21.14         1.63 o                         
  -6  -6   3        105.15         83.31         2.56 o                         
  -5  -6   3         72.19         67.11         3.64 o                         
  -4  -6   3         67.32         59.59         1.77 o                         
  -3  -6   3         66.05         63.66         2.32 o                         
  -2  -6   3        316.63        352.76         6.18 o                         
  -1  -6   3        589.36        613.62        10.20 o                         
   0  -6   3         73.12         65.79         1.91 o                         
   1  -6   3        685.38        697.09        13.31 o                         
   2  -6   3        288.32        289.73         7.36 o                         
   3  -6   3         15.08         14.13         0.95 o                         
   4  -6   3        109.86        123.20         2.83 o                         
   5  -6   3         27.66         28.03         2.13 o                         
   6  -6   3        114.55        108.87         2.93 o                         
   7  -6   3         14.73         13.11         1.30 o                         
   8  -6   3         98.08         91.67         2.33 o                         
   9  -6   3         37.93         33.56         1.56 o                         
  10  -6   3         26.42         20.72         1.95 o                         
  11  -6   3         36.93         34.90         2.99 o                         
  12  -6   3         55.83         58.72         5.08 o                         
  13  -6   3          1.48         -0.33         2.43 o                         
  14  -6   3         43.21         44.22         6.07 o                         
  15  -6   3         29.12         35.45         4.92 o                         
  16  -6   3          2.90         -4.26         4.26 o                         
 -17  -5   3         20.84         15.76         3.93 o                         
 -16  -5   3         37.33         38.97         3.62 o                         
 -15  -5   3         30.99         29.58         2.52 o                         
 -14  -5   3          9.28          9.13         2.01 o                         
 -13  -5   3          3.36          0.18         1.90 o                         
 -12  -5   3        104.42        103.28         4.33 o                         
 -11  -5   3        140.73        143.10         4.13 o                         
 -10  -5   3        161.47        164.92         7.54 o                         
  -9  -5   3        149.18        132.96         4.75 o                         
  -8  -5   3         79.40         70.71         9.18 o                         
  -7  -5   3        160.34        165.03         5.10 o                         
  -6  -5   3         19.88         17.28         2.08 o                         
  -5  -5   3        227.95        242.04         4.35 o                         
  -4  -5   3        744.12        799.06        12.98 o                         
  -3  -5   3         97.99         94.99         2.17 o                         
  -2  -5   3        623.52        660.14        10.78 o                         
  -1  -5   3        123.40        154.33         3.47 o                         
   0  -5   3       1137.15       1195.65        22.02 o                         
   1  -5   3        154.66        166.68         3.71 o                         
   2  -5   3        324.75        347.22         5.41 o                         
   3  -5   3        371.90        407.90         6.55 o                         
   4  -5   3        163.15        159.76         2.74 o                         
   5  -5   3         38.77         41.52         1.43 o                         
   6  -5   3        755.79        721.29        10.64 o                         
   7  -5   3         18.44         12.69         1.22 o                         
   8  -5   3         73.73         73.75         3.69 o                         
   9  -5   3        116.70        127.37         3.56 o                         
  10  -5   3        107.80        114.26         3.52 o                         
  11  -5   3         64.56         59.83         2.89 o                         
  12  -5   3          1.79          4.66         2.19 o                         
  13  -5   3         92.13        108.98         5.74 o                         
  14  -5   3          9.06          6.02         2.66 o                         
  15  -5   3          6.76          8.35         2.75 o                         
  16  -5   3          1.94          1.31         4.26 o                         
  17  -5   3          2.23          1.97         4.59 o                         
 -18  -4   3          5.79          6.67         6.72 o                         
 -17  -4   3         17.56         20.04         3.93 o                         
 -16  -4   3         42.21         42.74         5.41 o                         
 -15  -4   3          1.12          0.23         2.60 o                         
 -14  -4   3        103.36        105.03         3.97 o                         
 -13  -4   3        434.20        457.98         9.77 o                         
 -12  -4   3        320.33        330.93         8.92 o                         
 -11  -4   3         86.04         82.19         3.08 o                         
 -10  -4   3        158.22        149.96         5.75 o                         
  -9  -4   3        173.38        168.04         5.33 o                         
  -8  -4   3        161.55        147.63         4.64 o                         
  -7  -4   3         67.77         62.78         2.78 o                         
  -6  -4   3         80.81         82.35         2.11 o                         
  -5  -4   3         70.74         85.55         2.70 o                         
  -4  -4   3        589.56        631.01        10.28 o                         
  -3  -4   3        223.04        218.85         3.84 o                         
  -2  -4   3       1263.52       1354.94        24.73 o                         
  -1  -4   3        745.60        834.49        15.45 o                         
   0  -4   3        112.44        124.87         3.02 o                         
   1  -4   3        285.79        337.63         5.04 o                         
   2  -4   3       1341.91       1386.25        18.71 o                         
   3  -4   3        247.17        271.15         3.81 o                         
   4  -4   3        201.85        179.72         3.25 o                         
   5  -4   3        642.97        636.18        10.41 o                         
   6  -4   3        654.86        649.10        10.69 o                         
   7  -4   3        814.15        807.61        11.72 o                         
   8  -4   3        120.21        111.19         2.52 o                         
   9  -4   3        171.60        177.46         4.27 o                         
  10  -4   3         30.40         25.15         1.74 o                         
  11  -4   3         20.61         18.01         2.09 o                         
  12  -4   3         16.61         14.68         1.72 o                         
  13  -4   3         27.10         31.06         2.14 o                         
  14  -4   3         25.53         21.26         2.84 o                         
  15  -4   3         20.70         21.31         4.59 o                         
  16  -4   3         59.01         55.40         6.23 o                         
  17  -4   3          0.76         -4.26         4.59 o                         
 -18  -3   3         43.13         35.92         4.01 o                         
 -17  -3   3          4.60          1.47         2.89 o                         
 -16  -3   3          7.19          9.45         2.84 o                         
 -15  -3   3          7.28          5.74         2.43 o                         
 -14  -3   3          6.24          6.86         1.94 o                         
 -13  -3   3         20.83         18.82         1.89 o                         
 -12  -3   3         86.36         80.87         3.71 o                         
 -11  -3   3         16.51         18.79         1.96 o                         
 -10  -3   3         97.64         94.46         3.03 o                         
  -9  -3   3        126.74        119.55         3.28 o                         
  -8  -3   3        166.92        166.38         4.87 o                         
  -7  -3   3        140.45        131.35         2.94 o                         
  -6  -3   3        306.88        318.84         6.23 o                         
  -5  -3   3        227.77        216.06         4.33 o                         
  -4  -3   3        524.48        611.25        11.42 o                         
  -3  -3   3        639.07        715.93        13.18 o                         
  -2  -3   3       1730.34       1938.81        35.14 o                         
  -1  -3   3       2227.27       2270.29        41.14 o                         
   0  -3   3        745.88        788.66        11.23 o                         
   1  -3   3        305.13        352.88         4.33 o                         
   2  -3   3        313.84        307.74         3.59 o                         
   3  -3   3       1444.53       1564.15        17.37 o                         
   4  -3   3       1245.74       1347.85        21.31 o                         
   5  -3   3         77.96         86.08         1.64 o                         
   6  -3   3        628.83        623.19        10.16 o                         
   7  -3   3         22.24         17.04         1.09 o                         
   8  -3   3        299.18        287.53         5.16 o                         
   9  -3   3        218.60        199.49         4.65 o                         
  10  -3   3        273.27        266.94         5.92 o                         
  11  -3   3        310.97        313.06         7.27 o                         
  12  -3   3         58.25         53.16         2.68 o                         
  13  -3   3         16.30         16.58         2.36 o                         
  14  -3   3         63.43         59.03         4.63 o                         
  15  -3   3         19.32         19.34         4.59 o                         
  16  -3   3          6.43          9.51         4.92 o                         
  17  -3   3        102.77        100.65         8.52 o                         
  18  -3   3          8.52          6.23         5.25 o                         
 -19  -2   3          7.83          3.89         3.61 o                         
 -18  -2   3         21.95         22.91         5.25 o                         
 -17  -2   3         14.52         10.78         3.07 o                         
 -16  -2   3         45.04         44.26         3.69 o                         
 -15  -2   3         41.43         38.46         3.31 o                         
 -14  -2   3         20.85         17.98         2.52 o                         
 -13  -2   3         13.37         12.66         1.72 o                         
 -12  -2   3        150.28        140.21         4.13 o                         
 -11  -2   3         33.18         32.48         3.61 o                         
 -10  -2   3         52.67         45.32         2.66 o                         
  -9  -2   3        130.30        132.84         3.41 o                         
  -8  -2   3         46.47         47.50         1.43 o                         
  -7  -2   3        156.63        166.73         3.13 o                         
  -6  -2   3         59.06         57.15         1.63 o                         
  -5  -2   3       1561.26       1773.03        32.24 o                         
  -4  -2   3        654.25        718.25        16.22 o                         
  -3  -2   3        663.72        699.05        15.76 o                         
  -2  -2   3        500.34        479.77        11.01 o                         
  -1  -2   3        633.92        622.98         8.85 o                         
   0  -2   3        152.81        160.70         2.72 o                         
   1  -2   3       1625.07       1641.79        20.63 o                         
   2  -2   3        452.78        461.55         5.56 o                         
   3  -2   3        294.60        298.11         7.71 o                         
   4  -2   3        738.14        705.12        11.27 o                         
   5  -2   3       1498.36       1487.06        23.44 o                         
   6  -2   3        671.70        674.94        10.94 o                         
   7  -2   3        333.55        323.24         5.56 o                         
   8  -2   3        576.99        597.18        12.40 o                         
   9  -2   3        980.50        995.95        16.10 o                         
  10  -2   3         87.66         75.51         2.61 o                         
  11  -2   3        213.57        191.61         4.71 o                         
  12  -2   3          5.71          5.22         1.94 o                         
  13  -2   3          2.48         -0.71         1.36 o                         
  14  -2   3        232.18        244.47         8.85 o                         
  15  -2   3        172.63        175.77         6.53 o                         
  16  -2   3        101.05         98.05         5.18 o                         
  17  -2   3         18.58         18.69         5.25 o                         
  18  -2   3         17.21         10.82         5.25 o                         
 -19  -1   3         11.07          5.81         3.31 o                         
 -18  -1   3         57.99         56.99         9.34 o                         
 -17  -1   3         43.60         42.29         3.82 o                         
 -16  -1   3         61.89         61.55         4.71 o                         
 -15  -1   3        200.37        205.54         7.07 o                         
 -14  -1   3         19.09         19.34         2.60 o                         
 -13  -1   3         11.76         12.76         1.87 o                         
 -12  -1   3        132.95        122.62         3.61 o                         
 -11  -1   3        173.03        162.88         5.08 o                         
 -10  -1   3         33.26         21.53         2.29 o                         
  -9  -1   3        241.53        239.36         6.25 o                         
  -8  -1   3        514.48        541.32        10.28 o                         
  -7  -1   3        499.19        505.08         8.36 o                         
  -6  -1   3        522.27        538.66         8.81 o                         
  -5  -1   3       1323.31       1318.60        20.82 o                         
  -4  -1   3       1373.41       1329.66        24.16 o                         
  -3  -1   3        743.23        816.80        14.83 o                         
  -2  -1   3       5958.81       6315.80        74.40 o                         
  -1  -1   3        429.83        399.04         5.90 o                         
   0  -1   3        384.80        381.37         4.29 o                         
   1  -1   3        463.19        520.36         7.45 o                         
   2  -1   3       2260.15       2385.98        33.34 o                         
   3  -1   3        589.72        609.27         9.75 o                         
   4  -1   3        269.43        254.05         3.78 o                         
   5  -1   3       1291.20       1456.97        20.53 o                         
   6  -1   3         82.56         85.58         1.60 o                         
   7  -1   3        426.18        419.95         6.24 o                         
   8  -1   3        456.64        442.98         7.45 o                         
   9  -1   3         29.25         36.11         1.84 o                         
  10  -1   3         12.35         12.37         1.33 o                         
  11  -1   3        232.51        213.04         5.06 o                         
  12  -1   3        784.68        816.46        15.77 o                         
  13  -1   3        249.46        241.38        11.31 o                         
  14  -1   3        181.23        186.18         9.02 o                         
  15  -1   3         35.26         36.60         3.31 o                         
  16  -1   3          1.65         -2.52         2.52 o                         
  17  -1   3         63.00         63.73         4.75 o                         
  18  -1   3          5.23         -0.66         4.92 o                         
 -19   0   3         25.12         22.86         4.26 o                         
 -18   0   3          3.06          0.00         3.01 o                         
 -17   0   3        157.76        185.15         7.28 o                         
 -16   0   3         39.05         43.89         3.59 o                         
 -15   0   3        113.54         99.30        11.80 o                         
 -14   0   3          0.26         -2.19         2.19 o                         
 -13   0   3          3.79          2.10         2.29 o                         
 -12   0   3        560.92        540.03        10.89 o                         
 -11   0   3        432.83        458.37         9.32 o                         
 -10   0   3        672.33        672.16        15.76 o                         
  -9   0   3        188.84        163.65         4.62 o                         
  -8   0   3          6.85          6.82         0.81 o                         
  -7   0   3         24.03         16.85         1.65 o                         
  -6   0   3        324.52        328.48         6.31 o                         
  -5   0   3          3.51          1.42         0.55 o                         
  -4   0   3        912.32       1057.63        16.72 o                         
  -3   0   3          6.24          2.17         0.30 o                         
  -2   0   3        201.47        180.73         2.41 o                         
  -1   0   3        643.63        735.46         8.74 o                         
   0   0   3         37.16         53.71         1.54 o                         
   1   0   3       1269.69       1432.36        20.06 o                         
   2   0   3        607.93        677.61         9.16 o                         
   3   0   3       7805.10       7961.26       130.22 o                         
   4   0   3       3022.53       3302.07        42.16 o                         
   5   0   3         83.04         73.28         1.44 o                         
   6   0   3         32.91         35.56         1.51 o                         
   7   0   3          1.60          1.31         0.60 o                         
   8   0   3        303.29        306.86         5.40 o                         
   9   0   3        126.50        108.45         2.87 o                         
  10   0   3         50.18         51.27         1.73 o                         
  11   0   3        356.40        379.15         7.86 o                         
  12   0   3        116.60        130.42         3.79 o                         
  13   0   3          3.37          1.31         2.95 o                         
  14   0   3        413.86        412.39        11.12 o                         
  15   0   3        128.37        126.71         5.74 o                         
  16   0   3         19.88         18.43         6.39 o                         
  17   0   3          4.96         -1.77         2.84 o                         
  18   0   3         21.40         17.00         3.62 o                         
 -19   1   3         10.93          2.62         4.92 o                         
 -18   1   3         58.23         59.67         4.52 o                         
 -17   1   3         43.59         44.61         3.92 o                         
 -16   1   3         61.02         57.17         5.41 o                         
 -15   1   3        199.36        213.76         7.28 o                         
 -14   1   3         19.28         19.54         2.66 o                         
 -13   1   3         11.87          9.28         3.61 o                         
 -12   1   3        132.29        120.58         5.57 o                         
 -11   1   3        173.38        161.99         5.74 o                         
 -10   1   3         33.66         17.82         3.93 o                         
  -9   1   3        242.23        237.20         6.49 o                         
  -8   1   3        513.62        560.93        18.69 o                         
  -7   1   3        500.57        494.13         9.53 o                         
  -6   1   3        519.30        528.94        10.03 o                         
  -5   1   3       1322.19       1343.16        24.61 o                         
  -4   1   3       1369.79       1295.19        23.66 o                         
  -3   1   3        746.79        832.62        11.82 o                         
  -2   1   3       5959.34       6123.64        77.89 o                         
  -1   1   3        432.80        398.75         4.81 o                         
   0   1   3        385.95        374.85         4.26 o                         
   1   1   3        465.13        504.81         6.09 o                         
   2   1   3       2267.44       2414.22        51.90 o                         
   3   1   3        594.01        607.57         8.71 o                         
   4   1   3        267.58        253.11         4.30 o                         
   5   1   3       1290.16       1473.87        20.79 o                         
   6   1   3         82.39         86.74         2.13 o                         
   7   1   3        427.79        426.44         7.16 o                         
   8   1   3        458.49        445.22         7.57 o                         
   9   1   3         29.03         35.03         1.43 o                         
  10   1   3         12.70         14.16         0.95 o                         
  11   1   3        231.49        213.45         4.64 o                         
  12   1   3        784.06        826.75        16.02 o                         
  13   1   3        252.07        237.99         7.53 o                         
  14   1   3        181.20        194.03         6.84 o                         
  15   1   3         34.82         36.96         3.36 o                         
  16   1   3          1.70         -2.66         2.66 o                         
  17   1   3         63.21         63.54         4.62 o                         
  18   1   3          5.31         -0.83         3.45 o                         
 -19   2   3          7.74          5.27         3.45 o                         
 -18   2   3         21.98         16.87         3.59 o                         
 -17   2   3         14.43          5.82         2.89 o                         
 -16   2   3         45.57         40.15         3.59 o                         
 -15   2   3         41.21         36.40         3.25 o                         
 -14   2   3         20.40         16.78         2.66 o                         
 -13   2   3         12.94         10.66         2.32 o                         
 -12   2   3        150.52        142.65         7.21 o                         
 -11   2   3         32.68         30.27         2.43 o                         
 -10   2   3         52.13         42.83         4.43 o                         
  -9   2   3        130.15        130.56         4.40 o                         
  -8   2   3         46.72         51.63         2.01 o                         
  -7   2   3        155.66        168.69         3.36 o                         
  -6   2   3         58.21         53.99         2.45 o                         
  -5   2   3       1563.50       1762.05        32.18 o                         
  -4   2   3        651.95        713.25        10.20 o                         
  -3   2   3        661.19        687.29         9.82 o                         
  -2   2   3        501.41        468.08         6.71 o                         
  -1   2   3        633.28        617.67         9.79 o                         
   0   2   3        153.87        159.05         2.49 o                         
   1   2   3       1631.61       1645.34        21.08 o                         
   2   2   3        448.80        451.05         5.95 o                         
   3   2   3        296.64        292.72        10.42 o                         
   4   2   3        740.06        732.90        13.82 o                         
   5   2   3       1500.44       1514.69        29.23 o                         
   6   2   3        673.54        682.68        13.00 o                         
   7   2   3        333.22        331.89         6.88 o                         
   8   2   3        576.74        606.37        11.80 o                         
   9   2   3        979.62        993.84        28.44 o                         
  10   2   3         86.99         77.93         2.65 o                         
  11   2   3        213.49        197.47         4.91 o                         
  12   2   3          5.54          4.24         1.59 o                         
  13   2   3          2.44          2.42         1.63 o                         
  14   2   3        232.15        248.82         8.04 o                         
  15   2   3        173.16        186.78         7.04 o                         
  16   2   3        100.13        108.32         8.69 o                         
  17   2   3         18.55         25.64         3.69 o                         
  18   2   3         17.16         10.00         3.48 o                         
 -18   3   3         43.08         39.56         4.26 o                         
 -17   3   3          4.73          1.15         3.01 o                         
 -16   3   3          7.19          4.92         4.10 o                         
 -15   3   3          7.16          1.34         3.11 o                         
 -14   3   3          6.16          5.41         2.46 o                         
 -13   3   3         20.96         19.61         5.08 o                         
 -12   3   3         86.73         82.76         4.28 o                         
 -11   3   3         16.23         15.37         2.19 o                         
 -10   3   3         97.85         85.57         3.82 o                         
  -9   3   3        127.22        125.38         3.46 o                         
  -8   3   3        167.52        174.26         3.60 o                         
  -7   3   3        141.07        136.35         2.90 o                         
  -6   3   3        305.69        319.78         5.04 o                         
  -5   3   3        228.08        220.68         3.60 o                         
  -4   3   3        524.44        600.48         8.77 o                         
  -3   3   3        640.52        732.35        10.56 o                         
  -2   3   3       1731.72       1883.16        26.48 o                         
  -1   3   3       2220.60       2245.30        28.73 o                         
   0   3   3        741.08        765.51         9.79 o                         
   1   3   3        303.04        359.27         4.48 o                         
   2   3   3        314.48        315.63         4.32 o                         
   3   3   3       1445.22       1602.24        29.34 o                         
   4   3   3       1247.06       1325.40        48.71 o                         
   5   3   3         78.15         89.35         2.13 o                         
   6   3   3        629.83        638.97        10.48 o                         
   7   3   3         21.85         18.46         0.82 o                         
   8   3   3        299.81        299.68         5.40 o                         
   9   3   3        218.60        200.79         4.92 o                         
  10   3   3        274.09        271.41         6.24 o                         
  11   3   3        308.42        312.05         7.00 o                         
  12   3   3         57.96         48.65         2.88 o                         
  13   3   3         16.42         18.80         2.11 o                         
  14   3   3         63.45         61.81         3.33 o                         
  15   3   3         18.97         19.17         2.35 o                         
  16   3   3          6.67          5.71         3.61 o                         
  17   3   3        102.51         92.20         5.97 o                         
  18   3   3          8.63          3.80         3.45 o                         
 -18   4   3          5.74          1.48         4.43 o                         
 -17   4   3         17.41         18.63         3.36 o                         
 -16   4   3         41.89         40.08         3.71 o                         
 -15   4   3          1.13         -2.32         2.32 o                         
 -14   4   3        104.07        102.13         5.10 o                         
 -13   4   3        435.10        458.18        12.62 o                         
 -12   4   3        320.02        328.18         9.34 o                         
 -11   4   3         85.52         80.29         4.05 o                         
 -10   4   3        158.14        145.21         3.52 o                         
  -9   4   3        174.00        164.75         4.26 o                         
  -8   4   3        161.49        148.01         3.31 o                         
  -7   4   3         66.63         65.91         1.99 o                         
  -6   4   3         80.28         81.62         2.11 o                         
  -5   4   3         69.75         85.60         2.12 o                         
  -4   4   3        588.68        638.02         9.32 o                         
  -3   4   3        222.35        217.75         3.48 o                         
  -2   4   3       1265.12       1347.06        19.12 o                         
  -1   4   3        743.54        840.20        11.00 o                         
   0   4   3        112.75        121.24         1.81 o                         
   1   4   3        283.99        337.36         4.63 o                         
   2   4   3       1339.92       1460.30        17.45 o                         
   3   4   3        246.58        283.54         4.01 o                         
   4   4   3        202.57        186.93         6.48 o                         
   5   4   3        639.09        658.38        10.77 o                         
   6   4   3        651.98        681.10        15.72 o                         
   7   4   3        812.67        843.62        16.21 o                         
   8   4   3        120.13        115.83         4.28 o                         
   9   4   3        172.12        186.08         4.79 o                         
  10   4   3         30.07         24.32         2.08 o                         
  11   4   3         20.18         17.24         1.93 o                         
  12   4   3         16.72         16.04         2.01 o                         
  13   4   3         27.25         32.80         2.45 o                         
  14   4   3         25.70         22.23         2.36 o                         
  15   4   3         20.86         18.82         2.50 o                         
  16   4   3         59.16         66.13         5.10 o                         
  17   4   3          0.78          2.13         3.44 o                         
 -17   5   3         20.67         20.12         3.45 o                         
 -16   5   3         37.47         40.41         3.92 o                         
 -15   5   3         30.92         25.71         3.12 o                         
 -14   5   3          9.51          6.91         2.66 o                         
 -13   5   3          3.26          1.71         2.19 o                         
 -12   5   3        104.42        111.20         4.85 o                         
 -11   5   3        140.44        148.38         3.71 o                         
 -10   5   3        161.77        163.12         3.76 o                         
  -9   5   3        148.87        133.09         3.27 o                         
  -8   5   3         79.70         77.23         2.39 o                         
  -7   5   3        160.80        168.83         3.64 o                         
  -6   5   3         19.84         16.92         1.19 o                         
  -5   5   3        226.40        251.51         4.66 o                         
  -4   5   3        743.27        823.97        15.51 o                         
  -3   5   3         97.98        101.72         1.77 o                         
  -2   5   3        622.53        703.56        10.32 o                         
  -1   5   3        122.50        167.71         2.86 o                         
   0   5   3       1140.69       1239.61        17.71 o                         
   1   5   3        154.25        175.29         2.91 o                         
   2   5   3        326.31        367.69         5.14 o                         
   3   5   3        372.07        434.35         6.02 o                         
   4   5   3        162.09        165.47         2.69 o                         
   5   5   3         38.50         39.26         1.83 o                         
   6   5   3        754.17        759.38        14.70 o                         
   7   5   3         18.47         14.19         1.70 o                         
   8   5   3         73.41         75.45         3.09 o                         
   9   5   3        116.84        129.70         4.04 o                         
  10   5   3        109.07        119.98         4.04 o                         
  11   5   3         65.37         65.23         3.41 o                         
  12   5   3          1.73         -0.75         1.76 o                         
  13   5   3         92.80        102.31         7.04 o                         
  14   5   3          9.12          6.94         2.26 o                         
  15   5   3          6.93          8.49         2.36 o                         
  16   5   3          1.88          3.04         2.31 o                         
  17   5   3          2.22          1.83         3.61 o                         
 -16   6   3         55.57         56.85         4.25 o                         
 -15   6   3         16.40         14.89         2.99 o                         
 -14   6   3         14.50         18.06         2.89 o                         
 -13   6   3         14.50          6.74         3.28 o                         
 -12   6   3         52.29         46.39         3.48 o                         
 -11   6   3          7.26          6.41         1.43 o                         
 -10   6   3         26.43         25.85         1.77 o                         
  -9   6   3        179.97        178.75         4.04 o                         
  -8   6   3        331.87        328.39         5.44 o                         
  -7   6   3         19.29         20.25         1.19 o                         
  -6   6   3        105.15         88.22         2.19 o                         
  -5   6   3         72.47         67.17         1.78 o                         
  -4   6   3         66.69         59.60         1.45 o                         
  -3   6   3         67.01         65.40         1.80 o                         
  -2   6   3        316.13        361.85         5.68 o                         
  -1   6   3        590.89        628.81         9.35 o                         
   0   6   3         72.71         67.31         1.86 o                         
   1   6   3        687.60        740.31        10.81 o                         
   2   6   3        286.99        300.24         4.98 o                         
   3   6   3         15.47         17.55         1.25 o                         
   4   6   3        109.75        125.58         2.29 o                         
   5   6   3         27.00         28.36         1.37 o                         
   6   6   3        115.29        121.77         3.27 o                         
   7   6   3         14.47         15.02         1.50 o                         
   8   6   3         98.16         97.80         3.53 o                         
   9   6   3         38.10         32.42         2.31 o                         
  10   6   3         26.31         19.99         2.70 o                         
  11   6   3         37.17         33.60         2.64 o                         
  12   6   3         55.82         58.28         3.28 o                         
  13   6   3          1.46          0.88         2.06 o                         
  14   6   3         43.07         43.58         3.07 o                         
  15   6   3         28.94         34.31         3.02 o                         
  16   6   3          2.84          1.96         2.39 o                         
 -15   7   3         46.85         46.23         5.90 o                         
 -14   7   3         38.05         39.34         5.25 o                         
 -13   7   3          0.26          4.26         3.93 o                         
 -12   7   3         22.21         27.21         4.59 o                         
 -11   7   3         39.67         43.38         2.28 o                         
 -10   7   3         40.70         35.84         2.16 o                         
  -9   7   3          6.27          2.88         1.30 o                         
  -8   7   3         56.36         53.56         3.18 o                         
  -7   7   3         15.95         17.77         1.14 o                         
  -6   7   3         59.76         55.05         2.29 o                         
  -5   7   3        221.52        229.14         4.06 o                         
  -4   7   3         97.16         94.62         2.60 o                         
  -3   7   3        328.17        335.02         5.47 o                         
  -2   7   3        261.34        260.52         4.42 o                         
  -1   7   3         64.80         69.13         2.05 o                         
   0   7   3        487.49        541.87         9.21 o                         
   1   7   3        131.38        127.86         2.86 o                         
   2   7   3        281.30        298.61         4.85 o                         
   3   7   3        620.71        641.66         9.58 o                         
   4   7   3        150.43        157.58         2.79 o                         
   5   7   3         50.83         48.92         1.56 o                         
   6   7   3         54.91         47.78         1.82 o                         
   7   7   3        108.17        112.11         3.25 o                         
   8   7   3        547.32        576.94        10.24 o                         
   9   7   3         24.02         25.07         1.86 o                         
  10   7   3         14.91         15.40         2.12 o                         
  11   7   3         33.09         28.81         2.55 o                         
  12   7   3        107.21        120.14         4.59 o                         
  13   7   3        166.98        196.71         5.86 o                         
  14   7   3         46.33         49.53         5.02 o                         
  15   7   3         10.71         11.85         2.52 o                         
 -14   8   3          9.61         10.16         4.59 o                         
 -13   8   3         22.51         14.10         4.59 o                         
 -12   8   3          7.64          6.56         3.93 o                         
 -11   8   3         48.60         47.53         3.01 o                         
 -10   8   3         72.34         66.35         3.56 o                         
  -9   8   3         19.14         16.38         1.69 o                         
  -8   8   3         87.16         86.41         3.41 o                         
  -7   8   3         63.37         67.90         2.58 o                         
  -6   8   3         18.89         20.34         1.38 o                         
  -5   8   3         65.88         69.46         2.59 o                         
  -4   8   3        157.64        150.78         3.14 o                         
  -3   8   3         23.82         24.88         1.45 o                         
  -2   8   3         14.48         16.95         1.77 o                         
  -1   8   3         38.70         42.39         1.79 o                         
   0   8   3         89.71         88.73         2.44 o                         
   1   8   3        212.64        217.04         4.35 o                         
   2   8   3         25.22         27.00         1.47 o                         
   3   8   3         88.63         93.68         2.55 o                         
   4   8   3        273.98        278.75         4.69 o                         
   5   8   3         71.55         86.78         2.57 o                         
   6   8   3         34.73         33.05         2.80 o                         
   7   8   3         87.51         92.59         3.05 o                         
   8   8   3        142.20        142.98         3.83 o                         
   9   8   3         40.46         41.68         2.41 o                         
  10   8   3         87.84         84.20         3.36 o                         
  11   8   3          6.39         10.70         2.04 o                         
  12   8   3         10.53         11.52         2.49 o                         
  13   8   3         29.28         33.66         3.03 o                         
  14   8   3          9.72         15.80         2.71 o                         
 -13   9   3         20.46         24.59         4.92 o                         
 -12   9   3         45.13         50.64         4.92 o                         
 -11   9   3         24.83         26.18         2.22 o                         
 -10   9   3         30.99         37.63         2.33 o                         
  -9   9   3         43.98         42.20         2.33 o                         
  -8   9   3         99.84        111.28         4.04 o                         
  -7   9   3          5.58          9.29         1.60 o                         
  -6   9   3         62.27         63.90         2.62 o                         
  -5   9   3         47.85         50.91         2.12 o                         
  -4   9   3         27.56         31.74         2.35 o                         
  -3   9   3         32.93         30.84         2.63 o                         
  -2   9   3        137.09        148.23         4.22 o                         
  -1   9   3         92.52        100.63         3.51 o                         
   0   9   3          1.27          0.16         1.82 o                         
   1   9   3          2.14         -1.39         1.39 o                         
   2   9   3          5.25          5.13         1.65 o                         
   3   9   3         21.11         19.25         1.84 o                         
   4   9   3         15.41         21.32         4.10 o                         
   5   9   3         27.43         28.22         2.67 o                         
   6   9   3         75.76         78.14         4.48 o                         
   7   9   3         55.35         51.26         3.04 o                         
   8   9   3         30.11         30.77         2.55 o                         
   9   9   3         93.78         97.84         4.19 o                         
  10   9   3        111.78        107.76         4.38 o                         
  11   9   3        124.92        132.03         5.08 o                         
  12   9   3         18.05         18.55         3.06 o                         
 -11  10   3         54.73         79.66         7.87 o                         
 -10  10   3         24.76         26.78         2.90 o                         
  -9  10   3         11.91          8.98         2.24 o                         
  -8  10   3          3.01         -0.99         1.97 o                         
  -7  10   3          2.71          7.30         2.01 o                         
  -6  10   3         67.54         71.55         3.41 o                         
  -5  10   3         36.04         44.92         6.88 o                         
  -4  10   3         18.61         23.49         2.83 o                         
  -3  10   3         40.82         38.95         2.45 o                         
  -2  10   3         53.83         52.77         2.94 o                         
  -1  10   3         29.42         33.84         2.30 o                         
   0  10   3          0.30         -1.14         1.62 o                         
   1  10   3         40.51         36.46         3.42 o                         
   2  10   3         17.51         15.43         3.79 o                         
   3  10   3          3.30          6.46         2.23 o                         
   4  10   3          2.56          4.00         2.18 o                         
   5  10   3        115.70        136.82        11.64 o                         
   6  10   3         92.21        101.77        11.15 o                         
   7  10   3         18.95         20.43         2.97 o                         
   8  10   3         22.53         23.08         2.91 o                         
   9  10   3          7.43          6.93         2.30 o                         
  10  10   3         84.70         97.71         4.51 o                         
  -8  11   3          3.07         11.69         2.99 o                         
  -7  11   3        120.09        123.27         8.52 o                         
  -6  11   3         54.38         65.57         6.88 o                         
  -5  11   3         50.77         61.31         6.23 o                         
  -4  11   3          1.33          0.98         3.61 o                         
  -3  11   3          0.99          6.56         3.93 o                         
  -2  11   3         15.18         19.22         2.26 o                         
  -1  11   3        118.53        128.05         4.33 o                         
   0  11   3        151.01        167.17         4.89 o                         
   1  11   3         20.28         26.97         3.44 o                         
   2  11   3         53.82         55.76         3.69 o                         
   3  11   3          1.92          2.29         2.18 o                         
   4  11   3          0.42          2.48         2.36 o                         
   5  11   3         39.80         44.03         3.52 o                         
   6  11   3         38.55         42.61         3.46 o                         
   7  11   3          6.41         10.68         2.73 o                         
  -2  12   3          8.31          7.87         4.26 o                         
  -1  12   3         15.42         18.36         4.26 o                         
   0  12   3          7.52          7.54         3.93 o                         
   1  12   3         14.38         15.74         4.59 o                         
   2  12   3         32.34         36.72         5.25 o                         
  -1 -12   4          4.46          3.33         1.97 o                         
   0 -12   4          1.82          0.59         1.92 o                         
  -8 -11   4          3.67          0.96         2.66 o                         
  -7 -11   4         25.70         29.88         3.36 o                         
  -6 -11   4          5.89          5.38         2.89 o                         
  -5 -11   4         81.13         72.74         5.08 o                         
  -4 -11   4         21.19         15.11         1.94 o                         
  -3 -11   4         15.45         16.10         2.02 o                         
  -2 -11   4         12.09         14.45         2.06 o                         
  -1 -11   4         49.06         51.29         3.02 o                         
   0 -11   4        148.74        146.12         4.64 o                         
   1 -11   4         35.24         36.43         2.57 o                         
   2 -11   4          4.86          0.51         1.87 o                         
   3 -11   4         29.81         29.68         2.40 o                         
   4 -11   4         24.83         26.71         2.26 o                         
   5 -11   4         29.57         18.32         2.78 o                         
   6 -11   4         10.97          8.52         2.78 o                         
   7 -11   4         32.37         27.13         3.25 o                         
 -10 -10   4          2.96          0.70         2.89 o                         
  -9 -10   4          5.47          7.21         2.78 o                         
  -8 -10   4          5.48          4.92         2.78 o                         
  -7 -10   4         53.98         59.47         4.28 o                         
  -6 -10   4         68.89         65.37         4.52 o                         
  -5 -10   4        142.85        141.05         4.25 o                         
  -4 -10   4         48.70         44.39         2.55 o                         
  -3 -10   4         51.98         49.09         2.69 o                         
  -2 -10   4         60.30         61.73         3.04 o                         
  -1 -10   4         33.44         33.92         2.23 o                         
   0 -10   4         14.54         14.81         1.87 o                         
   1 -10   4         23.83         21.01         1.86 o                         
   2 -10   4          1.34          1.13         1.46 o                         
   3 -10   4          9.46          8.94         1.56 o                         
   4 -10   4         87.73         81.22         2.90 o                         
   5 -10   4        165.92        162.96         4.16 o                         
   6 -10   4         51.67         53.34         3.15 o                         
   7 -10   4         59.59         61.38         3.47 o                         
   8 -10   4         27.51         20.76         2.39 o                         
   9 -10   4         42.51         45.63         4.34 o                         
  10 -10   4         36.82         33.77         3.36 o                         
 -12  -9   4         12.60         12.48         3.12 o                         
 -11  -9   4         11.77         17.23         3.12 o                         
 -10  -9   4         45.94         48.34         3.94 o                         
  -9  -9   4         39.99         30.66         3.25 o                         
  -8  -9   4         57.32         61.66         4.40 o                         
  -7  -9   4         56.42         62.29         4.39 o                         
  -6  -9   4         94.27         96.59         3.33 o                         
  -5  -9   4         19.29         16.64         1.41 o                         
  -4  -9   4         26.88         22.64         1.58 o                         
  -3  -9   4         10.02         10.39         1.41 o                         
  -2  -9   4         33.28         27.13         1.63 o                         
  -1  -9   4         94.94         89.18         2.79 o                         
   0  -9   4         16.25         11.48         1.42 o                         
   1  -9   4         24.28         20.30         2.03 o                         
   2  -9   4         30.30         29.34         1.71 o                         
   3  -9   4         83.05         78.59         2.62 o                         
   4  -9   4         54.53         46.22         2.27 o                         
   5  -9   4          7.98          4.41         1.29 o                         
   6  -9   4         35.03         31.83         1.88 o                         
   7  -9   4         35.78         29.52         2.45 o                         
   8  -9   4         14.68         13.52         2.14 o                         
   9  -9   4         31.57         25.44         2.39 o                         
  10  -9   4          9.86          7.27         2.60 o                         
  11  -9   4         67.00         74.27         4.87 o                         
  12  -9   4          2.17          1.40         2.52 o                         
 -14  -8   4         52.50         61.53         3.78 o                         
 -13  -8   4         64.61         66.26         3.22 o                         
 -12  -8   4         15.57         19.61         1.99 o                         
 -11  -8   4          2.86          5.74         2.55 o                         
 -10  -8   4         28.26         22.83         3.12 o                         
  -9  -8   4         69.30         64.54         3.47 o                         
  -8  -8   4         87.79         73.72         5.34 o                         
  -7  -8   4         46.43         36.45         2.26 o                         
  -6  -8   4         32.92         28.71         1.52 o                         
  -5  -8   4          9.19          7.35         1.08 o                         
  -4  -8   4         14.70         11.28         1.21 o                         
  -3  -8   4        108.51        104.34         2.75 o                         
  -2  -8   4        153.97        148.05         3.43 o                         
  -1  -8   4         27.66         26.56         1.52 o                         
   0  -8   4         18.19         15.66         1.37 o                         
   1  -8   4        178.56        173.12         3.84 o                         
   2  -8   4        195.32        200.97         4.25 o                         
   3  -8   4        225.99        221.67         4.61 o                         
   4  -8   4         61.98         51.86         2.25 o                         
   5  -8   4         25.44         24.86         1.49 o                         
   6  -8   4         52.68         49.88         2.46 o                         
   7  -8   4          4.42          3.25         1.18 o                         
   8  -8   4        135.37        126.51         4.22 o                         
   9  -8   4          5.08          2.48         1.82 o                         
  10  -8   4        188.23        186.76        18.36 o                         
  11  -8   4          2.82          2.69         2.43 o                         
  12  -8   4          8.78          4.80         2.66 o                         
  13  -8   4          2.52         -1.75         2.43 o                         
 -15  -7   4         21.45         23.89         2.70 o                         
 -14  -7   4         71.12         75.18         3.35 o                         
 -13  -7   4         50.62         55.69         2.47 o                         
 -12  -7   4         15.10         18.08         1.77 o                         
 -11  -7   4         38.22         39.83         2.50 o                         
 -10  -7   4          4.82          3.86         1.67 o                         
  -9  -7   4         59.03         54.12         2.70 o                         
  -8  -7   4        129.04        123.28         3.76 o                         
  -7  -7   4        143.62        132.92         2.99 o                         
  -6  -7   4          2.44          2.16         1.04 o                         
  -5  -7   4          6.42          4.97         1.18 o                         
  -4  -7   4        275.85        265.68         4.97 o                         
  -3  -7   4         83.96         81.24         2.74 o                         
  -2  -7   4        146.47        133.95         3.05 o                         
  -1  -7   4        105.53        106.21         2.69 o                         
   0  -7   4         30.38         22.12         1.25 o                         
   1  -7   4        199.68        203.59         4.13 o                         
   2  -7   4        163.78        177.84         4.35 o                         
   3  -7   4        126.11        126.66         3.65 o                         
   4  -7   4        152.68        146.07         4.03 o                         
   5  -7   4        169.38        155.30         4.16 o                         
   6  -7   4        245.16        231.95         5.54 o                         
   7  -7   4         65.92         57.57         2.83 o                         
   8  -7   4         76.08         75.34         3.15 o                         
   9  -7   4         69.90         63.86         5.08 o                         
  10  -7   4          7.21          1.21         2.19 o                         
  11  -7   4          1.49         -1.31         6.23 o                         
  12  -7   4          2.26          2.85         2.19 o                         
  13  -7   4         89.23         92.63         5.08 o                         
  14  -7   4         50.96         59.56         9.51 o                         
  15  -7   4         25.27         26.39         3.25 o                         
 -16  -6   4         47.59         44.87         3.93 o                         
 -15  -6   4         33.95         35.42         2.64 o                         
 -14  -6   4          1.59          0.41         1.87 o                         
 -13  -6   4          9.53          6.85         1.72 o                         
 -12  -6   4         22.86         21.63         2.12 o                         
 -11  -6   4         20.05         16.23         3.61 o                         
 -10  -6   4         60.69         56.02         2.70 o                         
  -9  -6   4        156.12        152.98         4.19 o                         
  -8  -6   4        228.13        225.50         5.33 o                         
  -7  -6   4        167.64        154.96         3.18 o                         
  -6  -6   4         47.88         46.11         1.58 o                         
  -5  -6   4         71.47         64.72         3.69 o                         
  -4  -6   4        153.56        151.90         3.11 o                         
  -3  -6   4        218.79        222.31         4.17 o                         
  -2  -6   4        722.48        707.68        11.63 o                         
  -1  -6   4         61.17         71.02         2.30 o                         
   0  -6   4        466.13        478.60         9.40 o                         
   1  -6   4          9.07         11.76         1.19 o                         
   2  -6   4       1561.53       1557.58        28.77 o                         
   3  -6   4        672.09        651.58        11.97 o                         
   4  -6   4         30.30         36.21         2.89 o                         
   5  -6   4        448.61        454.84         7.86 o                         
   6  -6   4        102.52         92.34         2.63 o                         
   7  -6   4        224.24        226.26         4.62 o                         
   8  -6   4        414.49        418.66         9.70 o                         
   9  -6   4        113.08        110.04         3.59 o                         
  10  -6   4         14.57         15.56         1.87 o                         
  11  -6   4         11.61         11.19         1.82 o                         
  12  -6   4          1.50          0.67         2.19 o                         
  13  -6   4         10.51          7.05         2.55 o                         
  14  -6   4         28.89         26.51         3.25 o                         
  15  -6   4          4.16          2.95         5.25 o                         
  16  -6   4         18.68         22.29         4.92 o                         
 -17  -5   4          6.72          1.40         2.84 o                         
 -16  -5   4         39.00         42.43         4.10 o                         
 -15  -5   4         27.03         30.11         2.49 o                         
 -14  -5   4         84.96         87.61         4.08 o                         
 -13  -5   4        125.75        136.71         4.53 o                         
 -12  -5   4         27.57         22.97         2.06 o                         
 -11  -5   4         11.34         11.72         2.22 o                         
 -10  -5   4        319.44        306.43        10.98 o                         
  -9  -5   4         70.99         65.15         5.08 o                         
  -8  -5   4         67.80         62.11         7.70 o                         
  -7  -5   4          3.75          4.36         1.04 o                         
  -6  -5   4         24.51         25.25         1.70 o                         
  -5  -5   4        999.44       1034.67        16.67 o                         
  -4  -5   4        137.28        133.52         2.75 o                         
  -3  -5   4        153.89        155.98         3.05 o                         
  -2  -5   4         38.31         36.91         1.45 o                         
  -1  -5   4        100.83         95.78         3.10 o                         
   0  -5   4          5.63          7.06         1.04 o                         
   1  -5   4        176.48        192.55         4.74 o                         
   2  -5   4        753.97        801.65        11.55 o                         
   3  -5   4        454.56        488.75         7.30 o                         
   4  -5   4        196.48        198.79         3.33 o                         
   5  -5   4         49.63         43.21         1.35 o                         
   6  -5   4        119.48        123.05         2.93 o                         
   7  -5   4        177.65        168.86         3.17 o                         
   8  -5   4        259.28        258.70         5.65 o                         
   9  -5   4         14.84         13.16         1.43 o                         
  10  -5   4        187.28        183.24         4.72 o                         
  11  -5   4         24.56         22.09         2.43 o                         
  12  -5   4         29.51         31.91         2.75 o                         
  13  -5   4         14.75         15.57         2.55 o                         
  14  -5   4         18.89         15.64         2.89 o                         
  15  -5   4          0.66          1.34         3.93 o                         
  16  -5   4         49.88         40.00         5.90 o                         
  17  -5   4         45.09         46.55         6.23 o                         
 -18  -4   4          6.45         -0.55         3.61 o                         
 -17  -4   4          8.43          4.13         2.89 o                         
 -16  -4   4         21.52         18.98         3.15 o                         
 -15  -4   4         33.59         34.86         3.45 o                         
 -14  -4   4         41.07         39.12         2.49 o                         
 -13  -4   4         29.06         34.44         2.78 o                         
 -12  -4   4         29.81         27.24         2.01 o                         
 -11  -4   4         23.20         16.93         1.76 o                         
 -10  -4   4        146.43        115.37         3.59 o                         
  -9  -4   4         60.36         59.01         3.25 o                         
  -8  -4   4        184.94        194.16         4.20 o                         
  -7  -4   4        113.37        110.15         2.62 o                         
  -6  -4   4        100.51        109.36         3.75 o                         
  -5  -4   4        344.21        348.97         5.88 o                         
  -4  -4   4        493.10        529.59         8.72 o                         
  -3  -4   4         84.57         84.56         2.04 o                         
  -2  -4   4        241.24        241.13         4.85 o                         
  -1  -4   4       1396.44       1475.11        26.94 o                         
   0  -4   4        690.70        812.12        15.14 o                         
   1  -4   4         72.06         61.86         1.36 o                         
   2  -4   4         54.45         68.74         2.02 o                         
   3  -4   4        457.33        438.22         5.45 o                         
   4  -4   4        394.20        421.22         5.29 o                         
   5  -4   4         39.46         40.36         1.64 o                         
   6  -4   4        114.15        119.40         2.26 o                         
   7  -4   4         15.80         13.20         1.35 o                         
   8  -4   4         17.95         18.77         1.43 o                         
   9  -4   4          0.39         -1.19         1.19 o                         
  10  -4   4         64.63         61.63         2.46 o                         
  11  -4   4         74.59         60.64         4.56 o                         
  12  -4   4         37.73         35.99         2.45 o                         
  13  -4   4        118.54        127.86         6.07 o                         
  14  -4   4         21.59         28.07         2.99 o                         
  15  -4   4          2.00          0.00         4.26 o                         
  16  -4   4         30.67         37.05         5.57 o                         
  17  -4   4         85.21         86.22         8.85 o                         
 -18  -3   4          1.31          1.44         2.99 o                         
 -17  -3   4         31.41         35.03         3.93 o                         
 -16  -3   4         39.42         37.81         3.69 o                         
 -15  -3   4          9.84          7.36         2.52 o                         
 -14  -3   4         43.92         48.68         2.87 o                         
 -13  -3   4         76.54         67.64         3.59 o                         
 -12  -3   4         34.51         27.42         2.32 o                         
 -11  -3   4        436.88        442.32        14.28 o                         
 -10  -3   4        196.35        175.88         4.35 o                         
  -9  -3   4        122.61        133.00         2.80 o                         
  -8  -3   4         47.15         41.43         2.13 o                         
  -7  -3   4        157.10        169.00         3.67 o                         
  -6  -3   4        273.75        282.66         5.66 o                         
  -5  -3   4       1415.79       1573.03        28.77 o                         
  -4  -3   4         28.56         31.12         1.39 o                         
  -3  -3   4        439.91        426.51         8.07 o                         
  -2  -3   4        398.83        373.84         7.75 o                         
  -1  -3   4       1650.48       1713.73        31.04 o                         
   0  -3   4       3470.05       3670.09        57.33 o                         
   1  -3   4        503.73        514.62         6.78 o                         
   2  -3   4       2205.19       2392.09        26.46 o                         
   3  -3   4       3833.94       4251.47        46.93 o                         
   4  -3   4        404.22        401.87         5.39 o                         
   5  -3   4         20.23         18.98         0.82 o                         
   6  -3   4        151.80        144.94         2.77 o                         
   7  -3   4         84.56         95.91         2.80 o                         
   8  -3   4         20.95         18.33         1.10 o                         
   9  -3   4        137.40        132.38         3.61 o                         
  10  -3   4        185.55        183.66         4.46 o                         
  11  -3   4        173.27        183.53         4.64 o                         
  12  -3   4         10.70          8.37         1.56 o                         
  13  -3   4         14.74         20.00         3.02 o                         
  14  -3   4         14.51         14.68         2.43 o                         
  15  -3   4         85.11         88.84         8.20 o                         
  16  -3   4         41.73         35.73         5.57 o                         
  17  -3   4         61.34         54.75         6.56 o                         
  18  -3   4         13.60          4.92         5.25 o                         
 -19  -2   4         35.49         30.14         3.82 o                         
 -18  -2   4          8.40          4.68         3.15 o                         
 -17  -2   4         18.91         20.46         3.61 o                         
 -16  -2   4         22.75         20.45         3.07 o                         
 -15  -2   4         42.79         49.29         3.92 o                         
 -14  -2   4         21.97         15.87         2.52 o                         
 -13  -2   4        139.19        127.03         3.90 o                         
 -12  -2   4         91.19        100.15         3.92 o                         
 -11  -2   4        263.98        268.08        10.33 o                         
 -10  -2   4        208.63        187.66         4.48 o                         
  -9  -2   4         80.47         82.61         2.14 o                         
  -8  -2   4        392.47        385.61         6.55 o                         
  -7  -2   4         82.80         91.60         2.31 o                         
  -6  -2   4         97.74        104.52         2.64 o                         
  -5  -2   4       1118.65       1098.69        24.57 o                         
  -4  -2   4       1604.53       1669.31        37.09 o                         
  -3  -2   4        117.36        123.60         3.22 o                         
  -2  -2   4       1445.15       1507.58        27.25 o                         
  -1  -2   4        352.25        347.15         5.61 o                         
   0  -2   4       1278.12       1340.57        22.45 o                         
   1  -2   4        326.00        315.00         3.84 o                         
   2  -2   4       1088.80       1139.18        14.68 o                         
   3  -2   4        118.84        113.89         1.85 o                         
   4  -2   4        324.32        351.11         5.15 o                         
   5  -2   4       2344.82       2425.65        38.07 o                         
   6  -2   4       1179.74       1218.55        20.82 o                         
   7  -2   4        133.78        127.49         2.64 o                         
   8  -2   4        588.02        583.64         9.67 o                         
   9  -2   4        234.82        231.93         5.21 o                         
  10  -2   4         79.19         69.56         2.60 o                         
  11  -2   4         68.10         64.78         2.90 o                         
  12  -2   4        121.75        110.87         3.42 o                         
  13  -2   4         15.95         18.46         1.75 o                         
  14  -2   4        119.85        119.66         5.18 o                         
  15  -2   4         63.12         76.03         5.25 o                         
  16  -2   4         97.54        101.30         8.85 o                         
  17  -2   4         39.89         35.73         6.23 o                         
  18  -2   4         17.75         17.05         5.57 o                         
 -19  -1   4         18.21         16.80         7.87 o                         
 -18  -1   4         12.39          4.10         3.25 o                         
 -17  -1   4         42.02         39.31         3.82 o                         
 -16  -1   4         14.70         10.82         2.78 o                         
 -15  -1   4        169.99        166.59         9.67 o                         
 -14  -1   4          5.18          5.20         2.28 o                         
 -13  -1   4         67.91         60.19         3.59 o                         
 -12  -1   4         18.23          7.17         1.64 o                         
 -11  -1   4        422.83        431.71        14.26 o                         
 -10  -1   4         87.89         75.97         2.99 o                         
  -9  -1   4        106.03        106.93         2.76 o                         
  -8  -1   4        205.67        207.58         3.80 o                         
  -7  -1   4       1080.19       1154.64        18.40 o                         
  -6  -1   4         21.38         14.53         1.12 o                         
  -5  -1   4       2576.38       2664.61        59.67 o                         
  -4  -1   4        961.85        968.82        17.67 o                         
  -3  -1   4       2589.09       2820.04        44.05 o                         
  -2  -1   4       2479.85       2607.83        36.39 o                         
  -1  -1   4        324.90        325.14         6.35 o                         
   0  -1   4       3062.87       3138.55        43.81 o                         
   1  -1   4       2372.89       2447.38        42.29 o                         
   2  -1   4        493.31        523.77         8.48 o                         
   3  -1   4       3919.00       4122.57        64.30 o                         
   4  -1   4        450.31        436.94         7.52 o                         
   5  -1   4        766.39        773.27        11.05 o                         
   6  -1   4         79.33         73.44         1.70 o                         
   7  -1   4        141.04        153.43         2.92 o                         
   8  -1   4        694.27        707.64        11.54 o                         
   9  -1   4         26.40         25.12         1.49 o                         
  10  -1   4        416.66        435.32         8.83 o                         
  11  -1   4        147.35        152.31         3.94 o                         
  12  -1   4         23.23         20.45         1.72 o                         
  13  -1   4         45.03         39.31         4.92 o                         
  14  -1   4         43.76         49.97         6.39 o                         
  15  -1   4        102.58        100.00         4.95 o                         
  16  -1   4         16.89         13.92         3.07 o                         
  17  -1   4          3.53         -2.29         4.92 o                         
  18  -1   4          8.91          5.25         5.25 o                         
 -19   0   4         14.56         10.97         3.36 o                         
 -18   0   4         24.86         29.03         9.18 o                         
 -17   0   4         91.73         95.63         8.69 o                         
 -16   0   4        215.84        237.84         8.10 o                         
 -15   0   4          0.29         -1.14         2.19 o                         
 -14   0   4         14.48         12.02         2.79 o                         
 -13   0   4        235.31        216.70         6.95 o                         
 -12   0   4        146.82        120.97         3.61 o                         
 -11   0   4        216.80        213.82         5.97 o                         
 -10   0   4        218.23        207.92         5.65 o                         
  -9   0   4         68.22         61.92         1.97 o                         
  -8   0   4        313.64        294.76         5.93 o                         
  -7   0   4        787.24        825.35        15.33 o                         
  -6   0   4        118.14        141.91         2.70 o                         
  -5   0   4         80.60         57.10         1.39 o                         
  -4   0   4          6.27          2.50         0.43 o                         
  -3   0   4         34.70         45.23         0.93 o                         
  -2   0   4          1.17          0.72         0.37 o                         
  -1   0   4       1114.37       1156.22        12.84 o                         
   0   0   4        552.63        537.21         6.48 o                         
   1   0   4       2202.82       2238.48        39.02 o                         
   2   0   4       2308.56       2256.16        37.83 o                         
   3   0   4        114.89        123.90         2.05 o                         
   4   0   4       3072.56       3255.36        50.94 o                         
   5   0   4         55.38         68.73         2.64 o                         
   6   0   4       1153.52       1437.31        22.78 o                         
   7   0   4        356.24        415.33         6.96 o                         
   8   0   4          4.04          2.87         0.76 o                         
   9   0   4        165.47        162.28         3.30 o                         
  10   0   4         32.88         34.97         1.62 o                         
  11   0   4          8.73          5.85         1.00 o                         
  12   0   4        353.79        375.40         8.00 o                         
  13   0   4        143.44        137.55         5.18 o                         
  14   0   4         77.06         87.33         4.62 o                         
  15   0   4          0.26         -0.45         3.11 o                         
  16   0   4         19.88         19.17         3.07 o                         
  17   0   4          5.88          6.45         3.07 o                         
  18   0   4          3.31         -2.62         4.59 o                         
 -19   1   4         17.99         14.09         6.07 o                         
 -18   1   4         12.29          7.05         6.39 o                         
 -17   1   4         42.34         36.04         3.82 o                         
 -16   1   4         14.35         11.13         2.89 o                         
 -15   1   4        168.78        153.70         6.01 o                         
 -14   1   4          5.23          6.69         2.28 o                         
 -13   1   4         68.65         57.31         3.71 o                         
 -12   1   4         18.38         12.30         2.09 o                         
 -11   1   4        423.96        442.98        11.36 o                         
 -10   1   4         88.28         72.45         4.92 o                         
  -9   1   4        106.21        110.73         3.82 o                         
  -8   1   4        206.44        206.43         4.53 o                         
  -7   1   4       1077.70       1120.54        20.69 o                         
  -6   1   4         21.15         15.29         0.95 o                         
  -5   1   4       2573.44       2644.98        47.95 o                         
  -4   1   4        964.35        980.76        17.98 o                         
  -3   1   4       2597.46       2772.76        43.40 o                         
  -2   1   4       2483.03       2627.29        36.77 o                         
  -1   1   4        324.96        309.73         3.82 o                         
   0   1   4       3067.28       3101.43        36.55 o                         
   1   1   4       2376.94       2446.27        38.27 o                         
   2   1   4        497.23        511.59         8.19 o                         
   3   1   4       3921.01       4114.35        65.57 o                         
   4   1   4        452.68        441.51         6.48 o                         
   5   1   4        767.32        766.30        10.99 o                         
   6   1   4         79.03         72.94         1.76 o                         
   7   1   4        141.54        161.24         3.50 o                         
   8   1   4        695.89        709.98        11.72 o                         
   9   1   4         26.35         24.39         1.32 o                         
  10   1   4        418.62        428.63         7.48 o                         
  11   1   4        146.33        144.47         3.27 o                         
  12   1   4         23.41         21.06         1.82 o                         
  13   1   4         44.83         39.05         2.36 o                         
  14   1   4         44.20         43.80         3.45 o                         
  15   1   4        102.41        110.74        11.64 o                         
  16   1   4         16.46         14.46         3.22 o                         
  17   1   4          3.62          1.10         2.84 o                         
  18   1   4          9.02          9.79         4.92 o                         
 -19   2   4         35.74         36.46         4.17 o                         
 -18   2   4          8.33          4.87         5.25 o                         
 -17   2   4         18.82         16.90         4.75 o                         
 -16   2   4         22.62         19.65         3.77 o                         
 -15   2   4         42.93         43.14         3.48 o                         
 -14   2   4         22.11         16.39         2.66 o                         
 -13   2   4        137.90        128.82         5.21 o                         
 -12   2   4         90.58         95.02         7.05 o                         
 -11   2   4        262.71        266.04         7.65 o                         
 -10   2   4        209.44        191.60        12.29 o                         
  -9   2   4         81.50         87.75         2.02 o                         
  -8   2   4        391.42        382.01         6.50 o                         
  -7   2   4         83.95         94.25         2.03 o                         
  -6   2   4         99.41        106.34         2.17 o                         
  -5   2   4       1123.04       1092.03        20.13 o                         
  -4   2   4       1606.17       1679.06        30.66 o                         
  -3   2   4        116.35        117.91         2.25 o                         
  -2   2   4       1444.02       1504.95        23.69 o                         
  -1   2   4        350.95        345.80         4.59 o                         
   0   2   4       1279.74       1320.77        22.90 o                         
   1   2   4        326.67        321.11         4.75 o                         
   2   2   4       1093.18       1166.52        18.05 o                         
   3   2   4        119.98        114.27         2.32 o                         
   4   2   4        326.58        354.83         6.53 o                         
   5   2   4       2343.29       2530.67        39.79 o                         
   6   2   4       1180.02       1251.06        22.63 o                         
   7   2   4        135.25        134.18         2.83 o                         
   8   2   4        590.32        589.62         9.87 o                         
   9   2   4        233.02        231.32         5.29 o                         
  10   2   4         79.35         74.42         2.94 o                         
  11   2   4         67.37         61.52         4.35 o                         
  12   2   4        122.63        112.62         3.76 o                         
  13   2   4         15.66         17.53         1.82 o                         
  14   2   4        120.09        122.87         4.10 o                         
  15   2   4         63.34         77.19         5.74 o                         
  16   2   4         97.79        101.79         5.68 o                         
  17   2   4         39.56         27.03         3.82 o                         
  18   2   4         17.67         22.48         4.59 o                         
 -18   3   4          1.20         -2.57         2.89 o                         
 -17   3   4         31.54         32.81         3.82 o                         
 -16   3   4         39.09         34.43         3.48 o                         
 -15   3   4          9.78          6.88         2.55 o                         
 -14   3   4         44.13         43.77         4.59 o                         
 -13   3   4         76.90         70.99         8.36 o                         
 -12   3   4         34.00         27.40         2.55 o                         
 -11   3   4        434.36        449.09        11.59 o                         
 -10   3   4        197.03        180.51         4.53 o                         
  -9   3   4        122.69        132.93         4.52 o                         
  -8   3   4         47.51         42.76         2.83 o                         
  -7   3   4        157.87        171.44         3.44 o                         
  -6   3   4        274.04        285.89         5.30 o                         
  -5   3   4       1414.56       1525.54        28.01 o                         
  -4   3   4         28.69         28.92         1.54 o                         
  -3   3   4        439.60        421.62         7.05 o                         
  -2   3   4        400.77        370.36         8.71 o                         
  -1   3   4       1645.55       1682.20        31.83 o                         
   0   3   4       3462.67       3582.55        45.66 o                         
   1   3   4        504.48        514.76        11.84 o                         
   2   3   4       2200.00       2383.13        30.58 o                         
   3   3   4       3832.02       4236.04        62.19 o                         
   4   3   4        402.57        384.90        13.48 o                         
   5   3   4         20.12         21.03         1.38 o                         
   6   3   4        151.07        141.60         4.55 o                         
   7   3   4         84.10         98.55         2.32 o                         
   8   3   4         20.54         20.31         1.27 o                         
   9   3   4        136.99        129.97         3.79 o                         
  10   3   4        184.90        190.12         4.97 o                         
  11   3   4        171.93        179.20         4.84 o                         
  12   3   4         10.46          6.41         1.74 o                         
  13   3   4         14.85         17.19         2.12 o                         
  14   3   4         14.73         11.53         2.06 o                         
  15   3   4         84.85         88.05         4.02 o                         
  16   3   4         41.07         35.16         3.78 o                         
  17   3   4         61.90         68.58         5.32 o                         
  18   3   4         13.48          8.17         4.10 o                         
 -18   4   4          6.48          2.21         3.12 o                         
 -17   4   4          8.66         -0.38         2.75 o                         
 -16   4   4         21.63         20.11         3.25 o                         
 -15   4   4         33.64         29.09         3.25 o                         
 -14   4   4         41.31         38.68         3.22 o                         
 -13   4   4         29.00         34.63         3.01 o                         
 -12   4   4         30.43         27.74         2.79 o                         
 -11   4   4         22.94         18.70         1.81 o                         
 -10   4   4        145.56        117.99         3.59 o                         
  -9   4   4         60.43         59.45         2.49 o                         
  -8   4   4        185.29        210.50         4.85 o                         
  -7   4   4        113.37        112.80         2.65 o                         
  -6   4   4        100.18        108.39         2.25 o                         
  -5   4   4        343.24        349.91         5.45 o                         
  -4   4   4        493.25        534.98         7.97 o                         
  -3   4   4         84.35         84.99         1.73 o                         
  -2   4   4        239.54        232.42         3.63 o                         
  -1   4   4       1397.96       1486.36        21.02 o                         
   0   4   4        691.58        813.00        10.64 o                         
   1   4   4         71.67         62.43         1.21 o                         
   2   4   4         53.73         69.50         1.59 o                         
   3   4   4        458.25        457.52         6.89 o                         
   4   4   4        396.54        449.66         7.75 o                         
   5   4   4         38.71         43.98         1.41 o                         
   6   4   4        112.74        120.12         2.66 o                         
   7   4   4         15.80         15.93         0.84 o                         
   8   4   4         18.09         18.95         1.82 o                         
   9   4   4          0.41         -0.09         1.63 o                         
  10   4   4         64.24         54.99         2.96 o                         
  11   4   4         73.73         69.30         3.45 o                         
  12   4   4         37.77         36.76         2.50 o                         
  13   4   4        117.82        118.29         4.27 o                         
  14   4   4         21.60         26.45         2.50 o                         
  15   4   4          2.02         -0.65         2.39 o                         
  16   4   4         30.40         34.90         2.94 o                         
  17   4   4         85.21         90.50         9.02 o                         
 -17   5   4          6.75         -0.13         2.99 o                         
 -16   5   4         38.62         39.35         3.69 o                         
 -15   5   4         26.57         23.06         3.12 o                         
 -14   5   4         85.31         81.82         5.90 o                         
 -13   5   4        126.27        125.86         5.32 o                         
 -12   5   4         27.56         25.49         4.26 o                         
 -11   5   4         11.18         10.69         1.72 o                         
 -10   5   4        318.76        308.78         6.93 o                         
  -9   5   4         70.92         62.48         2.31 o                         
  -8   5   4         68.41         72.29         2.31 o                         
  -7   5   4          3.70          4.42         1.04 o                         
  -6   5   4         24.42         25.28         1.39 o                         
  -5   5   4        997.14       1028.63        16.68 o                         
  -4   5   4        137.07        137.21         2.83 o                         
  -3   5   4        153.28        160.15         2.51 o                         
  -2   5   4         38.79         40.59         1.51 o                         
  -1   5   4        100.73         93.71         1.68 o                         
   0   5   4          5.25          5.84         0.55 o                         
   1   5   4        177.60        194.97         2.95 o                         
   2   5   4        751.54        830.20        10.95 o                         
   3   5   4        454.55        517.53         7.06 o                         
   4   5   4        196.12        211.92         4.18 o                         
   5   5   4         49.41         42.22         3.36 o                         
   6   5   4        120.53        128.75         4.07 o                         
   7   5   4        178.88        182.11         4.67 o                         
   8   5   4        259.47        260.11         6.18 o                         
   9   5   4         14.63         14.95         1.82 o                         
  10   5   4        188.17        198.02         5.49 o                         
  11   5   4         24.79         22.46         2.27 o                         
  12   5   4         29.71         28.83         2.52 o                         
  13   5   4         15.13         12.94         2.26 o                         
  14   5   4         18.36         18.14         2.52 o                         
  15   5   4          0.63          0.08         2.22 o                         
  16   5   4         49.52         47.76         5.08 o                         
  17   5   4         45.38         53.68         6.07 o                         
 -16   6   4         47.34         41.63         4.59 o                         
 -15   6   4         33.86         35.37         3.45 o                         
 -14   6   4          1.55          0.66         3.44 o                         
 -13   6   4          9.62          5.53         2.36 o                         
 -12   6   4         22.99         19.11         2.06 o                         
 -11   6   4         19.89         15.90         1.97 o                         
 -10   6   4         60.61         58.63         2.45 o                         
  -9   6   4        157.13        159.74         3.79 o                         
  -8   6   4        227.47        228.28         4.65 o                         
  -7   6   4        166.54        161.06         3.52 o                         
  -6   6   4         47.99         45.30         1.65 o                         
  -5   6   4         70.99         65.59         1.80 o                         
  -4   6   4        153.66        159.03         2.60 o                         
  -3   6   4        218.38        230.95         3.95 o                         
  -2   6   4        726.24        729.88        10.76 o                         
  -1   6   4         60.34         69.98         4.02 o                         
   0   6   4        466.34        502.81         8.43 o                         
   1   6   4          9.51         15.98         1.81 o                         
   2   6   4       1561.40       1646.29        23.46 o                         
   3   6   4        671.64        697.92        10.28 o                         
   4   6   4         30.25         38.80         1.61 o                         
   5   6   4        448.15        480.38         8.52 o                         
   6   6   4        102.47        101.68         3.79 o                         
   7   6   4        224.77        241.00         5.58 o                         
   8   6   4        414.54        444.86         9.46 o                         
   9   6   4        115.02        120.61         4.10 o                         
  10   6   4         15.02         13.67         2.01 o                         
  11   6   4         11.84         12.54         2.14 o                         
  12   6   4          1.50          2.23         2.06 o                         
  13   6   4         10.64          6.88         2.27 o                         
  14   6   4         28.95         30.27         2.77 o                         
  15   6   4          4.12          6.59         2.33 o                         
  16   6   4         18.85         27.67         3.29 o                         
 -15   7   4         21.65         18.69         5.25 o                         
 -14   7   4         69.88         76.39         7.54 o                         
 -13   7   4         50.28         43.27         5.57 o                         
 -12   7   4         14.94         19.64         2.89 o                         
 -11   7   4         38.50         40.42         3.22 o                         
 -10   7   4          4.88          5.36         1.87 o                         
  -9   7   4         58.80         62.15         3.13 o                         
  -8   7   4        128.86        129.22         3.33 o                         
  -7   7   4        143.98        149.00         3.66 o                         
  -6   7   4          2.47          3.67         1.04 o                         
  -5   7   4          6.47          5.16         1.04 o                         
  -4   7   4        277.33        285.01         4.79 o                         
  -3   7   4         82.89         84.32         2.16 o                         
  -2   7   4        145.58        136.02         2.91 o                         
  -1   7   4        105.07        110.55         2.84 o                         
   0   7   4         30.57         26.13         1.31 o                         
   1   7   4        199.95        208.81         4.06 o                         
   2   7   4        161.83        178.83         3.23 o                         
   3   7   4        126.66        129.21         2.62 o                         
   4   7   4        153.08        145.20         3.26 o                         
   5   7   4        169.86        158.67         3.74 o                         
   6   7   4        244.55        247.53         5.15 o                         
   7   7   4         65.16         58.07         2.66 o                         
   8   7   4         75.87         82.44         2.97 o                         
   9   7   4         69.87         64.50         2.98 o                         
  10   7   4          7.22          6.40         1.76 o                         
  11   7   4          1.56          0.08         1.75 o                         
  12   7   4          2.20          2.01         2.12 o                         
  13   7   4         89.67         96.91         4.41 o                         
  14   7   4         51.13         59.25         4.46 o                         
  15   7   4         25.86         23.04         2.83 o                         
 -14   8   4         52.26         53.11         6.23 o                         
 -13   8   4         64.62         69.83         6.88 o                         
 -12   8   4         15.82         18.43         2.99 o                         
 -11   8   4          2.75          0.63         2.52 o                         
 -10   8   4         27.87         23.15         2.36 o                         
  -9   8   4         68.51         71.25         2.92 o                         
  -8   8   4         86.94         74.56         2.79 o                         
  -7   8   4         46.12         42.28         1.87 o                         
  -6   8   4         32.64         32.68         1.64 o                         
  -5   8   4          9.32          8.97         1.10 o                         
  -4   8   4         14.45         13.25         1.82 o                         
  -3   8   4        107.53        111.18         2.62 o                         
  -2   8   4        153.81        156.12         3.09 o                         
  -1   8   4         27.89         29.45         1.51 o                         
   0   8   4         18.14         19.63         1.79 o                         
   1   8   4        180.12        190.91         4.84 o                         
   2   8   4        193.89        211.91         5.21 o                         
   3   8   4        224.92        233.36         4.68 o                         
   4   8   4         62.09         63.26         2.63 o                         
   5   8   4         25.52         29.08         2.23 o                         
   6   8   4         52.74         53.89         2.44 o                         
   7   8   4          4.40          6.35         1.50 o                         
   8   8   4        134.51        133.47         3.82 o                         
   9   8   4          4.71          1.64         1.52 o                         
  10   8   4        188.25        189.43         4.83 o                         
  11   8   4          2.79         -1.16         1.70 o                         
  12   8   4          8.81          6.98         1.99 o                         
  13   8   4          2.56          1.85         2.33 o                         
 -12   9   4         12.48         14.42         2.99 o                         
 -11   9   4         11.89         15.51         2.75 o                         
 -10   9   4         46.32         47.34         3.54 o                         
  -9   9   4         40.29         48.03         3.75 o                         
  -8   9   4         56.94         69.20         3.51 o                         
  -7   9   4         56.32         59.08         3.08 o                         
  -6   9   4         94.15        104.92         3.41 o                         
  -5   9   4         18.97         18.96         1.78 o                         
  -4   9   4         26.86         24.33         1.77 o                         
  -3   9   4         10.24         11.85         1.74 o                         
  -2   9   4         32.90         35.13         3.49 o                         
  -1   9   4         94.95         99.97         3.64 o                         
   0   9   4         16.75         18.00         2.00 o                         
   1   9   4         24.72         25.33         3.81 o                         
   2   9   4         29.72         33.46         2.14 o                         
   3   9   4         82.57         82.29         4.01 o                         
   4   9   4         53.98         48.78         4.59 o                         
   5   9   4          8.03          8.82         5.08 o                         
   6   9   4         34.95         34.53         3.15 o                         
   7   9   4         36.25         37.76         3.54 o                         
   8   9   4         14.41         17.29         2.36 o                         
   9   9   4         31.48         26.24         2.60 o                         
  10   9   4          9.93         11.46         2.41 o                         
  11   9   4         67.15         75.53         5.07 o                         
  12   9   4          2.19          2.41         2.96 o                         
 -10  10   4          3.01          7.87         3.77 o                         
  -9  10   4          5.57          3.06         2.01 o                         
  -8  10   4          5.46          6.55         2.06 o                         
  -7  10   4         53.86         58.56         3.36 o                         
  -6  10   4         68.68         75.03         3.49 o                         
  -5  10   4        143.25        152.49         4.81 o                         
  -4  10   4         49.00         53.31         2.96 o                         
  -3  10   4         51.66         56.28         4.22 o                         
  -2  10   4         60.18         61.26         4.16 o                         
  -1  10   4         33.55         38.07         2.45 o                         
   0  10   4         14.53         10.44         1.82 o                         
   1  10   4         23.86         26.36         2.23 o                         
   2  10   4          1.38          1.31         2.18 o                         
   3  10   4          9.48         12.83         2.43 o                         
   4  10   4         88.35         85.78         4.41 o                         
   5  10   4        166.52        166.88        12.62 o                         
   6  10   4         51.85         68.77         4.43 o                         
   7  10   4         59.12         63.80         4.25 o                         
   8  10   4         27.39         25.93         3.61 o                         
   9  10   4         42.84         57.69         8.03 o                         
  10  10   4         36.88         35.74         4.92 o                         
  -8  11   4          3.72         12.13         3.61 o                         
  -7  11   4         26.25         38.49         3.54 o                         
  -6  11   4          5.77         11.16         6.39 o                         
  -5  11   4         81.00         89.08         4.88 o                         
  -4  11   4         21.08         19.62         4.43 o                         
  -3  11   4         15.38         17.90         2.83 o                         
  -2  11   4         12.22         19.54         3.60 o                         
  -1  11   4         49.01         59.20         3.14 o                         
   0  11   4        148.29        162.11         5.09 o                         
   1  11   4         35.19         41.18         3.31 o                         
   2  11   4          4.82          7.98         2.60 o                         
   3  11   4         29.83         32.08         3.15 o                         
   4  11   4         24.83         32.87         3.15 o                         
   5  11   4         29.69         29.54         3.15 o                         
   6  11   4         10.92         16.18         2.91 o                         
   7  11   4         32.60         37.48         6.56 o                         
  -1  12   4          4.33          3.93         3.61 o                         
   0  12   4          1.85         -0.98         3.93 o                         
   1  12   4         39.72         42.95         5.57 o                         
  -7 -11   5         20.30         17.48         3.25 o                         
  -6 -11   5         26.54         28.00         3.36 o                         
  -5 -11   5         84.99         83.26         5.32 o                         
  -4 -11   5         28.45         26.65         3.07 o                         
  -3 -11   5          2.70          0.64         1.71 o                         
  -2 -11   5         10.07         11.43         3.18 o                         
  -1 -11   5         45.11         41.76         2.60 o                         
   0 -11   5         74.57         66.61         3.45 o                         
   1 -11   5         38.10         33.83         2.42 o                         
   2 -11   5          0.37         -0.44         1.72 o                         
   3 -11   5          5.31          3.12         1.92 o                         
   4 -11   5         36.44         40.70         2.77 o                         
   5 -11   5         21.53         19.85         3.01 o                         
   6 -11   5         27.56         21.94         3.12 o                         
 -10 -10   5         25.55         30.28         6.07 o                         
  -9 -10   5         25.30         22.70         3.48 o                         
  -8 -10   5         19.96         19.18         3.25 o                         
  -7 -10   5          8.15         10.20         2.89 o                         
  -6 -10   5         50.65         60.06         7.21 o                         
  -5 -10   5         98.35        107.46         4.62 o                         
  -4 -10   5         68.45         57.98         3.85 o                         
  -3 -10   5          2.58          1.14         1.59 o                         
  -2 -10   5         19.57         15.29         1.83 o                         
  -1 -10   5         23.57         22.78         2.11 o                         
   0 -10   5         63.77         63.92         3.21 o                         
   1 -10   5         18.09         15.26         2.36 o                         
   2 -10   5         19.73         16.12         1.92 o                         
   3 -10   5         25.47         23.53         2.12 o                         
   4 -10   5         16.89         15.22         1.83 o                         
   5 -10   5        128.03        132.04         4.29 o                         
   6 -10   5         89.05        100.22         4.08 o                         
   7 -10   5          9.99          7.70         2.55 o                         
   8 -10   5          6.24          6.97         2.66 o                         
   9 -10   5         31.16         36.66         3.59 o                         
 -12  -9   5         28.50         31.74         3.48 o                         
 -11  -9   5          6.17          2.27         3.44 o                         
 -10  -9   5         23.37         16.67         3.12 o                         
  -9  -9   5        105.43        110.27        10.65 o                         
  -8  -9   5         92.14         96.99         5.21 o                         
  -7  -9   5         49.25         53.30         3.71 o                         
  -6  -9   5         37.73         39.99         2.22 o                         
  -5  -9   5         35.77         34.01         2.18 o                         
  -4  -9   5         14.43         10.94         1.53 o                         
  -3  -9   5         37.82         29.93         2.20 o                         
  -2  -9   5          3.23          0.72         1.49 o                         
  -1  -9   5         45.30         45.42         2.33 o                         
   0  -9   5         58.39         56.24         2.46 o                         
   1  -9   5         28.56         23.87         1.54 o                         
   2  -9   5         19.15         16.20         1.58 o                         
   3  -9   5         44.80         36.00         1.91 o                         
   4  -9   5        205.62        193.86         5.55 o                         
   5  -9   5         42.37         41.23         2.41 o                         
   6  -9   5          3.43          2.00         1.29 o                         
   7  -9   5        118.11        106.42         3.10 o                         
   8  -9   5         34.84         30.54         2.45 o                         
   9  -9   5         10.48          7.34         2.79 o                         
  10  -9   5         27.06         27.46         5.25 o                         
  11  -9   5         50.21         46.52         3.82 o                         
 -14  -8   5         23.86         23.10         2.37 o                         
 -13  -8   5          5.54          8.52         1.88 o                         
 -12  -8   5         68.62         75.41         4.87 o                         
 -11  -8   5         10.19         10.18         4.10 o                         
 -10  -8   5         20.95         20.27         3.01 o                         
  -9  -8   5         37.67         38.17         3.36 o                         
  -8  -8   5         59.53         55.28         3.94 o                         
  -7  -8   5         48.84         43.14         3.25 o                         
  -6  -8   5          4.93          4.77         0.99 o                         
  -5  -8   5         53.06         43.47         1.84 o                         
  -4  -8   5          8.24          4.41         1.09 o                         
  -3  -8   5          7.47          5.15         1.13 o                         
  -2  -8   5        119.53        113.21         3.01 o                         
  -1  -8   5        260.43        246.62         4.86 o                         
   0  -8   5        158.59        148.41         3.43 o                         
   1  -8   5         86.67         80.56         2.57 o                         
   2  -8   5         39.09         34.06         1.76 o                         
   3  -8   5         20.80         18.00         1.45 o                         
   4  -8   5        158.88        149.88         4.27 o                         
   5  -8   5         12.31          9.08         1.63 o                         
   6  -8   5         26.51         25.56         3.40 o                         
   7  -8   5         35.35         34.21         2.33 o                         
   8  -8   5         65.84         70.50         3.45 o                         
   9  -8   5          4.68          1.48         2.28 o                         
  10  -8   5         53.59         60.34         4.40 o                         
  11  -8   5         54.47         50.49         3.71 o                         
  12  -8   5          9.12          5.52         3.28 o                         
  13  -8   5          0.32         -0.98         2.52 o                         
 -15  -7   5         43.01         47.56         3.15 o                         
 -14  -7   5        117.18        125.03         4.18 o                         
 -13  -7   5         98.77        101.60         5.02 o                         
 -12  -7   5         12.00         12.22         2.34 o                         
 -11  -7   5          4.91          4.98         2.43 o                         
 -10  -7   5         20.12         19.55         2.29 o                         
  -9  -7   5         77.92         81.07         3.13 o                         
  -8  -7   5         51.17         38.93         2.26 o                         
  -7  -7   5        199.05        182.19         4.35 o                         
  -6  -7   5         68.49         58.67         1.93 o                         
  -5  -7   5          0.21         -0.88         0.88 o                         
  -4  -7   5        156.73        156.49         3.34 o                         
  -3  -7   5        363.22        369.14         6.59 o                         
  -2  -7   5        359.01        338.95         6.09 o                         
  -1  -7   5         48.89         38.23         1.75 o                         
   0  -7   5         71.22         65.03         2.40 o                         
   1  -7   5        119.98        111.27         3.21 o                         
   2  -7   5         85.23         89.98         3.02 o                         
   3  -7   5        304.53        282.75         6.24 o                         
   4  -7   5        389.09        386.56         8.13 o                         
   5  -7   5        190.47        188.12         4.72 o                         
   6  -7   5         14.68         13.88         2.34 o                         
   7  -7   5         11.88          9.80         1.72 o                         
   8  -7   5         46.18         44.50         4.10 o                         
   9  -7   5         24.43         24.11         2.66 o                         
  10  -7   5        146.83        150.59         5.91 o                         
  11  -7   5         21.27         16.88         2.66 o                         
  12  -7   5         10.60         13.10         3.93 o                         
  13  -7   5          8.48          3.77         2.55 o                         
  14  -7   5         39.90         45.33         3.71 o                         
 -16  -6   5         11.39         10.42         3.11 o                         
 -15  -6   5          5.59          1.67         2.20 o                         
 -14  -6   5         43.49         49.79         4.50 o                         
 -13  -6   5         49.39         47.16         2.90 o                         
 -12  -6   5          5.80          4.75         1.87 o                         
 -11  -6   5         29.44         32.51         3.01 o                         
 -10  -6   5        126.64        127.92         5.55 o                         
  -9  -6   5        131.32        119.77         3.61 o                         
  -8  -6   5        222.88        202.11         4.54 o                         
  -7  -6   5        155.71        156.59         3.21 o                         
  -6  -6   5         57.36         49.89         1.61 o                         
  -5  -6   5        380.83        371.93         6.49 o                         
  -4  -6   5        118.92        118.28         2.64 o                         
  -3  -6   5         29.62         24.21         1.30 o                         
  -2  -6   5        221.44        222.12         4.83 o                         
  -1  -6   5        252.54        263.63         5.54 o                         
   0  -6   5        123.55        119.47         3.07 o                         
   1  -6   5        219.52        210.71         4.72 o                         
   2  -6   5        349.55        333.70         6.87 o                         
   3  -6   5        402.92        401.77         6.86 o                         
   4  -6   5        203.21        200.13         3.90 o                         
   5  -6   5         85.34         72.60         2.30 o                         
   6  -6   5         90.31         74.88         2.40 o                         
   7  -6   5         43.58         36.43         1.91 o                         
   8  -6   5        303.10        296.47         6.68 o                         
   9  -6   5        147.36        143.31         4.16 o                         
  10  -6   5         69.74         74.56         5.13 o                         
  11  -6   5         77.12         74.62         4.92 o                         
  12  -6   5          0.89          1.71         2.46 o                         
  13  -6   5         68.82         70.92         6.39 o                         
  14  -6   5          5.32          2.13         4.43 o                         
  15  -6   5         11.51         12.56         6.88 o                         
 -17  -5   5         16.43         18.99         3.36 o                         
 -16  -5   5          4.07          3.24         2.89 o                         
 -15  -5   5          1.78         -0.78         2.19 o                         
 -14  -5   5         17.67         19.43         2.55 o                         
 -13  -5   5        181.50        192.32         5.36 o                         
 -12  -5   5         36.88         31.51         2.33 o                         
 -11  -5   5          8.92          7.30         1.76 o                         
 -10  -5   5        175.52        177.14         5.80 o                         
  -9  -5   5        178.11        176.49         5.74 o                         
  -8  -5   5         97.80         84.43         2.51 o                         
  -7  -5   5         92.98         76.33         1.91 o                         
  -6  -5   5         16.87         16.59         0.98 o                         
  -5  -5   5        260.82        248.79         4.52 o                         
  -4  -5   5        225.70        224.95         4.26 o                         
  -3  -5   5        330.60        349.94         6.92 o                         
  -2  -5   5        193.77        169.94         3.68 o                         
  -1  -5   5         13.31         13.91         0.97 o                         
   0  -5   5        192.88        188.69         4.09 o                         
   1  -5   5        292.57        287.17         5.86 o                         
   2  -5   5         81.14         72.47         1.71 o                         
   3  -5   5         56.27         54.51         1.40 o                         
   4  -5   5        107.51        113.32         2.26 o                         
   5  -5   5         16.74         16.84         1.16 o                         
   6  -5   5        116.03        113.57         2.35 o                         
   7  -5   5        149.32        143.93         3.13 o                         
   8  -5   5          5.44          2.99         0.95 o                         
   9  -5   5          6.24          4.10         1.85 o                         
  10  -5   5         80.47         83.51         3.94 o                         
  11  -5   5        167.02        173.39         6.03 o                         
  12  -5   5         17.98         12.51         2.43 o                         
  13  -5   5         88.26         84.11         6.56 o                         
  14  -5   5         98.76        107.95         9.02 o                         
  15  -5   5          7.78          3.74         4.92 o                         
  16  -5   5         11.99          1.64         4.59 o                         
 -18  -4   5         14.97          9.71         3.31 o                         
 -17  -4   5          6.36          4.19         2.91 o                         
 -16  -4   5         56.98         54.68         4.33 o                         
 -15  -4   5         63.05         66.92         4.39 o                         
 -14  -4   5          0.19         -1.96         1.96 o                         
 -13  -4   5         40.42         42.66         3.61 o                         
 -12  -4   5         22.09         20.47         1.95 o                         
 -11  -4   5        204.31        191.51         4.92 o                         
 -10  -4   5        670.56        640.42        12.68 o                         
  -9  -4   5         61.94         50.44         1.87 o                         
  -8  -4   5        303.47        267.04         5.58 o                         
  -7  -4   5        484.21        509.19         9.95 o                         
  -6  -4   5         47.24         51.69         1.71 o                         
  -5  -4   5         36.42         26.81         1.37 o                         
  -4  -4   5        437.63        431.17         8.26 o                         
  -3  -4   5        147.86        130.45         2.87 o                         
  -2  -4   5          3.31          4.69         0.95 o                         
  -1  -4   5         14.87         20.39         1.41 o                         
   0  -4   5         19.77         24.09         1.15 o                         
   1  -4   5        391.08        391.79         8.32 o                         
   2  -4   5        517.73        493.49         7.28 o                         
   3  -4   5        614.72        638.55         7.82 o                         
   4  -4   5         18.80         18.20         0.81 o                         
   5  -4   5        110.65        118.45         1.95 o                         
   6  -4   5         10.35          8.95         1.07 o                         
   7  -4   5        244.37        255.88         5.39 o                         
   8  -4   5        164.16        166.11         4.00 o                         
   9  -4   5        218.94        219.22         5.01 o                         
  10  -4   5          6.83          4.41         1.59 o                         
  11  -4   5         34.94         34.32         2.78 o                         
  12  -4   5         88.69         75.57         4.10 o                         
  13  -4   5        215.32        228.42         7.37 o                         
  14  -4   5         61.90         68.69         4.24 o                         
  15  -4   5        128.79        143.92         9.51 o                         
  16  -4   5          1.28         -0.98         4.59 o                         
  17  -4   5         67.92         77.04         7.54 o                         
 -18  -3   5         41.06         36.94         3.86 o                         
 -17  -3   5         46.53         44.88         3.92 o                         
 -16  -3   5         12.90         13.07         2.99 o                         
 -15  -3   5         33.69         39.95         3.36 o                         
 -14  -3   5        135.58        150.44         5.32 o                         
 -13  -3   5         47.93         49.20         8.85 o                         
 -12  -3   5        119.59        102.79         4.15 o                         
 -11  -3   5        369.38        340.29         7.32 o                         
 -10  -3   5        583.79        611.24        10.28 o                         
  -9  -3   5        439.56        402.96         7.03 o                         
  -8  -3   5        141.27        113.41         2.89 o                         
  -7  -3   5        135.58        130.15         3.04 o                         
  -6  -3   5        235.20        237.81         4.90 o                         
  -5  -3   5         66.83         67.80         2.62 o                         
  -4  -3   5         66.78         78.85         3.11 o                         
  -3  -3   5        244.40        260.30         5.09 o                         
  -2  -3   5        583.76        585.80        10.84 o                         
  -1  -3   5       2137.17       2250.85        40.76 o                         
   0  -3   5       1561.41       1648.45        31.16 o                         
   1  -3   5        282.44        300.32         8.43 o                         
   2  -3   5        124.81        130.48         2.08 o                         
   3  -3   5        198.17        227.58         2.71 o                         
   4  -3   5        243.67        245.27         3.47 o                         
   5  -3   5        173.18        181.22         3.36 o                         
   6  -3   5        262.71        247.42         4.37 o                         
   7  -3   5        965.78        962.80        15.53 o                         
   8  -3   5        900.82        901.94        17.30 o                         
   9  -3   5        252.62        238.81         5.44 o                         
  10  -3   5        310.26        318.24         6.79 o                         
  11  -3   5         25.84         21.57         1.67 o                         
  12  -3   5         28.01         23.21         1.95 o                         
  13  -3   5         25.15         28.30         2.67 o                         
  14  -3   5         15.50         18.98         2.48 o                         
  15  -3   5         87.72         86.22         7.54 o                         
  16  -3   5         35.37         37.70         5.90 o                         
  17  -3   5          1.61         -0.66         4.92 o                         
 -19  -2   5         52.61         52.17         5.90 o                         
 -18  -2   5         88.59         96.56         6.03 o                         
 -17  -2   5         25.01         20.54         5.57 o                         
 -16  -2   5         45.74         50.66         3.94 o                         
 -15  -2   5         59.96         61.70         4.28 o                         
 -14  -2   5         22.31         18.69         2.66 o                         
 -13  -2   5         43.83         38.03         2.78 o                         
 -12  -2   5         42.45         44.78         3.07 o                         
 -11  -2   5        608.75        575.83        14.02 o                         
 -10  -2   5        127.38        122.35         3.71 o                         
  -9  -2   5        472.22        477.51         8.15 o                         
  -8  -2   5        893.66        894.55        14.54 o                         
  -7  -2   5        936.46        952.88        17.66 o                         
  -6  -2   5        397.29        430.42        10.19 o                         
  -5  -2   5        423.65        423.92         9.96 o                         
  -4  -2   5        645.03        673.70        12.43 o                         
  -3  -2   5        340.41        352.35         6.74 o                         
  -2  -2   5        343.20        379.59        16.39 o                         
  -1  -2   5       1121.62       1122.68        21.75 o                         
   0  -2   5        477.84        497.23         8.03 o                         
   1  -2   5       1069.37       1036.38        16.43 o                         
   2  -2   5       1032.52       1165.30        18.48 o                         
   3  -2   5        214.81        229.36         4.67 o                         
   4  -2   5        210.26        221.05         3.88 o                         
   5  -2   5       1030.83       1053.26        16.80 o                         
   6  -2   5        573.96        572.00         9.42 o                         
   7  -2   5        815.50        794.58        12.86 o                         
   8  -2   5        222.40        243.94        10.04 o                         
   9  -2   5        157.26        179.98         4.79 o                         
  10  -2   5        118.53        123.09         3.53 o                         
  11  -2   5         42.92         36.33         2.19 o                         
  12  -2   5         93.30         85.23         3.11 o                         
  13  -2   5          4.78          5.24         1.50 o                         
  14  -2   5          1.04         -1.52         2.89 o                         
  15  -2   5         49.96         47.54         6.23 o                         
  16  -2   5         38.59         33.11         5.90 o                         
  17  -2   5         24.68         15.74         5.57 o                         
  18  -2   5         12.24         16.72         5.57 o                         
 -19  -1   5         45.46         42.13         4.40 o                         
 -18  -1   5          6.25          1.68         5.57 o                         
 -17  -1   5         51.60         43.73         4.75 o                         
 -16  -1   5         56.99         53.55         4.25 o                         
 -15  -1   5          9.65          8.11         2.52 o                         
 -14  -1   5        241.69        233.87         7.41 o                         
 -13  -1   5         14.19         14.42         3.28 o                         
 -12  -1   5        154.48        133.38         4.48 o                         
 -11  -1   5          7.24          3.75         2.13 o                         
 -10  -1   5         69.00         63.68         2.33 o                         
  -9  -1   5         43.89         43.39         1.87 o                         
  -8  -1   5         23.74         22.92         1.24 o                         
  -7  -1   5        884.35        878.60        14.18 o                         
  -6  -1   5        627.06        655.36        12.30 o                         
  -5  -1   5        379.70        431.71        10.08 o                         
  -4  -1   5       2318.00       2379.26        37.25 o                         
  -3  -1   5       2235.09       2358.14        36.88 o                         
  -2  -1   5        579.46        590.88         9.38 o                         
  -1  -1   5        343.08        355.71         7.19 o                         
   0  -1   5       2799.38       2894.24        45.20 o                         
   1  -1   5         92.73        127.51         2.25 o                         
   2  -1   5        702.48        742.89        16.92 o                         
   3  -1   5        281.58        274.83         6.00 o                         
   4  -1   5       2658.21       2792.19        50.54 o                         
   5  -1   5        278.43        337.68         6.62 o                         
   6  -1   5       1274.43       1300.52        20.65 o                         
   7  -1   5        203.77        235.48         4.20 o                         
   8  -1   5        217.35        212.25         4.17 o                         
   9  -1   5         68.25         75.56         1.97 o                         
  10  -1   5        162.42        152.71         3.87 o                         
  11  -1   5         59.97         52.91         2.46 o                         
  12  -1   5         93.31         90.35         3.15 o                         
  13  -1   5        153.09        151.96         5.51 o                         
  14  -1   5         14.55         15.91         4.10 o                         
  15  -1   5         58.69         56.63         9.02 o                         
  16  -1   5         15.11         10.82         5.25 o                         
  17  -1   5         36.83         29.83         6.23 o                         
  18  -1   5         19.84         17.70         5.57 o                         
 -19   0   5         26.20         31.67         6.23 o                         
 -18   0   5         78.96         75.26         6.72 o                         
 -17   0   5         15.55         11.27         3.12 o                         
 -16   0   5         15.66          9.55         4.59 o                         
 -15   0   5          1.11          1.53         2.66 o                         
 -14   0   5         32.89         31.40         2.89 o                         
 -13   0   5         60.61         56.33         4.26 o                         
 -12   0   5        163.69        150.15         7.21 o                         
 -11   0   5        348.96        312.97         8.07 o                         
 -10   0   5        308.77        296.75         6.22 o                         
  -9   0   5         51.13         40.46         1.72 o                         
  -8   0   5        117.28        125.95         3.02 o                         
  -7   0   5         73.10         74.91         3.36 o                         
  -6   0   5         13.28         13.46         0.77 o                         
  -5   0   5        446.43        439.16         7.25 o                         
  -4   0   5         54.74         54.21         1.35 o                         
  -3   0   5         36.41         38.87         1.23 o                         
  -2   0   5        122.59        104.87         1.88 o                         
  -1   0   5       4458.34       4785.49        60.90 o                         
   0   0   5         96.49        128.16         2.05 o                         
   1   0   5        671.09        670.09        12.37 o                         
   2   0   5        489.18        415.15         9.37 o                         
   3   0   5        418.37        544.15        14.39 o                         
   4   0   5         18.76         21.45         1.81 o                         
   5   0   5         46.81         51.36         1.44 o                         
   6   0   5        285.32        313.25         5.39 o                         
   7   0   5       1360.77       1364.58        21.76 o                         
   8   0   5         19.18         14.44         0.93 o                         
   9   0   5        824.48        915.20        14.91 o                         
  10   0   5        622.34        650.24        10.89 o                         
  11   0   5         44.76         37.34         1.72 o                         
  12   0   5         40.78         38.65         2.17 o                         
  13   0   5          4.16          3.37         2.36 o                         
  14   0   5         18.41         17.77         3.77 o                         
  15   0   5          0.11         -2.52         2.52 o                         
  16   0   5          1.04         -2.27         4.75 o                         
  17   0   5         41.38         47.54         6.23 o                         
  18   0   5         19.94         13.77         5.25 o                         
 -19   1   5         45.22         46.53         4.28 o                         
 -18   1   5          6.20          4.70         6.39 o                         
 -17   1   5         51.68         46.52         4.05 o                         
 -16   1   5         57.21         59.32         4.57 o                         
 -15   1   5         10.07          6.39         2.55 o                         
 -14   1   5        242.06        239.66         7.64 o                         
 -13   1   5         14.16         14.92         2.32 o                         
 -12   1   5        155.70        131.58         4.98 o                         
 -11   1   5          7.16          6.56         2.62 o                         
 -10   1   5         69.89         63.21         2.14 o                         
  -9   1   5         44.33         40.36         2.33 o                         
  -8   1   5         23.80         22.11         1.13 o                         
  -7   1   5        881.79        875.22        14.10 o                         
  -6   1   5        625.35        645.37        12.18 o                         
  -5   1   5        380.77        433.18         8.33 o                         
  -4   1   5       2327.30       2386.98        43.34 o                         
  -3   1   5       2244.87       2342.22        42.40 o                         
  -2   1   5        581.47        565.88         8.09 o                         
  -1   1   5        341.99        343.03         5.58 o                         
   0   1   5       2804.32       2889.12        36.90 o                         
   1   1   5         93.89        126.05         2.71 o                         
   2   1   5        706.27        756.96        12.09 o                         
   3   1   5        282.60        277.62         4.68 o                         
   4   1   5       2656.39       2853.23        44.67 o                         
   5   1   5        280.07        341.46         5.59 o                         
   6   1   5       1275.23       1330.15        21.18 o                         
   7   1   5        203.62        234.52         4.33 o                         
   8   1   5        218.86        214.92         4.07 o                         
   9   1   5         68.09         76.33         2.21 o                         
  10   1   5        163.13        154.76         3.36 o                         
  11   1   5         60.01         53.62         2.11 o                         
  12   1   5         93.10         93.91         3.98 o                         
  13   1   5        153.17        161.01         4.53 o                         
  14   1   5         14.48         16.48         2.75 o                         
  15   1   5         59.30         58.55         8.03 o                         
  16   1   5         14.75          8.57         2.99 o                         
  17   1   5         36.86         31.24         3.69 o                         
  18   1   5         19.94         15.08         5.57 o                         
 -19   2   5         53.14         56.76         5.08 o                         
 -18   2   5         88.31        104.04         7.38 o                         
 -17   2   5         24.83         21.32         3.36 o                         
 -16   2   5         45.57         50.19         3.94 o                         
 -15   2   5         60.37         61.27         5.25 o                         
 -14   2   5         22.20         22.28         2.78 o                         
 -13   2   5         43.88         39.01         3.12 o                         
 -12   2   5         42.48         47.80         3.48 o                         
 -11   2   5        610.60        576.14        18.52 o                         
 -10   2   5        126.34        122.31         3.47 o                         
  -9   2   5        472.93        469.97         7.98 o                         
  -8   2   5        893.81        887.06        14.34 o                         
  -7   2   5        938.65        957.42        15.44 o                         
  -6   2   5        396.20        419.74         8.20 o                         
  -5   2   5        422.64        414.98         8.07 o                         
  -4   2   5        644.02        661.37        12.43 o                         
  -3   2   5        340.08        341.96         5.91 o                         
  -2   2   5        342.85        370.95         5.45 o                         
  -1   2   5       1118.73       1153.09        21.03 o                         
   0   2   5        478.34        487.89         6.42 o                         
   1   2   5       1070.60       1062.71        15.07 o                         
   2   2   5       1028.98       1138.10        18.07 o                         
   3   2   5        216.06        228.37         4.72 o                         
   4   2   5        209.69        217.33         3.97 o                         
   5   2   5       1028.86       1100.15        17.66 o                         
   6   2   5        573.46        582.29         9.63 o                         
   7   2   5        812.19        817.54        13.40 o                         
   8   2   5        224.50        254.62         4.72 o                         
   9   2   5        155.89        178.84         3.73 o                         
  10   2   5        117.19        126.19         3.89 o                         
  11   2   5         42.82         37.79         2.26 o                         
  12   2   5         94.40         87.39         3.47 o                         
  13   2   5          4.84          4.86         1.70 o                         
  14   2   5          1.11          2.17         1.88 o                         
  15   2   5         50.13         44.54         3.93 o                         
  16   2   5         38.93         35.55         5.74 o                         
  17   2   5         24.62         23.90         3.69 o                         
  18   2   5         12.24          9.89         3.39 o                         
 -18   3   5         41.73         39.21         4.17 o                         
 -17   3   5         46.21         39.09         6.56 o                         
 -16   3   5         12.60         12.38         2.99 o                         
 -15   3   5         33.40         35.50         4.43 o                         
 -14   3   5        135.58        143.26         5.56 o                         
 -13   3   5         47.65         52.62         3.71 o                         
 -12   3   5        120.80        104.35         4.52 o                         
 -11   3   5        367.49        339.05         7.51 o                         
 -10   3   5        585.30        633.04        12.55 o                         
  -9   3   5        440.60        405.17         7.42 o                         
  -8   3   5        142.08        117.59         2.82 o                         
  -7   3   5        135.26        129.68         3.28 o                         
  -6   3   5        235.98        233.35         5.05 o                         
  -5   3   5         66.69         63.87         2.01 o                         
  -4   3   5         66.20         73.95         2.08 o                         
  -3   3   5        244.02        253.71         4.34 o                         
  -2   3   5        584.15        590.32         8.50 o                         
  -1   3   5       2130.61       2183.04        27.95 o                         
   0   3   5       1556.64       1612.52        21.92 o                         
   1   3   5        281.52        303.61         6.96 o                         
   2   3   5        126.58        131.81         4.40 o                         
   3   3   5        196.22        233.78         3.75 o                         
   4   3   5        242.95        250.70         4.54 o                         
   5   3   5        173.90        181.29         3.50 o                         
   6   3   5        263.74        247.81         4.56 o                         
   7   3   5        963.55        984.23        18.67 o                         
   8   3   5        902.01        945.14        18.04 o                         
   9   3   5        252.29        242.15         5.67 o                         
  10   3   5        309.57        332.49         7.38 o                         
  11   3   5         25.29         24.03         2.06 o                         
  12   3   5         27.60         23.88         2.11 o                         
  13   3   5         25.17         24.94         2.17 o                         
  14   3   5         15.26         15.66         2.17 o                         
  15   3   5         87.95         91.40         5.47 o                         
  16   3   5         35.09         41.74         3.92 o                         
  17   3   5          1.47          0.93         2.99 o                         
 -18   4   5         15.01         12.25         3.61 o                         
 -17   4   5          6.25          3.28         3.01 o                         
 -16   4   5         56.99         58.05         4.62 o                         
 -15   4   5         63.27         63.47         4.52 o                         
 -14   4   5          0.20         -2.12         2.19 o                         
 -13   4   5         40.68         40.24         3.12 o                         
 -12   4   5         21.71         16.73         3.28 o                         
 -11   4   5        204.01        187.42         4.91 o                         
 -10   4   5        670.45        618.68        12.30 o                         
  -9   4   5         62.05         52.63         2.38 o                         
  -8   4   5        303.73        270.69         7.13 o                         
  -7   4   5        483.68        510.59         8.73 o                         
  -6   4   5         46.05         48.68         1.69 o                         
  -5   4   5         37.01         27.79         1.33 o                         
  -4   4   5        438.75        433.99         7.29 o                         
  -3   4   5        148.09        131.73         3.15 o                         
  -2   4   5          3.40          5.44         0.86 o                         
  -1   4   5         14.72         17.66         0.98 o                         
   0   4   5         19.50         24.16         1.19 o                         
   1   4   5        390.50        402.76         7.89 o                         
   2   4   5        520.23        533.24         8.85 o                         
   3   4   5        615.77        651.85         9.64 o                         
   4   4   5         18.51         16.26         0.88 o                         
   5   4   5        110.08        123.68         6.51 o                         
   6   4   5         10.17          8.49         0.84 o                         
   7   4   5        243.19        259.13         4.83 o                         
   8   4   5        164.77        173.06         4.60 o                         
   9   4   5        219.35        221.71         5.55 o                         
  10   4   5          7.03          4.52         1.76 o                         
  11   4   5         34.93         34.58         2.45 o                         
  12   4   5         88.30         74.96         3.53 o                         
  13   4   5        215.73        225.89         6.05 o                         
  14   4   5         62.51         68.06         3.70 o                         
  15   4   5        128.84        139.56         4.95 o                         
  16   4   5          1.29          1.64         2.41 o                         
  17   4   5         67.91         78.17         7.87 o                         
 -17   5   5         16.54         14.72         3.45 o                         
 -16   5   5          4.04         -0.66         2.60 o                         
 -15   5   5          1.89         -1.00         2.66 o                         
 -14   5   5         17.96         17.38         3.11 o                         
 -13   5   5        181.77        196.02         8.52 o                         
 -12   5   5         37.18         31.57         2.26 o                         
 -11   5   5          8.62          8.49         1.68 o                         
 -10   5   5        175.64        169.18         4.47 o                         
  -9   5   5        178.22        182.49         4.59 o                         
  -8   5   5         97.58         85.96         2.92 o                         
  -7   5   5         94.14         77.23         2.68 o                         
  -6   5   5         16.78         13.95         0.98 o                         
  -5   5   5        260.43        254.66         4.27 o                         
  -4   5   5        226.31        231.96         3.83 o                         
  -3   5   5        332.67        347.27         4.45 o                         
  -2   5   5        194.27        174.24         2.97 o                         
  -1   5   5         13.41         13.77         1.02 o                         
   0   5   5        194.93        205.19         3.08 o                         
   1   5   5        292.82        294.38         5.28 o                         
   2   5   5         82.06         75.85         2.07 o                         
   3   5   5         57.47         56.61         1.76 o                         
   4   5   5        106.81        117.17         2.43 o                         
   5   5   5         17.02         17.75         1.10 o                         
   6   5   5        115.27        123.12         3.23 o                         
   7   5   5        147.74        151.49         4.29 o                         
   8   5   5          5.71          4.15         1.70 o                         
   9   5   5          6.22          3.28         2.32 o                         
  10   5   5         80.85         91.63         4.21 o                         
  11   5   5        167.45        179.94         5.29 o                         
  12   5   5         18.03         14.32         2.34 o                         
  13   5   5         87.78         86.80         4.04 o                         
  14   5   5         99.02        105.91         4.51 o                         
  15   5   5          7.99          4.73         2.26 o                         
  16   5   5         11.96          5.49         2.41 o                         
 -16   6   5         11.04          3.42         4.43 o                         
 -15   6   5          5.39          4.45         2.66 o                         
 -14   6   5         43.41         44.42         3.54 o                         
 -13   6   5         49.36         45.45         3.59 o                         
 -12   6   5          5.76          6.75         1.82 o                         
 -11   6   5         29.48         27.96         2.11 o                         
 -10   6   5        125.49        127.42         3.92 o                         
  -9   6   5        132.76        118.86         3.61 o                         
  -8   6   5        221.66        207.16         4.89 o                         
  -7   6   5        154.94        158.47         3.53 o                         
  -6   6   5         57.57         52.21         1.94 o                         
  -5   6   5        380.61        383.83         6.74 o                         
  -4   6   5        118.93        117.53         2.73 o                         
  -3   6   5         28.99         23.66         1.88 o                         
  -2   6   5        221.37        234.15         3.60 o                         
  -1   6   5        254.36        270.56         4.00 o                         
   0   6   5        124.61        125.89         2.37 o                         
   1   6   5        219.57        217.27         3.64 o                         
   2   6   5        349.50        344.17         6.18 o                         
   3   6   5        400.80        420.28         7.37 o                         
   4   6   5        203.14        225.00         4.66 o                         
   5   6   5         86.16         85.23         2.98 o                         
   6   6   5         90.31         79.14         2.81 o                         
   7   6   5         44.14         42.62         2.25 o                         
   8   6   5        303.71        320.43         8.28 o                         
   9   6   5        147.93        150.58         4.53 o                         
  10   6   5         69.64         75.71         3.47 o                         
  11   6   5         77.39         81.12         3.85 o                         
  12   6   5          0.94         -0.98         2.08 o                         
  13   6   5         68.49         75.77         4.08 o                         
  14   6   5          5.30          2.90         2.56 o                         
  15   6   5         11.60         14.68         2.71 o                         
 -15   7   5         43.40         46.88         5.90 o                         
 -14   7   5        116.78        114.74         8.52 o                         
 -13   7   5         98.35         97.19         5.08 o                         
 -12   7   5         12.12         16.40         2.95 o                         
 -11   7   5          4.95          3.18         2.43 o                         
 -10   7   5         20.15         16.01         3.44 o                         
  -9   7   5         77.88         86.66         4.25 o                         
  -8   7   5         50.46         42.07         2.12 o                         
  -7   7   5        199.84        192.56         4.25 o                         
  -6   7   5         68.10         65.33         2.12 o                         
  -5   7   5          0.24         -0.87         0.87 o                         
  -4   7   5        156.61        169.07         3.22 o                         
  -3   7   5        361.72        383.33         6.12 o                         
  -2   7   5        356.83        353.33         6.60 o                         
  -1   7   5         48.66         44.12         1.48 o                         
   0   7   5         71.33         68.28         1.85 o                         
   1   7   5        120.28        119.45         2.68 o                         
   2   7   5         85.06         93.04         2.36 o                         
   3   7   5        305.02        297.72         6.55 o                         
   4   7   5        392.47        422.55         8.76 o                         
   5   7   5        191.69        199.64         4.37 o                         
   6   7   5         14.76         14.73         1.56 o                         
   7   7   5         11.68         10.77         1.52 o                         
   8   7   5         45.97         46.23         2.37 o                         
   9   7   5         24.53         27.23         2.09 o                         
  10   7   5        146.41        148.59         4.18 o                         
  11   7   5         21.53         21.69         2.17 o                         
  12   7   5         10.56         11.99         2.04 o                         
  13   7   5          8.27          3.44         2.33 o                         
  14   7   5         39.78         42.39         3.15 o                         
 -14   8   5         24.02         25.24         4.92 o                         
 -13   8   5          5.53          7.70         2.75 o                         
 -12   8   5         68.80         75.27         6.07 o                         
 -11   8   5         10.32          7.78         2.52 o                         
 -10   8   5         20.41         18.73         2.60 o                         
  -9   8   5         38.15         34.15         2.99 o                         
  -8   8   5         58.57         62.29         2.56 o                         
  -7   8   5         48.20         48.31         1.95 o                         
  -6   8   5          4.89          4.04         1.07 o                         
  -5   8   5         53.31         50.01         2.09 o                         
  -4   8   5          8.42          5.04         1.30 o                         
  -3   8   5          7.09          4.88         1.35 o                         
  -2   8   5        118.84        118.26         3.06 o                         
  -1   8   5        261.08        266.80         6.24 o                         
   0   8   5        158.87        160.62         4.35 o                         
   1   8   5         86.63         86.54         3.07 o                         
   2   8   5         39.42         40.81         2.91 o                         
   3   8   5         20.67         21.97         1.82 o                         
   4   8   5        158.28        155.67         4.32 o                         
   5   8   5         11.98          8.79         1.62 o                         
   6   8   5         26.70         32.34         2.50 o                         
   7   8   5         35.16         34.46         2.22 o                         
   8   8   5         65.26         71.93         2.97 o                         
   9   8   5          5.05          2.93         1.64 o                         
  10   8   5         53.00         58.31         3.05 o                         
  11   8   5         54.30         48.36         2.87 o                         
  12   8   5          9.17          9.01         2.09 o                         
  13   8   5          0.29          0.19         2.60 o                         
 -12   9   5         28.75         33.08         3.45 o                         
 -11   9   5          5.92          5.45         2.52 o                         
 -10   9   5         23.78         18.78         2.75 o                         
  -9   9   5        105.84        112.18         6.88 o                         
  -8   9   5         92.36         94.87         4.75 o                         
  -7   9   5         49.41         55.25         3.44 o                         
  -6   9   5         38.18         45.58         2.89 o                         
  -5   9   5         35.80         37.32         2.06 o                         
  -4   9   5         14.62         12.77         1.63 o                         
  -3   9   5         38.32         38.84         2.39 o                         
  -2   9   5          3.12          2.37         1.57 o                         
  -1   9   5         45.34         46.24         3.71 o                         
   0   9   5         58.92         62.43         3.29 o                         
   1   9   5         29.05         27.58         2.75 o                         
   2   9   5         19.21         19.10         2.36 o                         
   3   9   5         44.08         40.84         3.22 o                         
   4   9   5        205.58        220.48         8.85 o                         
   5   9   5         41.99         46.35         3.59 o                         
   6   9   5          3.38          5.15         2.79 o                         
   7   9   5        118.08        127.61         5.74 o                         
   8   9   5         35.05         35.62         3.54 o                         
   9   9   5         10.41          9.22         2.64 o                         
  10   9   5         26.92         24.31         2.74 o                         
  11   9   5         50.62         53.29         3.45 o                         
 -10  10   5         25.42         32.13         3.22 o                         
  -9  10   5         25.41         26.14         2.99 o                         
  -8  10   5         19.98         26.81         2.89 o                         
  -7  10   5          8.42         15.41         2.52 o                         
  -6  10   5         51.12         71.18         4.17 o                         
  -5  10   5         99.65        113.02         3.58 o                         
  -4  10   5         69.07         61.98         3.27 o                         
  -3  10   5          2.65         -0.57         1.87 o                         
  -2  10   5         19.32         18.11         2.06 o                         
  -1  10   5         23.77         24.10         2.75 o                         
   0  10   5         63.71         75.06         6.07 o                         
   1  10   5         18.17         18.83         4.10 o                         
   2  10   5         19.47         22.14         2.75 o                         
   3  10   5         25.43         32.27         6.56 o                         
   4  10   5         17.26         21.11         2.84 o                         
   5  10   5        128.31        142.88         5.91 o                         
   6  10   5         88.86        100.85         5.27 o                         
   7  10   5         10.23          9.51         2.75 o                         
   8  10   5          6.18          2.71         5.74 o                         
   9  10   5         31.35         36.40         3.78 o                         
  -7  11   5         20.44         19.73         2.89 o                         
  -6  11   5         26.47         27.21         3.93 o                         
  -5  11   5         85.18         80.98         5.57 o                         
  -4  11   5         28.56         31.14         3.93 o                         
  -3  11   5          2.62          2.38         4.75 o                         
  -2  11   5         10.06         12.52         3.93 o                         
  -1  11   5         44.81         50.81         6.39 o                         
   0  11   5         73.49         77.58         7.05 o                         
   1  11   5         37.52         38.29         3.31 o                         
   2  11   5          0.35          2.95         2.18 o                         
   3  11   5          5.31          5.52         2.67 o                         
   4  11   5         36.33         47.44         3.70 o                         
   5  11   5         21.39         25.57         3.15 o                         
   6  11   5         28.06         29.85         3.39 o                         
  -7 -11   6         24.21         28.19         3.48 o                         
  -6 -11   6         61.00         68.69         4.85 o                         
  -5 -11   6         14.45         16.39         3.01 o                         
  -4 -11   6         31.43         34.26         2.34 o                         
  -3 -11   6         39.84         44.89         4.87 o                         
  -2 -11   6          8.83          5.75         1.82 o                         
  -1 -11   6         53.07         54.02         3.21 o                         
   0 -11   6         76.02         73.58         3.56 o                         
   1 -11   6         66.31         62.57         3.45 o                         
   2 -11   6         24.64         20.99         2.26 o                         
   3 -11   6          0.73          0.83         1.74 o                         
   4 -11   6         21.97         21.20         2.26 o                         
   5 -11   6          3.37          2.07         2.66 o                         
   6 -11   6         27.27         38.80         4.75 o                         
 -10 -10   6          9.34          5.61         2.89 o                         
  -9 -10   6         15.01         16.13         5.41 o                         
  -8 -10   6         40.98         46.30         5.90 o                         
  -7 -10   6         57.59         56.39         5.08 o                         
  -6 -10   6         11.58         12.06         3.44 o                         
  -5 -10   6         58.68         49.42         2.54 o                         
  -4 -10   6         21.08         20.63         2.17 o                         
  -3 -10   6          6.79          4.75         1.67 o                         
  -2 -10   6         17.35         16.43         1.82 o                         
  -1 -10   6         26.08         22.92         2.11 o                         
   0 -10   6          4.72          1.21         1.72 o                         
   1 -10   6          1.78          1.37         1.81 o                         
   2 -10   6         27.77         24.04         2.50 o                         
   3 -10   6          0.86          1.85         1.68 o                         
   4 -10   6         17.66         15.70         2.02 o                         
   5 -10   6        112.52        101.65         3.81 o                         
   6 -10   6        150.97        144.37         7.16 o                         
   7 -10   6         19.13         20.99         3.25 o                         
   8 -10   6         12.64         14.30         3.01 o                         
   9 -10   6         15.17         16.79         3.44 o                         
 -12  -9   6          5.71          6.85         2.89 o                         
 -11  -9   6         10.98          6.07         3.01 o                         
 -10  -9   6         31.49         29.38         3.36 o                         
  -9  -9   6         15.61         12.82         3.11 o                         
  -8  -9   6          4.86          4.96         2.46 o                         
  -7  -9   6         34.76         37.06         6.88 o                         
  -6  -9   6         70.37         62.99         2.73 o                         
  -5  -9   6         45.77         42.56         2.26 o                         
  -4  -9   6         37.77         37.32         2.26 o                         
  -3  -9   6        220.27        210.51         8.10 o                         
  -2  -9   6         35.62         29.64         2.01 o                         
  -1  -9   6         36.24         35.04         2.39 o                         
   0  -9   6         53.57         50.57         2.71 o                         
   1  -9   6         51.34         43.62         2.46 o                         
   2  -9   6         48.09         42.68         2.95 o                         
   3  -9   6          1.06         -1.40         1.49 o                         
   4  -9   6         12.09         13.77         1.55 o                         
   5  -9   6         15.58         16.28         1.60 o                         
   6  -9   6         20.31         19.58         1.65 o                         
   7  -9   6         49.80         41.83         2.10 o                         
   8  -9   6         36.64         35.69         4.59 o                         
   9  -9   6          2.33          1.31         2.52 o                         
  10  -9   6          4.71          0.16         5.74 o                         
  11  -9   6          7.17          8.80         2.84 o                         
 -14  -8   6         18.31         18.69         2.15 o                         
 -13  -8   6         27.85         30.22         2.72 o                         
 -12  -8   6         45.29         34.74         3.59 o                         
 -11  -8   6         10.33          6.83         2.89 o                         
 -10  -8   6         10.65         14.05         2.89 o                         
  -9  -8   6         22.79         20.89         4.26 o                         
  -8  -8   6         39.48         38.85         3.25 o                         
  -7  -8   6        124.90        118.98         5.48 o                         
  -6  -8   6          1.88          4.05         1.73 o                         
  -5  -8   6         59.46         54.79         3.80 o                         
  -4  -8   6         24.29         22.44         1.67 o                         
  -3  -8   6        123.75        116.21         4.99 o                         
  -2  -8   6        298.01        295.10         5.64 o                         
  -1  -8   6        643.65        619.81        10.61 o                         
   0  -8   6        189.93        183.12         5.58 o                         
   1  -8   6          8.03          6.26         1.47 o                         
   2  -8   6         33.86         32.01         1.97 o                         
   3  -8   6         32.28         29.28         1.93 o                         
   4  -8   6         40.95         39.21         2.98 o                         
   5  -8   6         41.45         29.84         2.12 o                         
   6  -8   6         37.46         29.78         2.17 o                         
   7  -8   6          5.12          0.97         2.79 o                         
   8  -8   6          7.17          6.88         2.32 o                         
   9  -8   6         86.34         84.19         5.74 o                         
  10  -8   6        106.20        126.38         6.39 o                         
  11  -8   6          9.73         14.96         3.01 o                         
  12  -8   6         15.79         18.55         3.12 o                         
  13  -8   6          0.96          0.98         2.55 o                         
 -15  -7   6         23.59         26.35         2.36 o                         
 -14  -7   6         84.88         96.08         4.29 o                         
 -13  -7   6        107.92        110.09         4.32 o                         
 -12  -7   6         90.90         84.68         3.94 o                         
 -11  -7   6         65.59         54.01         5.57 o                         
 -10  -7   6          0.62          1.41         2.19 o                         
  -9  -7   6        145.43        147.03        11.97 o                         
  -8  -7   6         64.45         57.13         5.74 o                         
  -7  -7   6        182.54        196.32         4.00 o                         
  -6  -7   6        478.96        438.92         7.67 o                         
  -5  -7   6         34.43         32.65         1.58 o                         
  -4  -7   6        352.48        331.23         6.00 o                         
  -3  -7   6        170.67        152.70         3.31 o                         
  -2  -7   6         87.34         79.49         2.30 o                         
  -1  -7   6          1.41         -0.55         1.37 o                         
   0  -7   6         48.27         42.26         2.17 o                         
   1  -7   6        233.78        215.41         5.03 o                         
   2  -7   6         86.87         72.91         2.68 o                         
   3  -7   6        180.87        179.75         4.46 o                         
   4  -7   6        719.86        707.49        13.94 o                         
   5  -7   6        336.45        315.65         7.06 o                         
   6  -7   6         16.43         11.05         1.63 o                         
   7  -7   6         68.71         64.42         3.71 o                         
   8  -7   6         13.66         15.06         2.32 o                         
   9  -7   6         63.20         48.63         3.45 o                         
  10  -7   6         12.68         13.01         2.43 o                         
  11  -7   6         15.03         15.03         2.95 o                         
  12  -7   6          3.74          0.80         2.36 o                         
  13  -7   6          6.27          3.28         2.62 o                         
  14  -7   6          0.48         -0.11         2.66 o                         
 -16  -6   6          2.07          0.10         3.11 o                         
 -15  -6   6        144.82        168.16         5.33 o                         
 -14  -6   6         17.96         15.61         2.27 o                         
 -13  -6   6         55.40         56.24         3.34 o                         
 -12  -6   6        127.34        129.14         5.33 o                         
 -11  -6   6          2.23          1.08         1.99 o                         
 -10  -6   6         21.27         17.71         2.32 o                         
  -9  -6   6         25.69         30.44         2.02 o                         
  -8  -6   6        161.93        151.87         3.23 o                         
  -7  -6   6        317.69        269.17         5.73 o                         
  -6  -6   6        263.21        254.71         4.70 o                         
  -5  -6   6        460.60        452.21         7.76 o                         
  -4  -6   6        526.55        528.82         8.96 o                         
  -3  -6   6         94.28         93.04         3.03 o                         
  -2  -6   6        122.69        119.92         3.11 o                         
  -1  -6   6        140.33        134.80         3.36 o                         
   0  -6   6         43.51         41.97         1.82 o                         
   1  -6   6         39.79         31.37         1.68 o                         
   2  -6   6         37.67         27.20         3.09 o                         
   3  -6   6        358.12        338.01         7.12 o                         
   4  -6   6         92.24         82.41         2.51 o                         
   5  -6   6        471.54        467.32         8.06 o                         
   6  -6   6        369.09        354.79         7.90 o                         
   7  -6   6         69.78         65.79         2.74 o                         
   8  -6   6        235.21        240.86         8.17 o                         
   9  -6   6         99.02         96.23         3.83 o                         
  10  -6   6          9.55         10.64         1.87 o                         
  11  -6   6         93.63        100.57         3.88 o                         
  12  -6   6         48.45         47.60         3.54 o                         
  13  -6   6         22.43         22.30         2.38 o                         
  14  -6   6         15.48         18.15         2.45 o                         
  15  -6   6         13.97         13.77         4.26 o                         
 -17  -5   6         21.68         23.43         3.54 o                         
 -16  -5   6         18.61         16.01         3.07 o                         
 -15  -5   6          7.63          8.85         3.93 o                         
 -14  -5   6         19.21         18.89         2.27 o                         
 -13  -5   6         71.50         67.55         3.28 o                         
 -12  -5   6         30.92         26.44         2.42 o                         
 -11  -5   6         15.13          8.38         2.75 o                         
 -10  -5   6         13.18         13.05         1.13 o                         
  -9  -5   6        756.68        716.12        16.74 o                         
  -8  -5   6         73.37         79.02         2.46 o                         
  -7  -5   6         89.56         85.28         2.08 o                         
  -6  -5   6        101.40         83.10         1.99 o                         
  -5  -5   6         37.36         34.34         1.68 o                         
  -4  -5   6        180.46        179.85         3.87 o                         
  -3  -5   6        141.16        125.24         4.64 o                         
  -2  -5   6          5.88          3.98         0.76 o                         
  -1  -5   6        277.38        276.86         5.65 o                         
   0  -5   6        336.26        314.44         6.30 o                         
   1  -5   6        576.70        552.78        10.60 o                         
   2  -5   6         97.64         81.29         2.51 o                         
   3  -5   6        379.14        398.63         5.41 o                         
   4  -5   6        864.03        858.17        14.01 o                         
   5  -5   6        504.67        486.48         8.22 o                         
   6  -5   6         33.23         25.22         1.17 o                         
   7  -5   6        285.83        277.55         6.18 o                         
   8  -5   6        231.06        233.70         5.61 o                         
   9  -5   6        147.09        163.59         5.44 o                         
  10  -5   6         95.23        104.27         4.52 o                         
  11  -5   6          3.98          4.18         2.19 o                         
  12  -5   6         21.03         19.39         2.78 o                         
  13  -5   6         15.92          9.63         3.11 o                         
  14  -5   6         90.86        101.86         5.18 o                         
  15  -5   6         21.26         20.65         5.25 o                         
  16  -5   6          5.46         -0.33         4.59 o                         
 -18  -4   6          7.24          4.36         5.08 o                         
 -17  -4   6         26.44         28.25         4.75 o                         
 -16  -4   6         20.22         19.58         3.22 o                         
 -15  -4   6        195.22        235.72        11.15 o                         
 -14  -4   6         13.24         14.23         2.43 o                         
 -13  -4   6         12.22         10.34         2.28 o                         
 -12  -4   6        180.34        173.83         4.72 o                         
 -11  -4   6          2.28          0.94         1.38 o                         
 -10  -4   6        185.46        171.86         4.89 o                         
  -9  -4   6        222.54        195.55         4.75 o                         
  -8  -4   6         90.73         81.85         2.39 o                         
  -7  -4   6        336.12        303.13         6.28 o                         
  -6  -4   6        154.00        158.92         3.67 o                         
  -5  -4   6        120.94        124.28         2.80 o                         
  -4  -4   6        300.95        271.07         5.40 o                         
  -3  -4   6        464.08        466.40         8.88 o                         
  -2  -4   6        198.16        175.21         4.22 o                         
  -1  -4   6         12.67         11.52         0.91 o                         
   0  -4   6         20.07         17.11         1.25 o                         
   1  -4   6        618.04        652.58         9.41 o                         
   2  -4   6       1068.25       1057.13        15.04 o                         
   3  -4   6        296.81        297.31         4.52 o                         
   4  -4   6         31.03         33.20         1.06 o                         
   5  -4   6        211.42        218.66         3.10 o                         
   6  -4   6        169.37        157.92         2.92 o                         
   7  -4   6        247.13        241.73         8.78 o                         
   8  -4   6        287.58        304.57         6.34 o                         
   9  -4   6         84.43         81.90         3.82 o                         
  10  -4   6        184.26        186.72         6.01 o                         
  11  -4   6          8.78          6.59         2.05 o                         
  12  -4   6        227.84        239.94         7.51 o                         
  13  -4   6         63.34         70.03         4.48 o                         
  14  -4   6         97.42        100.32         4.80 o                         
  15  -4   6         63.30         58.68         6.23 o                         
  16  -4   6         47.71         46.88         6.23 o                         
  17  -4   6          4.92          0.33         4.92 o                         
 -18  -3   6          4.79         -0.11         3.77 o                         
 -17  -3   6        123.61        122.82         6.48 o                         
 -16  -3   6         42.09         41.98         3.69 o                         
 -15  -3   6         23.20         14.42         3.93 o                         
 -14  -3   6        115.11        107.96         9.02 o                         
 -13  -3   6        264.49        263.31         7.64 o                         
 -12  -3   6         30.53         32.36         2.14 o                         
 -11  -3   6        111.28        111.97         2.83 o                         
 -10  -3   6        835.71        785.00        13.06 o                         
  -9  -3   6        569.37        554.26        11.45 o                         
  -8  -3   6          8.47          5.61         0.99 o                         
  -7  -3   6         87.07         95.29         3.45 o                         
  -6  -3   6        220.78        231.99         5.88 o                         
  -5  -3   6         19.02          9.97         1.05 o                         
  -4  -3   6        764.09        833.86        24.42 o                         
  -3  -3   6        296.21        286.38         5.54 o                         
  -2  -3   6         18.91         16.01         1.26 o                         
  -1  -3   6        468.44        411.73         9.85 o                         
   0  -3   6        843.32        847.54        15.00 o                         
   1  -3   6        591.85        583.02         9.89 o                         
   2  -3   6        109.56        125.31         2.37 o                         
   3  -3   6        176.30        186.27         3.39 o                         
   4  -3   6        386.54        396.37         7.52 o                         
   5  -3   6        248.55        220.29         4.52 o                         
   6  -3   6         11.76          7.70         0.84 o                         
   7  -3   6         84.10         85.79         2.42 o                         
   8  -3   6        394.02        390.33         7.80 o                         
   9  -3   6        773.88        782.24        15.01 o                         
  10  -3   6          4.18          2.15         1.73 o                         
  11  -3   6         66.76         78.74         4.10 o                         
  12  -3   6         80.94         85.58         4.24 o                         
  13  -3   6         48.23         44.16         4.92 o                         
  14  -3   6         30.19         25.57         4.92 o                         
  15  -3   6        155.07        188.84        11.15 o                         
  16  -3   6          2.00          1.64         4.92 o                         
  17  -3   6         25.04         26.55         5.90 o                         
 -18  -2   6        156.36        161.19         7.07 o                         
 -17  -2   6         44.33         45.43         3.92 o                         
 -16  -2   6         12.47          9.78         2.99 o                         
 -15  -2   6         39.13         38.86         3.45 o                         
 -14  -2   6         12.25          4.59         2.95 o                         
 -13  -2   6         15.29         12.79         2.05 o                         
 -12  -2   6        312.39        300.34         8.10 o                         
 -11  -2   6         76.55         68.37         2.49 o                         
 -10  -2   6        275.57        271.84         5.07 o                         
  -9  -2   6        950.60        948.32        15.40 o                         
  -8  -2   6        894.58        871.55        14.18 o                         
  -7  -2   6        909.76        904.56        20.63 o                         
  -6  -2   6        804.30        836.75        23.77 o                         
  -5  -2   6        566.65        571.74        10.72 o                         
  -4  -2   6       3621.88       3719.56        67.19 o                         
  -3  -2   6       1879.91       1996.39        36.15 o                         
  -2  -2   6        379.30        380.66        11.15 o                         
  -1  -2   6        572.99        543.54        10.51 o                         
   0  -2   6         89.95         80.32         1.60 o                         
   1  -2   6        236.46        243.38         4.13 o                         
   2  -2   6        191.91        196.27         5.82 o                         
   3  -2   6        801.43        856.90        19.47 o                         
   4  -2   6         87.39         88.56         7.54 o                         
   5  -2   6        835.07        894.56        16.59 o                         
   6  -2   6        826.83        829.02        13.35 o                         
   7  -2   6        113.90        126.20         2.55 o                         
   8  -2   6        219.53        211.96         8.61 o                         
   9  -2   6        370.10        381.47         7.79 o                         
  10  -2   6        157.19        153.45         3.92 o                         
  11  -2   6         19.63         14.99         1.48 o                         
  12  -2   6         14.18         14.10         1.68 o                         
  13  -2   6         20.78         22.04         2.48 o                         
  14  -2   6         36.69         28.85         4.92 o                         
  15  -2   6          7.34          2.95         4.26 o                         
  16  -2   6         36.81         34.10         5.90 o                         
  17  -2   6         47.53         44.59         6.23 o                         
 -19  -1   6         17.13         14.40         3.59 o                         
 -18  -1   6         46.74         50.81         6.39 o                         
 -17  -1   6         31.35         32.54         3.69 o                         
 -16  -1   6         19.37         23.24         3.12 o                         
 -15  -1   6         92.58         96.99         4.98 o                         
 -14  -1   6        140.58        133.76         7.54 o                         
 -13  -1   6        191.95        188.18         9.18 o                         
 -12  -1   6        120.11        111.05         4.43 o                         
 -11  -1   6         42.21         44.14         3.14 o                         
 -10  -1   6        165.66        168.11         5.35 o                         
  -9  -1   6         37.05         39.17         2.08 o                         
  -8  -1   6         22.63         25.57         1.80 o                         
  -7  -1   6        369.84        352.05         7.00 o                         
  -6  -1   6       1699.60       1728.91        31.55 o                         
  -5  -1   6        299.52        329.05         6.37 o                         
  -4  -1   6        217.53        248.33         4.22 o                         
  -3  -1   6       1683.80       1815.97        33.03 o                         
  -2  -1   6        556.64        556.04         8.89 o                         
  -1  -1   6        252.44        232.05         4.64 o                         
   0  -1   6        959.40        891.69        14.22 o                         
   1  -1   6       1724.14       1811.02        28.48 o                         
   2  -1   6        769.54        861.99        43.77 o                         
   3  -1   6       1147.67        978.71        30.33 o                         
   4  -1   6       1555.82       1594.37        29.08 o                         
   5  -1   6        797.67        822.44        16.90 o                         
   6  -1   6        663.03        633.31        10.32 o                         
   7  -1   6        462.13        501.98         8.31 o                         
   8  -1   6        281.85        276.58         4.93 o                         
   9  -1   6        128.06        129.29         2.81 o                         
  10  -1   6         36.28         29.81         1.42 o                         
  11  -1   6         33.59         25.98         1.75 o                         
  12  -1   6         34.90         31.14         1.95 o                         
  13  -1   6          7.95          1.05         2.18 o                         
  14  -1   6         13.08         11.61         2.60 o                         
  15  -1   6         20.66         17.38         4.92 o                         
  16  -1   6         23.16         19.67         5.57 o                         
  17  -1   6         36.12         32.13         6.23 o                         
  18  -1   6          0.59         -5.25         5.25 o                         
 -19   0   6         31.01         28.02         4.26 o                         
 -18   0   6         53.42         60.36         4.71 o                         
 -17   0   6          0.77          0.16         2.84 o                         
 -16   0   6         31.50         30.45         3.25 o                         
 -15   0   6         80.38         81.82         4.75 o                         
 -14   0   6          8.67          3.78         2.19 o                         
 -13   0   6         80.04         72.78         5.57 o                         
 -12   0   6         39.23         48.19         4.59 o                         
 -11   0   6        153.82        163.45         4.02 o                         
 -10   0   6        546.57        516.98        10.09 o                         
  -9   0   6        799.31        782.79        14.76 o                         
  -8   0   6         18.39         15.47         1.17 o                         
  -7   0   6          1.01          0.57         0.80 o                         
  -6   0   6         80.42         81.90         2.08 o                         
  -5   0   6        129.87        125.98         2.50 o                         
  -4   0   6       2157.13       2298.59        36.10 o                         
  -3   0   6       1539.77       1605.52        25.24 o                         
  -2   0   6         28.26         40.70         1.19 o                         
  -1   0   6       2740.04       2892.95        40.47 o                         
   0   0   6       2072.01       2151.40        33.69 o                         
   1   0   6        774.21        700.58        13.00 o                         
   2   0   6          5.70          4.75         0.71 o                         
   3   0   6         16.89         53.74         3.09 o                         
   4   0   6        411.05        444.00         8.51 o                         
   5   0   6        184.64        227.76         4.78 o                         
   6   0   6        259.50        219.61         4.01 o                         
   7   0   6        233.28        235.21         4.29 o                         
   8   0   6          1.70          0.87         0.76 o                         
   9   0   6        385.68        403.94         7.04 o                         
  10   0   6        349.08        337.59         6.04 o                         
  11   0   6        159.97        135.57         3.22 o                         
  12   0   6         83.23         79.92         2.92 o                         
  13   0   6         50.81         46.10         3.61 o                         
  14   0   6         21.16         19.24         2.84 o                         
  15   0   6         33.97         22.27         3.07 o                         
  16   0   6         23.13         12.46         4.92 o                         
  17   0   6         25.16         21.31         5.57 o                         
  18   0   6         13.34          4.59         5.25 o                         
 -19   1   6         17.18         14.28         3.59 o                         
 -18   1   6         46.36         56.53         5.74 o                         
 -17   1   6         31.70         32.33         6.72 o                         
 -16   1   6         19.30         28.04         8.85 o                         
 -15   1   6         91.88         93.62         6.56 o                         
 -14   1   6        142.52        130.16         5.33 o                         
 -13   1   6        193.38        194.90         6.49 o                         
 -12   1   6        120.79        112.45         6.23 o                         
 -11   1   6         42.38         43.86         4.43 o                         
 -10   1   6        166.35        168.33         3.94 o                         
  -9   1   6         37.25         41.20         2.84 o                         
  -8   1   6         22.92         23.56         1.32 o                         
  -7   1   6        369.18        344.95         6.94 o                         
  -6   1   6       1696.34       1729.21        31.67 o                         
  -5   1   6        300.23        325.47         6.44 o                         
  -4   1   6        215.90        238.62         4.86 o                         
  -3   1   6       1681.55       1802.73        28.32 o                         
  -2   1   6        559.58        534.07         7.65 o                         
  -1   1   6        252.39        222.18         3.62 o                         
   0   1   6        959.72        892.62        14.67 o                         
   1   1   6       1728.74       1808.88        32.93 o                         
   2   1   6        767.70        856.40        13.68 o                         
   3   1   6       1143.27       1036.70        18.88 o                         
   4   1   6       1549.49       1582.20        47.79 o                         
   5   1   6        796.98        825.32        11.90 o                         
   6   1   6        662.46        639.91        10.53 o                         
   7   1   6        462.46        502.80         8.44 o                         
   8   1   6        279.83        281.58         8.52 o                         
   9   1   6        127.67        128.20         2.93 o                         
  10   1   6         36.69         28.42         1.51 o                         
  11   1   6         33.40         24.22         1.82 o                         
  12   1   6         35.07         31.01         2.11 o                         
  13   1   6          7.96          5.30         1.49 o                         
  14   1   6         13.32          6.78         2.67 o                         
  15   1   6         21.05         22.18         3.07 o                         
  16   1   6         22.75         18.31         3.31 o                         
  17   1   6         36.14         42.62         6.88 o                         
  18   1   6          0.62         -5.25         5.25 o                         
 -18   2   6        156.67        166.11        17.05 o                         
 -17   2   6         44.43         41.70         3.82 o                         
 -16   2   6         12.01         10.65         3.11 o                         
 -15   2   6         39.47         45.86         7.05 o                         
 -14   2   6         12.38          9.57         2.55 o                         
 -13   2   6         15.07         12.00         2.43 o                         
 -12   2   6        312.61        297.17         8.46 o                         
 -11   2   6         77.30         68.49         3.77 o                         
 -10   2   6        276.69        278.99         6.12 o                         
  -9   2   6        952.37        942.99        15.32 o                         
  -8   2   6        893.43        857.59        13.97 o                         
  -7   2   6        909.01        875.25        16.47 o                         
  -6   2   6        805.93        810.55        15.20 o                         
  -5   2   6        566.99        566.10        11.26 o                         
  -4   2   6       3621.31       3600.59        65.11 o                         
  -3   2   6       1878.33       2002.98        38.75 o                         
  -2   2   6        379.40        394.27         6.43 o                         
  -1   2   6        571.37        536.04         7.71 o                         
   0   2   6         90.52         85.20         3.05 o                         
   1   2   6        236.20        245.90         4.26 o                         
   2   2   6        191.81        199.07         5.02 o                         
   3   2   6        800.15        889.98        14.34 o                         
   4   2   6         87.54         87.00         2.36 o                         
   5   2   6        834.59        915.79        15.71 o                         
   6   2   6        824.85        848.70        13.89 o                         
   7   2   6        114.63        128.32         2.90 o                         
   8   2   6        220.24        215.85         4.23 o                         
   9   2   6        370.25        371.95         6.66 o                         
  10   2   6        156.50        160.90         4.40 o                         
  11   2   6         19.10         14.28         1.72 o                         
  12   2   6         14.19         12.83         1.83 o                         
  13   2   6         21.19         20.25         2.34 o                         
  14   2   6         36.37         38.98         2.53 o                         
  15   2   6          7.44         11.84         4.26 o                         
  16   2   6         36.41         38.74         5.25 o                         
  17   2   6         47.63         49.67         4.43 o                         
 -18   3   6          4.54          2.20         3.12 o                         
 -17   3   6        124.57        124.81         7.21 o                         
 -16   3   6         41.45         44.20         8.20 o                         
 -15   3   6         22.92         22.30         3.01 o                         
 -14   3   6        115.23        105.53         6.72 o                         
 -13   3   6        263.49        248.66         7.65 o                         
 -12   3   6         30.76         30.87         2.78 o                         
 -11   3   6        110.06        108.92         3.59 o                         
 -10   3   6        834.54        790.93        13.32 o                         
  -9   3   6        571.21        561.07        11.16 o                         
  -8   3   6          8.20          5.68         1.25 o                         
  -7   3   6         87.83         95.34         2.96 o                         
  -6   3   6        220.12        233.46         5.05 o                         
  -5   3   6         19.22         10.01         1.06 o                         
  -4   3   6        764.97        821.31        15.33 o                         
  -3   3   6        294.43        279.73         4.83 o                         
  -2   3   6         19.02         21.48         1.27 o                         
  -1   3   6        466.49        415.08         6.15 o                         
   0   3   6        839.19        830.64        12.45 o                         
   1   3   6        592.65        609.95         8.45 o                         
   2   3   6        108.10        120.23         2.88 o                         
   3   3   6        177.95        191.08         3.64 o                         
   4   3   6        385.94        395.71         6.10 o                         
   5   3   6        249.02        216.58         4.16 o                         
   6   3   6         11.49          9.70         1.32 o                         
   7   3   6         84.95         86.85         2.31 o                         
   8   3   6        397.95        403.56         8.56 o                         
   9   3   6        775.48        813.99        15.84 o                         
  10   3   6          4.20          4.21         1.68 o                         
  11   3   6         66.95         73.84         4.04 o                         
  12   3   6         80.68         78.43         3.42 o                         
  13   3   6         48.50         45.95         2.90 o                         
  14   3   6         30.08         29.02         2.46 o                         
  15   3   6        155.14        180.84         6.04 o                         
  16   3   6          1.99          7.60         3.12 o                         
  17   3   6         24.80         28.85         3.86 o                         
 -18   4   6          7.30         -2.98         4.75 o                         
 -17   4   6         26.35         28.68         7.21 o                         
 -16   4   6         20.21         21.56         3.25 o                         
 -15   4   6        195.82        213.32        12.95 o                         
 -14   4   6         13.30         15.11         2.78 o                         
 -13   4   6         12.20          7.37         2.43 o                         
 -12   4   6        179.40        171.01         6.62 o                         
 -11   4   6          2.43         -0.61         1.38 o                         
 -10   4   6        185.40        172.65         4.53 o                         
  -9   4   6        222.41        198.62         4.68 o                         
  -8   4   6         91.00         78.58         2.90 o                         
  -7   4   6        334.62        305.66         8.52 o                         
  -6   4   6        153.33        167.11         4.07 o                         
  -5   4   6        119.78        124.40         3.22 o                         
  -4   4   6        299.79        267.84         5.68 o                         
  -3   4   6        463.85        467.78         7.03 o                         
  -2   4   6        198.83        173.21         2.77 o                         
  -1   4   6         12.56         12.24         0.67 o                         
   0   4   6         19.73         18.24         0.74 o                         
   1   4   6        616.73        640.65        13.23 o                         
   2   4   6       1067.49       1077.72        15.48 o                         
   3   4   6        296.69        298.04         5.32 o                         
   4   4   6         31.00         32.64         1.39 o                         
   5   4   6        212.84        222.85         3.88 o                         
   6   4   6        170.84        163.20         5.79 o                         
   7   4   6        246.85        244.95         5.74 o                         
   8   4   6        287.21        312.97         8.55 o                         
   9   4   6         84.67         83.56         3.34 o                         
  10   4   6        184.30        194.24         5.23 o                         
  11   4   6          8.62         11.60         1.95 o                         
  12   4   6        228.74        247.42         6.37 o                         
  13   4   6         62.64         70.26         3.70 o                         
  14   4   6         97.75        108.62         4.49 o                         
  15   4   6         64.03         64.86         5.01 o                         
  16   4   6         47.65         48.79         4.28 o                         
  17   4   6          4.88          2.62         5.25 o                         
 -17   5   6         21.72         22.00         3.59 o                         
 -16   5   6         18.38         25.72         3.36 o                         
 -15   5   6          7.74          2.87         2.66 o                         
 -14   5   6         19.53         19.92         2.99 o                         
 -13   5   6         71.17         66.77         3.30 o                         
 -12   5   6         31.42         26.29         2.26 o                         
 -11   5   6         15.66         11.67         1.74 o                         
 -10   5   6         12.67         10.38         1.68 o                         
  -9   5   6        758.48        716.94        15.68 o                         
  -8   5   6         73.78         85.03         6.08 o                         
  -7   5   6         89.35         83.52         4.68 o                         
  -6   5   6        102.79         90.39         2.46 o                         
  -5   5   6         37.32         33.92         1.56 o                         
  -4   5   6        180.94        188.30         3.95 o                         
  -3   5   6        142.33        130.29         2.46 o                         
  -2   5   6          5.79          5.00         0.42 o                         
  -1   5   6        278.92        285.08         5.86 o                         
   0   5   6        337.94        327.79         5.77 o                         
   1   5   6        578.16        568.95         9.51 o                         
   2   5   6         97.70         80.95         2.19 o                         
   3   5   6        381.28        416.46         7.28 o                         
   4   5   6        867.07        878.43        12.93 o                         
   5   5   6        507.00        500.49         9.66 o                         
   6   5   6         33.01         27.94         1.72 o                         
   7   5   6        285.27        302.44         5.94 o                         
   8   5   6        230.51        234.76         5.80 o                         
   9   5   6        147.13        162.19         4.73 o                         
  10   5   6         94.92        101.17         3.97 o                         
  11   5   6          3.99          3.82         1.89 o                         
  12   5   6         21.04         16.82         2.33 o                         
  13   5   6         16.09         14.24         2.45 o                         
  14   5   6         91.14        108.54         4.76 o                         
  15   5   6         21.59         24.22         3.00 o                         
  16   5   6          5.51          5.20         3.33 o                         
 -16   6   6          2.00          1.31         4.26 o                         
 -15   6   6        144.82        145.10         6.72 o                         
 -14   6   6         18.06         10.44         2.67 o                         
 -13   6   6         55.90         55.17         4.04 o                         
 -12   6   6        127.92        122.48         4.07 o                         
 -11   6   6          2.28          1.50         1.53 o                         
 -10   6   6         21.48         17.44         1.78 o                         
  -9   6   6         24.93         25.27         2.32 o                         
  -8   6   6        164.25        154.32         4.43 o                         
  -7   6   6        315.79        290.21         7.44 o                         
  -6   6   6        264.05        261.51         6.75 o                         
  -5   6   6        460.51        467.33         8.02 o                         
  -4   6   6        526.74        543.90         9.21 o                         
  -3   6   6         94.39         95.35         2.23 o                         
  -2   6   6        123.28        125.43         2.44 o                         
  -1   6   6        142.11        136.82         3.02 o                         
   0   6   6         44.16         40.30         2.06 o                         
   1   6   6         39.39         33.49         2.24 o                         
   2   6   6         38.43         30.69         1.99 o                         
   3   6   6        359.96        354.51         6.38 o                         
   4   6   6         92.66         92.40         2.59 o                         
   5   6   6        471.28        480.21         8.60 o                         
   6   6   6        368.40        369.00         6.97 o                         
   7   6   6         69.08         72.80         2.78 o                         
   8   6   6        234.73        245.00         5.24 o                         
   9   6   6         99.20        100.63         3.39 o                         
  10   6   6          9.93         11.87         1.84 o                         
  11   6   6         92.76         98.15         4.21 o                         
  12   6   6         48.65         53.51         3.26 o                         
  13   6   6         22.15         20.81         3.67 o                         
  14   6   6         15.59         16.26         3.06 o                         
  15   6   6         13.90         13.42         2.63 o                         
 -15   7   6         23.26         16.06         4.92 o                         
 -14   7   6         83.57         89.17         7.87 o                         
 -13   7   6        107.00        108.21        11.15 o                         
 -12   7   6         91.21         97.92         5.08 o                         
 -11   7   6         66.00         56.57         4.05 o                         
 -10   7   6          0.60         -2.19         2.19 o                         
  -9   7   6        145.64        144.18         5.51 o                         
  -8   7   6         64.41         62.39         2.94 o                         
  -7   7   6        182.81        216.35         5.65 o                         
  -6   7   6        480.51        473.72         8.31 o                         
  -5   7   6         34.48         39.18         1.71 o                         
  -4   7   6        351.40        352.04         6.37 o                         
  -3   7   6        170.16        161.85         3.43 o                         
  -2   7   6         86.71         78.79         2.99 o                         
  -1   7   6          1.37         -0.59         1.19 o                         
   0   7   6         48.22         43.85         2.89 o                         
   1   7   6        233.65        218.08         6.48 o                         
   2   7   6         87.19         79.17         2.95 o                         
   3   7   6        179.90        190.13         4.85 o                         
   4   7   6        717.29        753.32        14.82 o                         
   5   7   6        336.24        336.08         7.50 o                         
   6   7   6         16.61         12.32         1.56 o                         
   7   7   6         69.02         67.23         2.87 o                         
   8   7   6         13.69         16.70         1.82 o                         
   9   7   6         63.34         58.89         2.90 o                         
  10   7   6         12.46         11.53         1.96 o                         
  11   7   6         15.30         14.11         2.09 o                         
  12   7   6          3.71          3.53         1.96 o                         
  13   7   6          6.28          0.66         1.96 o                         
  14   7   6          0.48         -2.02         2.27 o                         
 -14   8   6         18.25         17.05         4.92 o                         
 -13   8   6         28.20         29.47         3.45 o                         
 -12   8   6         44.65         47.57         6.56 o                         
 -11   8   6         10.44          6.90         2.66 o                         
 -10   8   6         10.84         12.97         2.66 o                         
  -9   8   6         22.80         21.62         3.61 o                         
  -8   8   6         40.42         35.91         2.99 o                         
  -7   8   6        123.93        124.50         4.39 o                         
  -6   8   6          1.85          5.36         1.63 o                         
  -5   8   6         59.50         62.13         2.84 o                         
  -4   8   6         24.52         27.03         2.01 o                         
  -3   8   6        123.28        125.82         3.85 o                         
  -2   8   6        297.12        308.20         9.19 o                         
  -1   8   6        645.70        654.04        15.99 o                         
   0   8   6        190.88        206.47         6.58 o                         
   1   8   6          8.04          5.61         2.19 o                         
   2   8   6         34.08         32.72         2.79 o                         
   3   8   6         32.06         35.26         3.28 o                         
   4   8   6         41.22         47.40         2.49 o                         
   5   8   6         41.40         38.08         3.64 o                         
   6   8   6         37.54         35.11         2.49 o                         
   7   8   6          5.17          4.08         1.82 o                         
   8   8   6          6.96          9.21         1.76 o                         
   9   8   6         86.03         87.03         3.49 o                         
  10   8   6        107.58        125.26         4.04 o                         
  11   8   6          9.70         13.40         2.32 o                         
  12   8   6         15.97         12.76         2.19 o                         
  13   8   6          0.93          3.01         2.06 o                         
 -12   9   6          5.89          6.56         2.75 o                         
 -11   9   6         11.24          9.78         3.44 o                         
 -10   9   6         31.78         32.15         4.59 o                         
  -9   9   6         15.37         16.47         2.66 o                         
  -8   9   6          4.81          7.87         2.32 o                         
  -7   9   6         34.26         44.55         6.39 o                         
  -6   9   6         69.75         74.15         3.40 o                         
  -5   9   6         45.71         45.89         2.58 o                         
  -4   9   6         38.22         39.81         4.13 o                         
  -3   9   6        221.41        232.49         5.67 o                         
  -2   9   6         35.78         33.51         2.79 o                         
  -1   9   6         36.53         38.47         2.89 o                         
   0   9   6         54.06         60.26         4.01 o                         
   1   9   6         51.68         55.26         3.54 o                         
   2   9   6         48.44         50.99         5.25 o                         
   3   9   6          0.96         -2.05         2.19 o                         
   4   9   6         12.05         16.55         4.10 o                         
   5   9   6         15.61         18.13         2.75 o                         
   6   9   6         20.51         20.07         2.84 o                         
   7   9   6         50.59         47.19         3.78 o                         
   8   9   6         36.97         38.87         7.21 o                         
   9   9   6          2.48          2.42         2.60 o                         
  10   9   6          4.66          2.47         2.99 o                         
  11   9   6          7.29         10.60         2.83 o                         
 -10  10   6          9.30         11.52         2.66 o                         
  -9  10   6         15.04         21.09         4.43 o                         
  -8  10   6         41.08         56.25         4.17 o                         
  -7  10   6         57.55         57.05         4.05 o                         
  -6  10   6         11.11         14.27         3.11 o                         
  -5  10   6         58.44         54.60         3.15 o                         
  -4  10   6         21.59         23.42         3.28 o                         
  -3  10   6          6.60          6.54         3.11 o                         
  -2  10   6         17.25         18.26         2.75 o                         
  -1  10   6         25.99         29.21         6.72 o                         
   0  10   6          4.74          7.80         2.36 o                         
   1  10   6          1.89          2.29         2.18 o                         
   2  10   6         27.94         33.95         3.22 o                         
   3  10   6          0.93          2.01         2.36 o                         
   4  10   6         17.58         17.50         2.84 o                         
   5  10   6        113.20        107.34         5.51 o                         
   6  10   6        150.57        165.95         6.62 o                         
   7  10   6         18.98         26.64         3.54 o                         
   8  10   6         12.76         12.42         4.92 o                         
   9  10   6         15.10         22.96         6.39 o                         
  -7  11   6         24.42         34.07         3.12 o                         
  -6  11   6         61.37         73.11         6.23 o                         
  -5  11   6         14.57         20.98         3.93 o                         
  -4  11   6         31.81         40.32         4.59 o                         
  -3  11   6         39.29         46.75         4.10 o                         
  -2  11   6          8.77          8.48         2.52 o                         
  -1  11   6         53.19         54.53         7.05 o                         
   0  11   6         75.41         77.39         4.48 o                         
   1  11   6         65.46         72.07         4.62 o                         
   2  11   6         24.79         29.63         3.07 o                         
   3  11   6          0.71          0.26         2.60 o                         
   4  11   6         21.90         26.54         4.26 o                         
   5  11   6          3.42          4.48         2.67 o                         
   6  11   6         27.08         37.34         3.62 o                         
  -6 -11   7         46.14         48.79         5.25 o                         
  -5 -11   7          6.28          9.74         2.84 o                         
  -4 -11   7         28.17         22.52         2.18 o                         
  -3 -11   7         25.91         22.48         2.14 o                         
  -2 -11   7         36.36         35.15         2.49 o                         
  -1 -11   7         65.38         58.27         3.32 o                         
   0 -11   7         13.96         12.31         2.07 o                         
   1 -11   7         36.41         37.52         2.61 o                         
   2 -11   7         56.38         54.63         3.34 o                         
   3 -11   7         17.82         16.13         2.17 o                         
   4 -11   7         13.87         19.97         2.17 o                         
   5 -11   7         26.34         27.85         2.55 o                         
 -10 -10   7         43.45         43.30         5.25 o                         
  -9 -10   7         15.68         12.17         3.01 o                         
  -8 -10   7         73.39         75.67         9.02 o                         
  -7 -10   7         25.65         31.61         4.43 o                         
  -6 -10   7         48.45         45.43         3.71 o                         
  -5 -10   7        117.38        114.75         3.94 o                         
  -4 -10   7        144.60        129.23         4.18 o                         
  -3 -10   7         18.65         16.65         2.02 o                         
  -2 -10   7         23.89         20.92         2.69 o                         
  -1 -10   7         13.59         10.71         1.87 o                         
   0 -10   7         47.58         37.70         3.86 o                         
   1 -10   7         19.66         19.71         2.19 o                         
   2 -10   7         11.00         10.43         1.97 o                         
   3 -10   7         25.09         21.93         2.48 o                         
   4 -10   7          1.13          0.20         1.63 o                         
   5 -10   7         32.90         37.94         2.46 o                         
   6 -10   7          9.49         11.93         1.91 o                         
   7 -10   7          1.64         -0.82         2.55 o                         
   8 -10   7          0.01          2.21         2.66 o                         
 -12  -9   7         58.87         52.59         4.28 o                         
 -11  -9   7         11.09          7.54         3.61 o                         
 -10  -9   7         53.11         52.73         3.94 o                         
  -9  -9   7         34.43         33.77         3.48 o                         
  -8  -9   7         26.14         29.33         3.36 o                         
  -7  -9   7         17.60         11.63         3.44 o                         
  -6  -9   7         14.95         18.56         3.12 o                         
  -5  -9   7         81.52         73.53         3.10 o                         
  -4  -9   7          5.53          3.43         1.50 o                         
  -3  -9   7         45.59         48.51         3.09 o                         
  -2  -9   7        124.76        119.23         7.83 o                         
  -1  -9   7        130.52        125.53         4.08 o                         
   0  -9   7         30.31         23.48         2.00 o                         
   1  -9   7         14.55          9.87         1.76 o                         
   2  -9   7         28.17         27.33         2.73 o                         
   3  -9   7         19.46         16.50         1.93 o                         
   4  -9   7         39.71         30.21         2.17 o                         
   5  -9   7        182.34        185.36         6.60 o                         
   6  -9   7         33.88         32.63         3.01 o                         
   7  -9   7          0.05         -1.48         3.44 o                         
   8  -9   7          8.12          4.40         2.66 o                         
   9  -9   7         10.77         10.77         2.89 o                         
  10  -9   7          9.65         10.04         2.99 o                         
  11  -9   7          0.62          0.66         3.93 o                         
 -14  -8   7         12.82         12.46         3.61 o                         
 -13  -8   7         14.00         12.52         2.36 o                         
 -12  -8   7         82.82         80.06         5.10 o                         
 -11  -8   7         53.17         61.26         4.28 o                         
 -10  -8   7          4.43          8.20         2.55 o                         
  -9  -8   7         24.21         21.94         4.10 o                         
  -8  -8   7         11.96          8.69         2.55 o                         
  -7  -8   7        227.28        199.80         4.96 o                         
  -6  -8   7         10.12          9.29         2.03 o                         
  -5  -8   7        231.73        202.50         4.97 o                         
  -4  -8   7        192.30        185.57         4.72 o                         
  -3  -8   7         12.41         10.44         2.00 o                         
  -2  -8   7        216.50        202.75         5.14 o                         
  -1  -8   7        275.17        265.03         6.17 o                         
   0  -8   7        138.16        137.99         4.85 o                         
   1  -8   7         20.54         16.69         2.19 o                         
   2  -8   7         13.10         10.16         1.54 o                         
   3  -8   7         56.08         50.77         2.55 o                         
   4  -8   7         50.93         42.21         2.45 o                         
   5  -8   7         44.58         43.39         2.58 o                         
   6  -8   7         28.24         27.99         2.89 o                         
   7  -8   7          5.60          6.56         2.62 o                         
   8  -8   7          9.44          3.26         6.56 o                         
   9  -8   7         66.86         65.24         4.28 o                         
  10  -8   7        106.35        112.14         5.44 o                         
  11  -8   7         28.38         24.89         3.12 o                         
  12  -8   7         13.94         16.04         3.12 o                         
 -15  -7   7         16.45         13.25         2.46 o                         
 -14  -7   7         62.20         56.16         3.58 o                         
 -13  -7   7        124.38        133.15         4.79 o                         
 -12  -7   7        116.11        131.94        15.08 o                         
 -11  -7   7         84.33         90.96         6.56 o                         
 -10  -7   7         39.62         40.13         3.36 o                         
  -9  -7   7          3.10          4.92         2.32 o                         
  -8  -7   7         63.96         60.61         3.24 o                         
  -7  -7   7        239.82        229.96         5.35 o                         
  -6  -7   7        117.51        105.80         3.30 o                         
  -5  -7   7        119.72        110.99         3.26 o                         
  -4  -7   7        379.93        348.74         7.42 o                         
  -3  -7   7        209.59        196.76         5.74 o                         
  -2  -7   7         94.82         97.73         2.83 o                         
  -1  -7   7         77.64         63.34         2.40 o                         
   0  -7   7         50.75         46.68         2.97 o                         
   1  -7   7         16.09         14.57         2.04 o                         
   2  -7   7         36.28         27.71         1.81 o                         
   3  -7   7         70.66         70.35         2.74 o                         
   4  -7   7         42.74         35.41         2.12 o                         
   5  -7   7         24.97         22.92         2.43 o                         
   6  -7   7         52.01         50.67         5.25 o                         
   7  -7   7          6.53          5.08         2.79 o                         
   8  -7   7         44.13         40.79         3.12 o                         
   9  -7   7         45.10         43.99         3.25 o                         
  10  -7   7         13.67          8.24         2.43 o                         
  11  -7   7         59.79         66.58         4.40 o                         
  12  -7   7         42.10         49.42         6.72 o                         
  13  -7   7          5.67          5.41         3.11 o                         
  14  -7   7         43.16         55.06         5.90 o                         
 -16  -6   7         12.00         11.65         3.11 o                         
 -15  -6   7        115.27        131.78         5.91 o                         
 -14  -6   7         33.59         36.97         2.83 o                         
 -13  -6   7         19.08         19.18         2.51 o                         
 -12  -6   7         60.86         72.07         5.58 o                         
 -11  -6   7         11.93         16.79         3.77 o                         
 -10  -6   7         66.51         67.46         7.05 o                         
  -9  -6   7        166.71        158.90         3.98 o                         
  -8  -6   7         57.65         65.91         2.60 o                         
  -7  -6   7        662.76        634.34        10.63 o                         
  -6  -6   7         83.92         77.43         2.87 o                         
  -5  -6   7        515.70        470.42         8.09 o                         
  -4  -6   7        582.42        561.52        10.77 o                         
  -3  -6   7         94.02         84.52         2.44 o                         
  -2  -6   7        146.13        141.27         3.41 o                         
  -1  -6   7         54.87         60.59         3.11 o                         
   0  -6   7        127.49        113.61         2.98 o                         
   1  -6   7        178.24        161.41         3.89 o                         
   2  -6   7          5.92          3.42         1.10 o                         
   3  -6   7         79.14         78.03         3.17 o                         
   4  -6   7         74.44         69.51         2.55 o                         
   5  -6   7         88.57         85.60         3.95 o                         
   6  -6   7        113.17        110.44         3.37 o                         
   7  -6   7         10.73          8.82         1.54 o                         
   8  -6   7         50.18         44.02         3.04 o                         
   9  -6   7          7.89          6.75         1.76 o                         
  10  -6   7         13.98         11.57         1.89 o                         
  11  -6   7         27.07         29.14         2.39 o                         
  12  -6   7          2.18          3.04         2.01 o                         
  13  -6   7         55.91         46.36         3.26 o                         
  14  -6   7          2.26          0.95         2.79 o                         
  15  -6   7          3.57          7.55         4.43 o                         
 -17  -5   7         30.20         36.18         4.05 o                         
 -16  -5   7         62.02         68.32         8.20 o                         
 -15  -5   7        118.53        140.97         8.85 o                         
 -14  -5   7        283.41        305.50         9.80 o                         
 -13  -5   7         37.48         35.73         2.52 o                         
 -12  -5   7         68.96         70.17         3.28 o                         
 -11  -5   7         88.43         85.88         5.17 o                         
 -10  -5   7        132.02        128.25         4.62 o                         
  -9  -5   7         38.78         42.69         2.69 o                         
  -8  -5   7         69.09         68.81         2.46 o                         
  -7  -5   7         65.70         62.58         2.93 o                         
  -6  -5   7        299.28        299.74         6.06 o                         
  -5  -5   7        111.54        104.57         2.57 o                         
  -4  -5   7        156.25        127.42         3.14 o                         
  -3  -5   7          4.28          2.06         1.03 o                         
  -2  -5   7         74.00         79.78         2.10 o                         
  -1  -5   7        102.24         91.64         2.44 o                         
   0  -5   7        231.37        210.53         4.51 o                         
   1  -5   7        399.31        377.96         7.50 o                         
   2  -5   7        285.76        286.20         4.47 o                         
   3  -5   7        294.10        289.29         6.04 o                         
   4  -5   7        250.28        226.02         5.03 o                         
   5  -5   7        166.03        170.89         4.22 o                         
   6  -5   7         77.82         65.51         2.58 o                         
   7  -5   7        180.34        164.85         4.29 o                         
   8  -5   7        381.88        370.27        10.31 o                         
   9  -5   7         93.80         97.55         3.59 o                         
  10  -5   7         81.95         84.85         4.28 o                         
  11  -5   7         87.61         95.70         9.34 o                         
  12  -5   7         58.34         64.38         4.25 o                         
  13  -5   7         15.82         19.33         4.26 o                         
  14  -5   7         28.08         26.10         3.15 o                         
  15  -5   7         29.16         29.83         5.57 o                         
  16  -5   7          4.65         -2.29         4.59 o                         
 -17  -4   7         87.49         85.39        10.82 o                         
 -16  -4   7        137.23        147.64         7.54 o                         
 -15  -4   7         29.90         35.41         4.59 o                         
 -14  -4   7         48.42         47.19         3.36 o                         
 -13  -4   7         85.42         87.54         3.60 o                         
 -12  -4   7         54.49         46.96         2.71 o                         
 -11  -4   7        231.24        229.71         4.60 o                         
 -10  -4   7         11.74         12.39         1.29 o                         
  -9  -4   7         25.74         25.37         2.43 o                         
  -8  -4   7          5.01          6.14         1.07 o                         
  -7  -4   7        342.57        341.92         7.04 o                         
  -6  -4   7         38.13         45.21         2.18 o                         
  -5  -4   7         48.40         46.37         1.56 o                         
  -4  -4   7        124.84        141.47         3.11 o                         
  -3  -4   7        716.20        765.81        14.24 o                         
  -2  -4   7        372.49        374.10         9.03 o                         
  -1  -4   7         40.25         35.47         1.96 o                         
   0  -4   7         37.02         38.77         1.96 o                         
   1  -4   7        240.00        226.01         3.96 o                         
   2  -4   7        823.91        814.33        15.26 o                         
   3  -4   7        424.80        402.71         6.75 o                         
   4  -4   7        252.42        246.59         4.48 o                         
   5  -4   7         48.67         47.71         2.03 o                         
   6  -4   7         46.83         51.29         2.33 o                         
   7  -4   7         79.97         62.20         3.36 o                         
   8  -4   7         68.69         70.01         3.59 o                         
   9  -4   7         47.19         46.48         3.44 o                         
  10  -4   7         76.22         81.35         4.01 o                         
  11  -4   7         68.82         81.34         4.25 o                         
  12  -4   7         67.67         73.34         4.15 o                         
  13  -4   7        224.26        236.86         7.74 o                         
  14  -4   7         82.37         85.83         5.12 o                         
  15  -4   7         51.29         48.85         6.23 o                         
  16  -4   7          7.85          0.33         4.59 o                         
 -18  -3   7         67.71         70.53         5.51 o                         
 -17  -3   7         18.98         20.24         3.45 o                         
 -16  -3   7         75.34         74.51         5.18 o                         
 -15  -3   7          5.47          2.95         3.93 o                         
 -14  -3   7        180.59        193.75         9.51 o
[truncated: 535,654 more chars]
